# Supplementary material for: Learning interpretable causal networks from very large datasets, application to 400,000 medical records of breast cancer patients
Source: iScience. 2024 Apr 16;27(5):109736. doi: 10.1016/j.isci.2024.109736 (PMC11070693; doi:10.1016/j.isci.2024.109736)
Supplement: Table S1. Assessment statistics of “Putative” and “Genuine” causal edges inferred by iMIIC on SEER breast cancer 2010–2016 dataset including 396,179 patients, related to Figure 3 [file mmc2.xlsx]

## Sheet: Notes
Table S1
for the manuscript
Learning interpretable causal networks from very large datasets, application to 400,000 medical records of breast cancer patients
Marcel da Câmara Ribeiro-Dantas, Honghao Li, Vincent Cabeli, Louise Dupuis, Franck Simon, Liza Hettal, Anne-Sophie Hamy, Hervé Isambert
Assessment statistics of “Putative” and “Genuine” causal edges inferred by iMIIC on SEER breast cancer 2010-2016 dataset including 396,179 patients
		Y	N	U	Total
Skeleton	PutativeCausal	75	1	5	81
		0.925926	0.0123457	0.0617284
	GenuineCausal	21	1	3	25
		0.84	0.04	0.12
Orientation	PutativeCausal	79	3	7	89
		0.88764	0.0337079	0.0786517
	GenuineCausal	19	0	1	20
		0.95	0	0.05
		Y / Total	(Y+U) / Total
Skeleton		0.90566	0.981132
Orientation		0.899083	0.972477

## Sheet: GenuineCausal
x	y	ai	info	info_cond	cplx	Nxy_ai	info_shifted	infOrt	partial_correlation	proba				Assessment (Y,U,N)
AgeAtDiagnosis	Method2EvalRegNode	ChemoTherapy	13746.7	8694.16	258.068	333573	8436.09	2	-0.137654	1.11665315326617e-221;1				Y
AJCC7thN	AJCC7thT	NA	30701.4	30701.4	55.1552	325420	30646.2	2	0.413066	2.29835912348406e-281;0.999999999999989				N
AJCC7thN	Surgery	AJCC7thM,YearOfBirth,VitalStatus,Method2EvalTumSizeExt	2735.2	902.242	298.734	327945	603.509	-2	-0.0223586	1;1.58496158256593e-08				U
AJCC7thN	TumorSize	NA	31687.7	31687.7	193.188	321457	31494.5	-2	0.42161	0.999999999999956;2.07421011586991e-86				Y
BoneMetastasisAtDiagnosis	MetastasisAtDiagnosis	NA	45207	45207	5.05369	391585	45201.9	-2	0.810606	1;2.41301295535587e-91				Y
BoneMetastasisAtDiagnosis	Method2EvalRegNode	MetastasisAtDiagnosis,BreastSubtype	10884.5	103.747	45.058	331038	58.6894	2	-0.0349852	3.22366642889424e-18;1				Y
BreastReconstruction	OtherSurgery	NA	735.48	735.48	5.10524	395498	730.374	2	0.0698434	9.6082104012615e-13;0.999999948209327				Y
BreastReconstruction	Surgery	NA	4135.01	4135.01	10.1847	392226	4124.83	-2	0.108054	0.994975986753938;6.5545713424737e-300				Y
BreastReconstruction	TypeSurgeryPrimitiveSite	NA	43363.1	43363.1	5.72923	360661	43357.4	2	0.438766	3.25821693790552e-25;1				Y
BreastSubtype	Method2EvalRegNode	ChemoTherapy,Radiation	6403.79	1505.29	100.429	333379	1404.86	2	0.00591953	7.1155110406733e-08;1				Y
ChemoTherapy	Method2EvalRegNode	Method2EvalTumSizeExt,AgeAtDiagnosis,BreastSubtype,Radiation,BreastReconstruction,SurvivalDelayInMonths,BoneMetastasisAtDiagnosis,AJCC7thM	20742.3	765.596	672.339	330837	93.2568	2	0.035103	1.63114279602883e-157;1				Y
ChemoTherapy	NumberOfNodeRemoved	NA	20057.5	20057.5	71.7884	384010	19985.7	-2	0.287241	1;5.06972482933411e-25				Y
CostLivingIndex	Radiation	NA	3439.26	3439.26	172.676	395891	3266.58	2	-0.029111	4.94634155509996e-18;1				Y
DeathDueToOtherCause	YearOfBirth	NA	9211.19	9211.19	92.6972	329605	9118.49	-2	-0.205544	1;0				Y
DeathSpecificOfBreastCancer	ER	PR	2716.22	492.604	9.59893	328486	483.005	-2	-0.0602121	1;0.00309082050179478				Y
DeathSpecificOfBreastCancer	MetastasisAtDiagnosis	NA	13015.2	13015.2	5.12851	326277	13010	-2	0.400702	1;1.3813841820983e-41				Y
DelayDiagnosisFirstTreatment	TypeSurgeryPrimitiveSite	BreastReconstruction,MedianFamIncome,Quadrant	997.381	87.7627	64.3642	359492	23.3985	-2	0.0128773	0.999999445536117;6.07114514042208e-08				U
DelayDiagnosisFirstTreatment	YearOfDiagnosis	NA	1002.21	1002.21	68.1294	384312	934.085	-2	0.0706892	0.999999998903443;0				Y
Histology	Surgery	AgeAtDiagnosis	1203.53	1123.16	180.121	392226	943.037	-2	-0.0352046	1;3.07136049735186e-178				Y
Method2EvalTumSizeExt	TumorSize	ChemoTherapy	14626.9	6736.37	79.2896	323914	6657.08	-2	0.180189	0.992238206472533;9.00963920331119e-42				Y
PR	Sex	NA	286.172	286.172	5.05529	394961	281.117	-2	-0.0345688	0.999999999999919;0				Y
Quadrant	Surgery	NA	3852.79	3852.79	71.1223	392226	3781.66	-2	-0.0992634	0.999998727887801;4.91362606367287e-103				Y
Radiation	Sex	Quadrant,BreastSubtype	298.315	221.691	92.9031	395947	128.788	-2	0.0421598	1;0				Y
Radiation	Surgery	NA	16826.3	16826.3	10.6172	392005	16815.7	-2	0.26282	1;2.88900592970376e-132				Y
Radiation	VitalStatus	YearOfBirth	4772.03	2870.48	64.8957	395947	2805.58	-2	0.139751	1;0				U
Sex	TypeSurgeryPrimitiveSite	Quadrant	1184.7	824.689	32.4787	360661	792.21	2	-0.0829165	0;0.999999939288549				Y
Surgery	SurvivalDelayInMonths	NA	6622.66	6622.66	131.749	392226	6490.91	2	0.174537	1.60054204021909e-51;1				Y
SurvivalDelayInMonths	VitalStatus	Surgery	5580.31	4669.64	146.847	392226	4522.8	-2	0.0904464	1;0				Y
SurvivalDelayInMonths	YearOfBirth	NA	1643.95	1643.95	126.877	396179	1517.07	-2	-0.0610192	1;0				Y
TumorSize	VitalStatus	MetastasisAtDiagnosis	7619.39	4249.76	78.5134	378605	4171.25	2	-0.138546	2.07421011586991e-86;1				Y
VitalStatus	YearOfBirth	NA	11744.5	11744.5	106.49	396179	11638	-2	0.193202	1;0				Y

## Sheet: PutativeCausal
x	y	ai	info	info_cond	cplx	Nxy_ai	info_shifted	infOrt	partial_correlation	proba				Assessment (Y,U,N)
AgeAtDiagnosis	BreastReconstruction	NA	15077.3	15077.3	119.805	396179	14957.5	-2	-0.261275	1;0.826045776413208				Y
AgeAtDiagnosis	Insurance	NA	4627.13	4627.13	83.5111	388252	4543.62	-2	0.137951	1;0.5				Y
AgeAtDiagnosis	PR	ER	1159.79	629.21	72.4698	394808	556.74	-2	-0.0210828	0.995842724278996;0.5				Y
AgeAtDiagnosis	Surgery	VitalStatus,BreastReconstruction	3934.19	2126.78	144.544	392226	1982.24	2	-0.0101639	0.5;1				Y
AJCC7thM	BoneMetastasisAtDiagnosis	NA	37991	37991	4.97306	332637	37986	2	0.804718	0.75;1				Y
AJCC7thM	DeathSpecificOfBreastCancer	NA	12315.6	12315.6	5.08742	279279	12310.5	2	0.413069	0.5;1				Y
AJCC7thM	Method2EvalRegNode	NA	15750.4	15750.4	10.2844	333513	15740.2	2	-0.268434	0.5;1				Y
AJCC7thM	OtherSurgery	NA	750.953	750.953	4.83411	335632	746.119	2	0.0848795	0.5;0.999999948209327				Y
AJCC7thM	Surgery	NA	22531.4	22531.4	9.62753	332954	22521.7	2	-0.521893	0.5;1				Y
AJCC7thM	SurvivalDelayInMonths	VitalStatus	6667.3	2362.5	77.3719	336208	2285.12	2	-0.0917087	0.5;1				Y
AJCC7thM	VitalStatus	Surgery	11254.7	3696.16	13.0114	332954	3683.15	2	-0.186032	0.5;1				Y
AJCC7thM	VitalStatus	NA	11254.7	11254.7	5.29786	336208	11249.4	2	-0.320412	0.75;1				Y
AJCC7thN	AJCC7thT	NA	30701.4	30701.4	55.1552	325420	30646.2	2	0.413066	0.5;1				Y
AJCC7thN	ChemoTherapy	NA	27456.3	27456.3	16.0666	331308	27440.2	2	0.405155	0.5;1				Y
AJCC7thN	DelayDiagnosisFirstTreatment	NA	991.53	991.53	66.3494	323474	925.18	2	-0.0605585	0.5;1				Y
AJCC7thN	Method2EvalRegNode	ChemoTherapy	9388.21	2559.09	54.3295	331109	2504.76	2	0.0696621	0.5;1				Y
AJCC7thN	NumberOfPositiveNode	NA	115321	115321	80.8222	285611	115240	-2	0.967031	1;0.5				Y
AJCC7thN	Radiation	MaritalStatus	399.836	389.047	63.8274	313650	325.219	2	0.027604	0.5;1				Y
AJCC7thN	Surgery	AJCC7thM	2735.2	776.33	48.9882	328357	727.342	2	-0.0116021	0.5;1				Y
AJCC7thN	VitalStatus	AJCC7thM	4667.25	2485.16	27.2677	331308	2457.89	2	-0.104318	0.5;1				Y
AJCC7thT	DeathSpecificOfBreastCancer	MetastasisAtDiagnosis	10743.9	5279.61	33.0649	271093	5246.55	2	0.18063	0.5;1				Y
AJCC7thT	InvasiveComponent	Surgery,Method2EvalRegNode,Histology,BreastSubtype,AgeAtDiagnosis	3645.16	1285.17	1124.62	306706	160.548	-2	-0.0818761	0.999999999999989;0.5				Y
AJCC7thT	InvasiveComponent	Surgery,Method2EvalRegNode,Histology,AgeAtDiagnosis	3645.16	1063.78	628.928	306706	434.847	-2	-0.0855898	1;0.5				Y
AJCC7thT	Radiation	VitalStatus,AJCC7thM	1502.25	639.501	62.9222	327598	576.579	2	-0.0339262	0.5;1				Y
AJCC7thT	VitalStatus	Surgery	9977	5686	46.6965	324960	5639.31	2	-0.175961	0.5;1				Y
BoneMetastasisAtDiagnosis	BreastSubtype	LiverMetastasisAtDiagnosis	272.376	154.242	25.0445	391694	129.197	-2	0.00142592	1;0.0350866627298716				Y
BoneMetastasisAtDiagnosis	NumberOfNodeRemoved	NA	6183.87	6183.87	32.1613	380893	6151.71	2	-0.162973	0.874999999477179;0.999999999989147				Y
BoneMetastasisAtDiagnosis	OtherMetastasisAtDiagnosis	MetastasisAtDiagnosis	654.42	39.4375	3.33921	59277	36.0983	-2	-0.174211	1;0.5				Y
BoneMetastasisAtDiagnosis	OtherSurgery	MetastasisAtDiagnosis	284.67	62.3883	6.84975	391166	55.5385	-2	-0.0338675	1;0.5				N
BrainMetastasisAtDiagnosis	DeathSpecificOfBreastCancer	MetastasisAtDiagnosis,SurvivalDelayInMonths	1618.96	74.1044	11.4361	325692	62.6683	2	0.0585097	0.5;0.999954274956404				Y
BrainMetastasisAtDiagnosis	DeathSpecificOfBreastCancer	MetastasisAtDiagnosis	1618.96	125.112	6.54726	325692	118.565	2	0.0602865	0.5;0.999954274956404				Y
BrainMetastasisAtDiagnosis	DelayDiagnosisFirstTreatment	MetastasisAtDiagnosis	210.002	28.4193	8.57847	381366	19.8409	2	-0.0133033	0.5;1				Y
BrainMetastasisAtDiagnosis	LungMetastasisAtDiagnosis	MetastasisAtDiagnosis,SurvivalDelayInMonths	1792.93	60.5699	10.8735	390939	49.6964	2	0.0963932	0.5;1				Y
BrainMetastasisAtDiagnosis	LungMetastasisAtDiagnosis	MetastasisAtDiagnosis	1792.93	84.222	4.44698	390939	79.775	2	0.0969373	0.5;1				Y
BrainMetastasisAtDiagnosis	Method2EvalRegNode	MetastasisAtDiagnosis,LungMetastasisAtDiagnosis	1509.35	63.1937	18.774	330550	44.4196	2	-0.023933	0.5;1				Y
BrainMetastasisAtDiagnosis	Surgery	MetastasisAtDiagnosis,VitalStatus	2604.36	87.606	21.9795	387609	65.6264	2	-0.0395666	0.5;0.999999868784826				Y
BrainMetastasisAtDiagnosis	SurvivalDelayInMonths	MetastasisAtDiagnosis	765.553	168.677	16.9444	391242	151.732	2	-0.0247616	0.5;1				Y
BrainMetastasisAtDiagnosis	VitalStatus	MetastasisAtDiagnosis,SurvivalDelayInMonths	1471.61	59.1025	10.0529	391242	49.0496	2	-0.0378341	0.5;1				Y
BrainMetastasisAtDiagnosis	VitalStatus	MetastasisAtDiagnosis	1471.61	120.032	6.84728	391242	113.185	2	-0.0401074	0.5;1				Y
BreastReconstruction	InvasiveComponent	Surgery,YearOfBirth,CostLivingIndex,Histology	1095.96	122.046	-38.2893	367233	160.335	-2	0.0416929	1;0.5				Y
BreastReconstruction	InvasiveComponent	Surgery,AgeAtDiagnosis,CostLivingIndex,Histology	1095.96	419.046	233.387	367233	185.659	-2	0.0419249	1;0.5				Y
BreastReconstruction	Method2EvalRegNode	AgeAtDiagnosis,Insurance	2478.27	902.112	146.944	327798	755.168	2	0.06202	0.5;1				Y
BreastReconstruction	Method2EvalRegNode	AgeAtDiagnosis	2478.27	1066.92	85.8929	333573	981.025	2	0.0663715	0.5;1				Y
BreastReconstruction	NumberOfNodeRemoved	AgeAtDiagnosis,Insurance	2504.78	925.814	157.365	376859	768.45	2	0.0673686	0.5;1				Y
BreastReconstruction	SynchroBilateral	Radiation,Histology	263.107	175.78	36.2502	395947	139.53	-2	0.031527	0.994975986753938;0.5				Y
BreastSubtype	ChemoTherapy	NA	31224.4	31224.4	16.4273	396179	31208	2	0.390163	0.964913337270129;1				Y
BreastSubtype	InvasiveComponent	NA	2337.37	2337.37	16.2415	369965	2321.13	-2	-0.0390624	1;0.5				Y
BreastSubtype	Method2EvalRegNode	ChemoTherapy,VitalStatus,Radiation	6403.79	1496.91	176.692	333379	1320.22	2	0.0177081	0.5;1				Y
BreastSubtype	TypeSurgeryPrimitiveSite	AgeAtDiagnosis	2229.37	1620.58	90.8335	360661	1529.75	-2	0.0894271	0.99999992884489;0.5				U
ChemoTherapy	DeathSpecificOfBreastCancer	PR,Quadrant,DeathDueToOtherCause,ER	824.222	306.69	140.567	328486	166.122	-2	0.0139498	1;0.5				U
ChemoTherapy	ER	NA	18063.5	18063.5	5.82454	395997	18057.7	2	-0.30335	0.5;1				Y
ChemoTherapy	Grade	NA	34531.3	34531.3	15.9827	378247	34515.3	-2	0.413888	1;0.5				Y
ChemoTherapy	MetastasisAtDiagnosis	NA	1051.73	1051.73	5.55615	391958	1046.17	-2	0.0741299	0.999999999999956;0.5				Y
ChemoTherapy	NumberOfPositiveNode	NumberOfNodeRemoved,TumorSize	16766.8	2981.96	167.312	327753	2814.65	-2	0.196597	1;0.5				Y
ChemoTherapy	Surgery	YearOfBirth,Histology	573.2	662.384	251.621	392226	410.763	-2	-0.0194794	1;0.604092108490788				Y
Contralateral	More.Than.One.BC.Primary	NA	8007.89	8007.89	4.48754	396179	8003.4	2	0.431866	0.5;0.999999993725382				Y
Contralateral	NumberOfPositiveNode	SurvivalDelayInMonths,SynchroBilateral,BreastReconstruction	26.5455	19.715	15.0576	336261	4.65734	2	0.00238097	0.5;0.995890450350674				Y
CostLivingIndex	Grade	Histology	1477.34	1781.34	719.624	378193	1061.72	-2	0.00157637	1;0.5				U
CostLivingIndex	Insurance	MedianFamIncome	3155.63	2408.22	1500.96	388225	907.257	-2	-0.0418514	0.99488812369905;0.5				U
CostLivingIndex	OtherSurgery	AgeAtDiagnosis,BreastReconstruction	485.658	403.916	166.656	395441	237.26	-2	-0.00331029	0.99488812369905;0.5				U
CostLivingIndex	TypeSurgeryPrimitiveSite	NumberOfNodeRemoved,DelayDiagnosisFirstTreatment	1638.36	1154.97	265.572	355119	889.402	-2	-0.061854	1;0.860210258449678				Y
DeathDueToOtherCause	DeathSpecificOfBreastCancer	NA	888.043	888.043	5.06288	329605	882.98	2	-0.053321	0.5;1				Y
DeathDueToOtherCause	Surgery	AgeAtDiagnosis,Radiation	779.051	152.231	81.0079	326035	71.2235	2	-0.0448822	0.5;1				U
DeathDueToOtherCause	SurvivalDelayInMonths	VitalStatus	834.834	355.729	25.9193	329605	329.809	2	0.0369625	0.5;1				Y
DeathDueToOtherCause	VitalStatus	NA	30346.4	30346.4	5.16326	329605	30341.3	2	-0.577504	0.5;1				Y
DeathSpecificOfBreastCancer	DelayDiagnosisFirstTreatment	NA	811.036	811.036	28.5836	320352	782.452	-2	-0.0600853	0.999999843769983;0.5				Y
DeathSpecificOfBreastCancer	NumberOfPositiveNode	TumorSize	4389.53	1777.42	123.485	280497	1653.94	-2	0.133798	1;0.5				Y
DeathSpecificOfBreastCancer	VitalStatus	NA	58830	58830	5.30007	329605	58824.7	2	-0.784433	0.5;1				Y
DelayDiagnosisFirstTreatment	MonthOfDiagnosis	NA	352.745	352.745	155.954	384312	196.792	-2	0.0189883	1;0.5				Y
DelayDiagnosisFirstTreatment	SynchroBilateral	TypeSurgeryPrimitiveSite	306.511	258.364	21.7443	359524	236.62	-2	0.0372729	1;0.5				U
DelayDiagnosisFirstTreatment	YearOfDiagnosis	NA	1002.21	1002.21	68.1294	384312	934.085	-2	0.0706892	0.999999861146035;0.5				Y
DistantNodeMetastasisAtDiagnosis	LungMetastasisAtDiagnosis	MetastasisAtDiagnosis	1011.23	76.2839	4.86649	59250	71.4174	2	0.203484	0.5;0.999738241381021				Y
DistantNodeMetastasisAtDiagnosis	Surgery	MetastasisAtDiagnosis	1336.52	201.099	12.4219	58638	188.677	2	-0.0972697	0.5;0.999999999856064				Y
ER	InvasiveComponent	BreastSubtype,Histology,ChemoTherapy	1789.95	201.443	84.9387	369806	116.504	-2	0.0955375	1;0.5				Y
FirstMalignantPrimary	Method2EvalRegNode	AgeAtDiagnosis,Radiation	2439.25	792.782	150.676	333379	642.105	2	0.0637893	0.5;1				Y
FirstMalignantPrimary	NumberOfNodeRemoved	AgeAtDiagnosis,Radiation	1907.45	719.4	81.14	383800	638.26	2	0.0589794	0.5;1				Y
FirstMalignantPrimary	Radiation	YearOfBirth	2539.67	2027.51	57.8153	395947	1969.7	2	0.0988422	0.5;1				Y
FirstMalignantPrimary	VitalStatus	YearOfBirth	998.435	284.09	59.5018	396179	224.588	2	0.0391755	0.5;1				Y
Grade	Histology	NA	10313.9	10313.9	56.4677	378247	10257.4	2	-0.16028	0.5;1				Y
Grade	NumberOfPositiveNode	TumorSize	4435.63	1062.24	175.551	321316	886.688	-2	0.0474815	1;0.5				Y
Grade	VitalStatus	NA	2739.01	2739.01	15.3122	378247	2723.7	2	-0.118514	0.5;1				Y
Histology	More.Than.One.BC.Primary	SynchroBilateral	227.87	73.9809	24.7531	396179	49.2279	2	0.0163232	0.5;0.999999993725382				Y
Histology	NumberOfPositiveNode	YearOfBirth	904.196	920.733	139.672	336261	781.061	-2	0.0134064	0.999999999999995;0.5				Y
InvasiveComponent	Method2EvalRegNode	NA	6286.87	6286.87	10.9185	313766	6275.95	2	0.0907817	0.5;1				Y
InvasiveComponent	PR	BreastSubtype,VitalStatus,Method2EvalTumSizeExt,AgeAtDiagnosis	1687.93	302.057	104.45	313879	197.607	2	0.0730557	0.5;1				Y
InvasiveComponent	TumorSize	Surgery,Method2EvalRegNode	3242.46	1275.17	126.539	303418	1148.64	2	-0.0797476	0.5;1				Y
LiverMetastasisAtDiagnosis	LungMetastasisAtDiagnosis	NA	4477.56	4477.56	4.52506	391479	4473.04	2	0.315369	0.744430567872303;0.999788813952818				Y
LiverMetastasisAtDiagnosis	SurvivalDelayInMonths	BoneMetastasisAtDiagnosis,MetastasisAtDiagnosis,BreastSubtype,VitalStatus	1843.15	140.459	63.3244	391255	77.1349	2	-0.0234385	0.5;1				Y
LiverMetastasisAtDiagnosis	VitalStatus	MetastasisAtDiagnosis,SurvivalDelayInMonths,PR,YearOfBirth,BreastSubtype	4029.94	62.4262	53.6712	390217	8.75501	2	-0.0447849	0.750891291620937;1				Y
LiverMetastasisAtDiagnosis	VitalStatus	MetastasisAtDiagnosis,ER	4029.94	121.687	13.4191	391219	108.268	2	-0.0418953	0.750891291620937;1				Y
LungMetastasisAtDiagnosis	Method2EvalRegNode	MetastasisAtDiagnosis	5458.29	112.472	13.9876	330795	98.4843	2	-0.0352177	0.5;1				Y
LungMetastasisAtDiagnosis	Radiation	MetastasisAtDiagnosis,SurvivalDelayInMonths	1988.04	67.2685	5.65595	391043	61.6125	2	-0.0169452	0.195138024846395;1				Y
LungMetastasisAtDiagnosis	SurvivalDelayInMonths	BoneMetastasisAtDiagnosis,DeathSpecificOfBreastCancer,MetastasisAtDiagnosis,LiverMetastasisAtDiagnosis,Radiation,BrainMetastasisAtDiagnosis	1896.93	90.995	77.3584	325085	13.6367	2	-0.0197331	0.5;1				Y
LungMetastasisAtDiagnosis	SurvivalDelayInMonths	BoneMetastasisAtDiagnosis,VitalStatus	1896.93	724.116	66.7635	391490	657.352	2	-0.0446844	0.5;1				Y
LungMetastasisAtDiagnosis	TumorSize	MetastasisAtDiagnosis,Histology,Radiation	3719.42	105.562	48.5898	377974	56.9724	-2	0.0156353	1;0.5				Y
MedianFamIncome	Radiation	CostLivingIndex	2879.19	1694.54	874.821	395891	819.717	2	0.0872214	0.5;1				Y
MetastasisAtDiagnosis	Method2EvalRegNode	NA	15948.1	15948.1	10.2788	331317	15937.8	2	-0.27135	0.5;1				Y
MetastasisAtDiagnosis	Method2EvalTumSizeExt	Method2EvalRegNode,SurvivalDelayInMonths	87.7503	50.2897	28.4585	330987	21.8312	-2	0.199706	1;0.5				N
MetastasisAtDiagnosis	OtherSurgery	NA	824.292	824.292	4.91176	391521	819.38	-2	0.0818615	1;0.5				N
MetastasisAtDiagnosis	Surgery	NA	28056.2	28056.2	9.75102	388300	28046.5	2	-0.546244	0.5;1				Y
Method2EvalRegNode	NumberOfPositiveNode	ChemoTherapy	4212.46	1563.51	53.9744	285720	1509.54	-2	0.0781626	1;0.5				U
Method2EvalRegNode	SurvivalDelayInMonths	VitalStatus	8363.73	4543.47	177.164	333573	4366.31	2	0.0531847	0.5;1				Y
Method2EvalRegNode	VitalStatus	MetastasisAtDiagnosis,YearOfBirth,BreastSubtype	10334.5	2185.73	254.343	331317	1931.38	2	0.0833963	0.5;1				Y
Method2EvalRegNode	YearOfDiagnosis	YearOfBirth	537.397	837.862	374.566	333573	463.296	-2	-0.0165259	0.996402976089593;0.5				Y
Method2EvalTumSizeExt	NumberOfNodeRemoved	ChemoTherapy	7193.23	2118.35	61.4547	325621	2056.89	2	0.112169	0.5;0.999340831091909				Y
Method2EvalTumSizeExt	Surgery	AgeAtDiagnosis	1938.89	1701.92	56.2255	331916	1645.7	2	0.0727218	0.5;1				Y
Method2EvalTumSizeExt	TumorSize	NA	14626.9	14626.9	57.9565	323914	14569	-2	0.28506	0.992238206472533;0.972096443754262				Y
MonthOfDiagnosis	SurvivalDelayInMonths	NA	375226	375226	1718.71	396179	373507	2	-0.123499	0.5;1				Y
NumberOfNodeRemoved	NumberOfPositiveNode	AJCC7thN	66230.4	11103.8	1144.69	283686	9959.08	-2	0.121241	0.999999999989147;0.5				Y
NumberOfNodeRemoved	TypeSurgeryPrimitiveSite	TumorSize	17867.5	9034.89	207.235	349189	8827.65	-2	0.213151	1;0.5				Y
NumberOfNodeRemoved	TypeSurgeryPrimitiveSite	NA	17867.5	17867.5	54.6436	356195	17812.8	-2	0.278938	0.999999935307942;0.5				Y
NumberOfNodeRemoved	VitalStatus	NA	5819.72	5819.72	51.5829	384010	5768.14	-2	0.0960429	0.999999935307942;0.75				Y
NumberOfPositiveNode	Quadrant	NA	2817.36	2817.36	107.811	336261	2709.55	2	0.0762434	0.5;0.999998727887801				Y
NumberOfPositiveNode	Radiation	NA	446.088	446.088	38.316	336081	407.772	2	0.0324709	0.5;1				Y
NumberOfPositiveNode	TypeSurgeryPrimitiveSite	NA	10173.4	10173.4	39.5717	332358	10133.8	2	0.25547	0.5;1				Y
NumberOfPositiveNode	VitalStatus	TumorSize	4033.33	1602.79	141.55	329861	1461.24	2	-0.105352	0.5;1				Y
NumberOfPositiveNode	YearOfDiagnosis	NA	383.929	383.929	84.3022	336261	299.627	2	-0.0407869	0.5;1				U
OtherSurgery	TypeSurgeryPrimitiveSite	NA	1213.98	1213.98	5.25893	360408	1208.73	2	0.0816073	0.5;0.999999939288549				Y
Quadrant	Radiation	NA	3250.47	3250.47	40.8995	395947	3209.57	2	-0.0652708	0.5;1				Y
Quadrant	VitalStatus	Surgery	2077.5	776.257	91.8494	392226	684.408	2	-0.0312956	0.5;1				Y
Radiation	TypeSurgeryPrimitiveSite	NA	43086	43086	5.92698	360453	43080.1	-2	-0.479343	1;0.5				Y
SurvivalDelayInMonths	YearOfDiagnosis	NA	510849	510849	374.662	396179	510474	-2	-0.845888	1;0.5				Y
TumorSize	TypeSurgeryPrimitiveSite	NA	19140.8	19140.8	100.085	353130	19040.7	-2	0.285119	1;0.860210258449678				Y
VitalStatus	YearOfDiagnosis	NA	9942.56	9942.56	31.1909	396179	9911.37	-2	0.21078	1;0.5				Y

## Sheet: SkeletonConsistent
x	y	type	ai	info	info_cond	cplx	Nxy_ai	info_shifted	infOrt	sign	partial_correlation	is_causal	proba	confidence		Assessment reporting (Y,U,N)
MedianFamIncome	MedianHouseholdIncome	P	NA	808855	808855	5812.31	396122	803042	1	+	0.963733	N	0.5;0.5	0
AgeAtDiagnosis	YearOfBirth	P	NA	743972	743972	4338.83	396179	739633	1	-	-0.988396	N	3.66185805121904e-120;0	0
CostLivingIndex	MedianFamIncome	P	NA	741164	741164	5433.6	396122	735730	1	+	0.717926	N	4.94634155509996e-18;0.5	0
SurvivalDelayInMonths	YearOfDiagnosis	P	NA	510849	510849	374.662	396179	510474	-2	-	-0.845888	N	1;0.5	0		Y
MonthOfDiagnosis	SurvivalDelayInMonths	P	NA	375226	375226	1718.71	396179	373507	2	-	-0.123499	N	0.5;1	0		Y
CostLivingIndex	MedianHouseholdIncome	P	MedianFamIncome	695843	362144	16010.7	396122	346133	1	+	0.44807	N	4.94634155509996e-18;0.5	0
CostLivingIndex	RuralUrban	P	NA	274982	274982	1129.86	395671	273852	1	+	0.130123	N	4.94634155509996e-18;0.5	0
AJCC7thT	TumorSize	P	NA	233642	233642	235.247	322633	233407	1	+	0.855862	N	0.5;0.5	0
BreastSubtype	HER2	P	NA	170272	170272	15.9709	396179	170256	1	+	0.805479	N	1.28776291803641e-24;0.5	0
BreastSubtype	ER	P	NA	158308	158308	16.0256	395997	158292	1	-	-0.595891	N	0.5;1.17398652790236e-41	0
MedianFamIncome	RuralUrban	P	CostLivingIndex	170330	156691	5657.14	395671	151034	1	-	-0.068891	N	0.5;0.5	0
AJCC7thN	NumberOfPositiveNode	P	NA	115321	115321	80.8222	285611	115240	-2	+	0.967031	N	1;0.5	0		Y
BreastSubtype	PR	P	NA	101415	101415	16.287	394961	101399	1	-	-0.504976	N	0.5;0.5	0
Method2EvalRegNode	Method2EvalTumSizeExt	P	NA	76656.9	76656.9	10.5722	333149	76646.3	1	+	0.543563	N	1.59673820903766e-270;0.5	0
AJCC7thM	MetastasisAtDiagnosis	P	NA	67880.2	67880.2	5.08142	332543	67875.2	1	+	1	N	0.5;0.5	0
AJCC7thN	NumberOfNodeRemoved	P	NA	59925.9	59925.9	197.105	322389	59728.8	1	+	0.471204	N	0.5;5.06972482933411e-25	0
DeathSpecificOfBreastCancer	VitalStatus	P	NA	58830	58830	5.30007	329605	58824.7	2	-	-0.784433	N	0.5;1	0		Y
Method2EvalRegNode	NumberOfNodeRemoved	P	NA	48478	48478	78.5896	324503	48399.4	1	+	0.533145	N	0.5;0.5	0
BoneMetastasisAtDiagnosis	MetastasisAtDiagnosis	P	NA	45207	45207	5.05369	391585	45201.9	1	+	0.810606	N	0.5;2.41301295535587e-91	0
BreastSubtype	Grade	P	NA	45084	45084	43.5787	378247	45040.4	1	+	0.419796	N	0.5;0.5	0
BreastReconstruction	TypeSurgeryPrimitiveSite	P	NA	43363.1	43363.1	5.72923	360661	43357.4	2	+	0.438766	Y	3.25821693790552e-25;1	0		Y
Radiation	TypeSurgeryPrimitiveSite	P	NA	43086	43086	5.92698	360453	43080.1	-2	-	-0.479343	N	1;0.5	0		Y
Method2EvalRegNode	Surgery	P	NA	42490.1	42490.1	19.4515	330529	42470.6	1	+	0.512359	N	0.5;0.5	0
AgeAtDiagnosis	MaritalStatus	P	NA	41974.9	41974.9	426.924	374635	41548	1	+	0.347029	N	3.66185805121904e-120;0.5	0
AJCC7thM	BoneMetastasisAtDiagnosis	P	NA	37991	37991	4.97306	332637	37986	1	+	0.804718	N	0.5;0.5	0
ChemoTherapy	Grade	P	NA	34531.3	34531.3	15.9827	378247	34515.3	-2	+	0.413888	N	1;0.5	0		Y
More.Than.One.BC.Primary	SynchroBilateral	P	NA	33981.6	33981.6	4.81578	396179	33976.8	1	+	0.850618	N	0.5;0.5	0
AgeAtDiagnosis	ChemoTherapy	P	NA	31870.1	31870.1	144.636	396179	31725.5	1	-	-0.373955	N	3.66185805121904e-120;0	0
AJCC7thN	TumorSize	P	NA	31687.7	31687.7	193.188	321457	31494.5	1	+	0.42161	N	2.29835912348406e-281;2.07421011586991e-86	0
BreastSubtype	ChemoTherapy	P	NA	31224.4	31224.4	16.4273	396179	31208	6	+	0.390163	N	1;1	0
AJCC7thN	AJCC7thT	P	NA	30701.4	30701.4	55.1552	325420	30646.2	2	+	0.413066	Y	2.29835912348406e-281;0.999999999999989	0		N
DeathDueToOtherCause	VitalStatus	P	NA	30346.4	30346.4	5.16326	329605	30341.3	2	-	-0.577504	N	0.5;1	0		Y
MetastasisAtDiagnosis	Surgery	P	NA	28056.2	28056.2	9.75102	388300	28046.5	2	-	-0.546244	N	0.5;1	0		Y
AJCC7thN	ChemoTherapy	P	NA	27456.3	27456.3	16.0666	331308	27440.2	2	+	0.405155	N	0.5;1	0		Y
NumberOfNodeRemoved	Surgery	P	NA	26916.7	26916.7	43.2267	381309	26873.4	1	+	0.37547	N	0.5;0.5	0
MedianHouseholdIncome	RuralUrban	P	CostLivingIndex,MedianFamIncome	176420	29333.5	4400.81	395671	24932.7	1	+	8.7791e-05	N	0.5;0.5	0
CostLivingIndex	Ethnicity	P	NA	25158.2	25158.2	486.318	394531	24671.9	1	-	-0.0633981	N	1.32352816223216e-08;0.5	0
AJCC7thM	Surgery	P	NA	22531.4	22531.4	9.62753	332954	22521.7	2	-	-0.521893	N	0.5;1	0		Y
AJCC7thT	Method2EvalRegNode	P	NA	22558.6	22558.6	38.2615	326727	22520.4	1	+	0.0573554	N	0.5;1.43192734551847e-47	0
ChemoTherapy	Method2EvalTumSizeExt	P	NA	22346.1	22346.1	5.61525	335048	22340.5	1	+	0.350316	N	4.10675435400044e-221;0.5	0
ChemoTherapy	NumberOfNodeRemoved	P	NA	20057.5	20057.5	71.7884	384010	19985.7	-2	+	0.287241	Y	1;5.06972482933411e-25	0		Y
LungMetastasisAtDiagnosis	MetastasisAtDiagnosis	P	NA	19515.5	19515.5	4.86435	391257	19510.6	1	+	0.55289	N	0.5;7.38878510780795e-33	0
TumorSize	TypeSurgeryPrimitiveSite	P	NA	19140.8	19140.8	100.085	353130	19040.7	-2	+	0.285119	N	1;0.860210258449678	0		Y
Radiation	Surgery	P	NA	16826.3	16826.3	10.6172	392005	16815.7	-2	+	0.26282	Y	1;2.88900592970376e-132	0		Y
AJCC7thM	LungMetastasisAtDiagnosis	P	NA	16386.5	16386.5	4.78283	332371	16381.7	1	+	0.548518	N	0.5;0.5	0
MetastasisAtDiagnosis	Method2EvalRegNode	P	NA	15948.1	15948.1	10.2788	331317	15937.8	2	-	-0.27135	N	0.5;1	0		Y
AJCC7thM	Method2EvalRegNode	P	NA	15750.4	15750.4	10.2844	333513	15740.2	2	-	-0.268434	N	0.5;1	0		Y
LiverMetastasisAtDiagnosis	MetastasisAtDiagnosis	P	NA	15705.4	15705.4	4.81639	391394	15700.6	1	+	0.496874	N	0.5;2.41301295535587e-91	0
AgeAtDiagnosis	BreastReconstruction	P	NA	15077.3	15077.3	119.805	396179	14957.5	-2	-	-0.261275	N	1;0.826045776413208	0		Y
AJCC7thM	LiverMetastasisAtDiagnosis	P	NA	13328.5	13328.5	4.73757	332493	13323.7	1	+	0.495361	N	0.5;0.5	0
DeathSpecificOfBreastCancer	MetastasisAtDiagnosis	P	NA	13015.2	13015.2	5.12851	326277	13010	-2	+	0.400702	Y	1;1.3813841820983e-41	0		Y
Surgery	VitalStatus	P	NA	12803.8	12803.8	10.1717	392226	12793.6	6	+	0.311269	N	1;1	0
AJCC7thM	DeathSpecificOfBreastCancer	P	NA	12315.6	12315.6	5.08742	279279	12310.5	2	+	0.413069	N	0.5;1	0		Y
Method2EvalRegNode	Radiation	P	NA	12217	12217	11.1111	333379	12205.8	6	+	0.247588	N	1;1	0
VitalStatus	YearOfBirth	P	NA	11744.5	11744.5	106.49	396179	11638	-2	+	0.193202	Y	1;0	0		Y
Grade	Histology	P	NA	10313.9	10313.9	56.4677	378247	10257.4	2	-	-0.16028	N	0.5;1	0		Y
NumberOfPositiveNode	TypeSurgeryPrimitiveSite	P	NA	10173.4	10173.4	39.5717	332358	10133.8	2	+	0.25547	N	0.5;1	0		Y
Grade	TumorSize	P	ChemoTherapy	21765.1	10256.3	185.171	367633	10071.1	1	+	0.214628	N	0.5;2.07421011586991e-86	0
NumberOfNodeRemoved	NumberOfPositiveNode	P	AJCC7thN	66230.4	11103.8	1144.69	283686	9959.08	1	+	0.121241	N	2.34176089664716e-20;0.5	0
AJCC7thT	NumberOfNodeRemoved	P	ChemoTherapy	16214.1	10177.1	221.56	319485	9955.5	1	+	0.0807118	N	0.5;0.5	0
VitalStatus	YearOfDiagnosis	P	NA	9942.56	9942.56	31.1909	396179	9911.37	1	+	0.21078	N	0;0.5	0
MetastasisAtDiagnosis	TumorSize	P	NA	9500.64	9500.64	82.4109	378605	9418.22	1	+	0.199858	N	8.11920327021639e-88;2.07421011586991e-86	0
DeathDueToOtherCause	YearOfBirth	P	NA	9211.19	9211.19	92.6972	329605	9118.49	-2	-	-0.205544	Y	1;0	0		Y
NumberOfNodeRemoved	TypeSurgeryPrimitiveSite	P	TumorSize	17867.5	9034.89	207.235	349189	8827.65	-2	+	0.213151	N	1;0.5	0		Y
BreastSubtype	Histology	P	NA	8707.32	8707.32	58.3159	396179	8649	1	-	-0.119678	N	1.28776291803641e-24;5.25130930055934e-15	0
MetastasisAtDiagnosis	NumberOfNodeRemoved	P	NA	8429.18	8429.18	50.1222	380754	8379.05	1	-	-0.180089	N	0.5;6.60545435199821e-16	0
AJCC7thT	TypeSurgeryPrimitiveSite	P	NumberOfNodeRemoved	15017.4	8164.71	90.3774	300324	8074.33	1	+	0.232626	N	0.5;0.5	0
Contralateral	More.Than.One.BC.Primary	P	NA	8007.89	8007.89	4.48754	396179	8003.4	1	+	0.431866	N	0.5;0.5	0
Insurance	MaritalStatus	P	NA	7994.31	7994.31	38.2966	370789	7956.01	1	+	0.0598489	N	0.5;0.5	0
ChemoTherapy	TumorSize	P	AJCC7thN,Method2EvalRegNode	26663	8156.06	205.38	321318	7950.68	1	+	0.243782	N	7.80251979620595e-110;2.07421011586991e-86	0
InvasiveComponent	Surgery	P	NA	7827.5	7827.5	10.3329	367287	7817.17	1	+	0.21231	N	0.5;2.88900592970376e-132	0
FirstMalignantPrimary	YearOfBirth	P	NA	7658.76	7658.76	95.18	396179	7563.58	1	+	0.19164	N	0.5;0	0
Quadrant	TypeSurgeryPrimitiveSite	P	NA	7231.86	7231.86	40.4691	360661	7191.39	1	+	0.0909337	N	0.5;0.5	0
AJCC7thT	Grade	P	ChemoTherapy	15047.3	7207.76	95.8399	314585	7111.92	1	+	0.184528	N	0.5;0.5	0
AJCC7thN	MetastasisAtDiagnosis	P	NA	7085.57	7085.57	14.8119	329560	7070.76	1	+	0.216406	N	2.29835912348406e-281;0.5	0
AJCC7thM	AJCC7thN	P	NA	7039.63	7039.63	14.8184	331308	7024.82	1	+	0.215017	N	0.5;2.29835912348406e-281	0
AgeAtDiagnosis	Radiation	P	NA	7094.45	7094.45	111.633	395947	6982.82	6	-	-0.0798967	N	1;1	0
AJCC7thM	NumberOfNodeRemoved	P	NA	6972.26	6972.26	49.652	326243	6922.6	1	-	-0.174859	N	0.5;0.5	0
BreastReconstruction	Radiation	P	NA	6917.12	6917.12	5.75955	395947	6911.37	6	-	-0.182172	N	1;1	0
AJCC7thT	Quadrant	P	NA	6922.95	6922.95	136.533	327788	6786.42	1	+	0.0691165	N	0.5;0.5	0
Method2EvalTumSizeExt	TumorSize	P	ChemoTherapy	14626.9	6736.37	79.2896	323914	6657.08	-2	+	0.180189	Y	0.992238206472533;9.00963920331119e-42	0		Y
Surgery	SurvivalDelayInMonths	P	NA	6622.66	6622.66	131.749	392226	6490.91	2	+	0.174537	Y	1.60054204021909e-51;1	0		Y
Ethnicity	MaritalStatus	P	NA	6532.41	6532.41	57.0935	373815	6475.31	1	+	0.070283	N	0.5;0.5	0
InvasiveComponent	Method2EvalRegNode	P	NA	6286.87	6286.87	10.9185	313766	6275.95	2	+	0.0907817	N	0.5;1	0		Y
BoneMetastasisAtDiagnosis	NumberOfNodeRemoved	P	NA	6183.87	6183.87	32.1613	380893	6151.71	1	-	-0.162973	N	0.5;0.5	0
AJCC7thT	VitalStatus	P	Surgery	9977	5686	46.6965	324960	5639.31	2	-	-0.175961	N	0.5;1	0		Y
AgeAtDiagnosis	Method2EvalRegNode	P	ChemoTherapy,VitalStatus	13746.7	5933.69	294.617	333573	5639.08	1	-	-0.102545	N	3.66185805121904e-120;0.5	0
AJCC7thT	ChemoTherapy	P	Method2EvalRegNode,AJCC7thN	19000.4	5726.04	157.771	325274	5568.27	1	+	0.206974	N	0.5;0	0
AJCC7thT	DeathSpecificOfBreastCancer	P	MetastasisAtDiagnosis	10743.9	5279.61	33.0649	271093	5246.55	2	+	0.18063	N	0.5;1	0		Y
Ethnicity	RuralUrban	P	NA	5021.5	5021.5	104.703	394080	4916.8	1	-	-0.0166266	N	0.5;0.5	0
DeathSpecificOfBreastCancer	TumorSize	P	MetastasisAtDiagnosis	8511.9	4828.36	75.3207	315383	4753.04	1	+	0.152168	N	0.5;2.07421011586991e-86	0
MetastasisAtDiagnosis	Radiation	P	NA	4635.93	4635.93	5.56542	391743	4630.37	6	-	-0.147262	N	1;1	0
CostLivingIndex	DelayDiagnosisFirstTreatment	P	NA	4955.33	4955.33	408.434	384276	4546.9	1	+	0.088366	N	4.94634155509996e-18;0.5	0
AgeAtDiagnosis	Insurance	P	NA	4627.13	4627.13	83.5111	388252	4543.62	-2	+	0.137951	N	1;0.5	0		Y
SurvivalDelayInMonths	VitalStatus	P	Surgery	5580.31	4669.64	146.847	392226	4522.8	-2	+	0.0904464	Y	1;0	0		Y
Method2EvalRegNode	SurvivalDelayInMonths	P	VitalStatus	8363.73	4543.47	177.164	333573	4366.31	2	+	0.0531847	N	0.5;1	0		Y
BrainMetastasisAtDiagnosis	MetastasisAtDiagnosis	P	NA	4265.82	4265.82	4.50143	391242	4261.32	1	+	0.262601	N	0.5;1.33503916513383e-53	0
DeathSpecificOfBreastCancer	Grade	P	NA	4198.9	4198.9	14.6598	315063	4184.24	1	+	0.158915	N	0.5;0.5	0
TumorSize	VitalStatus	P	MetastasisAtDiagnosis	7619.39	4249.76	78.5134	378605	4171.25	2	-	-0.138546	Y	2.07421011586991e-86;1	0		Y
BreastReconstruction	Surgery	P	NA	4135.01	4135.01	10.1847	392226	4124.83	-2	+	0.108054	Y	0.994975986753938;6.5545713424737e-300	0		Y
NumberOfNodeRemoved	VitalStatus	P	YearOfBirth	5819.72	4242.22	143.259	384010	4098.96	1	+	0.0600108	N	0.98827871144898;0	0
Surgery	TumorSize	P	VitalStatus	6832.8	4191.23	133.622	377834	4057.61	1	-	-0.121626	N	0.5;0.5	0
AJCC7thN	Quadrant	P	NA	4074.02	4074.02	108.049	331308	3965.97	1	+	0.0879163	N	0.5;0.5	0
MetastasisAtDiagnosis	VitalStatus	P	Surgery	11948.1	3906.34	13.1349	388300	3893.21	6	-	-0.18311	N	0.999994531818581;1	0
MetastasisAtDiagnosis	Quadrant	P	NA	3855.35	3855.35	37.606	391958	3817.74	1	+	0.0988421	N	7.76765839593404e-44;0.5	0
Quadrant	Surgery	P	NA	3852.79	3852.79	71.1223	392226	3781.66	-2	-	-0.0992634	Y	0.999998727887801;4.91362606367287e-103	0		Y
AJCC7thM	BrainMetastasisAtDiagnosis	P	NA	3704.97	3704.97	4.42827	332375	3700.54	1	+	0.264828	N	0.5;0.5	0
AJCC7thM	VitalStatus	P	Surgery	11254.7	3696.16	13.0114	332954	3683.15	2	-	-0.186032	N	0.5;1	0		Y
AJCC7thN	DeathSpecificOfBreastCancer	P	Method2EvalRegNode,MetastasisAtDiagnosis	6602.06	3597.45	65.9996	274002	3531.45	1	+	0.161746	N	0.5;0.5	0
AJCC7thT	Histology	P	NA	3508.65	3508.65	72.047	327788	3436.6	1	+	0.0597723	N	0.5;0.5	0
CostLivingIndex	Radiation	P	NA	3439.26	3439.26	172.676	395891	3266.58	2	-	-0.029111	Y	4.94634155509996e-18;1	0		Y
Quadrant	Radiation	P	NA	3250.47	3250.47	40.8995	395947	3209.57	2	-	-0.0652708	N	0.5;1	0		Y
AJCC7thM	Quadrant	P	NA	3201.45	3201.45	37.0133	336208	3164.43	1	+	0.0983433	N	0.5;0.5	0
Grade	PR	P	BreastSubtype	30054.7	3165.77	37.7677	377172	3128	6	-	-0.213905	N	1;0.999999999999919	0
Insurance	MedianFamIncome	P	NA	3334.64	3334.64	217.128	388225	3117.51	1	+	0.102179	N	0.5;0.5	0
DeathSpecificOfBreastCancer	PR	P	NA	3103.5	3103.5	5.48446	328613	3098.02	1	-	-0.145285	N	2.51941683948707e-58;3.54612026617275e-47	0
NumberOfNodeRemoved	Radiation	P	AgeAtDiagnosis,MetastasisAtDiagnosis	3877.55	3080.06	196.859	380550	2883.2	1	+	0.0812339	N	0.5;0.5	0
AJCC7thT	MetastasisAtDiagnosis	P	Method2EvalRegNode,AJCC7thN	13110.8	3009.55	148.588	323849	2860.96	1	+	0.17929	N	0.5;6.34779245620605e-25	0
AJCC7thM	AJCC7thT	P	Method2EvalRegNode,AJCC7thN	12986	2978.18	148.738	325274	2829.44	1	+	0.177864	N	0.5;0.5	0
MetastasisAtDiagnosis	SurvivalDelayInMonths	P	VitalStatus	3848.23	2889.59	70.8479	391958	2818.74	6	-	-0.0972124	N	0.999999892076815;1	0
ChemoTherapy	NumberOfPositiveNode	P	NumberOfNodeRemoved,TumorSize	16766.8	2981.96	167.312	327753	2814.65	-2	+	0.196597	N	1;0.5	0		Y
Radiation	VitalStatus	P	YearOfBirth	4772.03	2870.48	64.8957	395947	2805.58	-2	+	0.139751	Y	1;0	0		U
AJCC7thT	Surgery	P	Method2EvalRegNode,MetastasisAtDiagnosis	10619.6	2861.94	134.321	322369	2727.62	1	-	-0.171495	N	0.5;0.5	0
Grade	VitalStatus	P	NA	2739.01	2739.01	15.3122	378247	2723.7	2	-	-0.118514	N	0.5;1	0		Y
NumberOfPositiveNode	Quadrant	P	NA	2817.36	2817.36	107.811	336261	2709.55	2	+	0.0762434	N	0.5;0.999998727887801	0		Y
ER	Grade	P	BreastSubtype	36881.4	2605.09	34.5532	378093	2570.54	1	-	-0.222591	N	0.5;0.5	0
NumberOfNodeRemoved	Quadrant	P	NA	2668.23	2668.23	158.648	384010	2509.58	1	+	0.00808011	N	0.5;0.5	0
AJCC7thN	Method2EvalRegNode	P	ChemoTherapy	9388.21	2559.09	54.3295	331109	2504.76	2	+	0.0696621	N	0.5;1	0		Y
PR	VitalStatus	P	NA	2476.98	2476.98	5.69913	394961	2471.28	6	+	0.116074	N	1;1	0
AJCC7thN	VitalStatus	P	AJCC7thM	4667.25	2485.16	27.2677	331308	2457.89	2	-	-0.104318	N	0.5;1	0		Y
Quadrant	Sex	P	NA	2485.09	2485.09	34.005	396179	2451.09	1	+	0.0443838	N	1.2721121989373e-06;0	0
BreastSubtype	Ethnicity	P	NA	2453.1	2453.1	43.9635	394580	2409.14	1	-	-0.077774	N	1.15762416464771e-15;0.5	0
Ethnicity	Grade	P	NA	2397.98	2397.98	42.6243	376808	2355.36	1	-	-0.101024	N	0.5;6.2431227351314e-55	0
BreastSubtype	InvasiveComponent	P	NA	2337.37	2337.37	16.2415	369965	2321.13	-2	-	-0.0390624	N	1;0.5	0		Y
AJCC7thT	Insurance	P	YearOfBirth	2769.98	2456.93	159.081	322543	2297.85	1	-	-0.120055	N	1.06066178234437e-14;0.5	0
AJCC7thM	SurvivalDelayInMonths	P	VitalStatus	6667.3	2362.5	77.3719	336208	2285.12	2	-	-0.0917087	N	0.5;1	0		Y
Ethnicity	YearOfBirth	P	BreastSubtype	2532.73	2341.8	263.104	394580	2078.7	1	-	-0.0960212	N	0.5;0	0
Method2EvalTumSizeExt	NumberOfNodeRemoved	P	ChemoTherapy	7193.23	2118.35	61.4547	325621	2056.89	2	+	0.112169	N	0.5;0.999340831091909	0		Y
AgeAtDiagnosis	Surgery	P	VitalStatus,BreastReconstruction	3934.19	2126.78	144.544	392226	1982.24	2	-	-0.0101639	N	0.5;1	0		Y
FirstMalignantPrimary	Radiation	P	YearOfBirth	2539.67	2027.51	57.8153	395947	1969.7	1	+	0.0988422	N	0.5;9.86921557032054e-284	0
DistantNodeMetastasisAtDiagnosis	MetastasisAtDiagnosis	P	NA	1738.78	1738.78	3.90581	59287	1734.88	1	+	0.425202	N	0.5;1.50173635476637e-07	0
CostLivingIndex	NumberOfNodeRemoved	P	NA	2231.08	2231.08	532.285	383958	1698.8	1	-	-0.048132	N	0.00511187630095007;0.5	0
MetastasisAtDiagnosis	OtherMetastasisAtDiagnosis	P	NA	1665.47	1665.47	3.78036	59298	1661.69	1	+	0.425939	N	5.66740007981703e-20;0.5	0
DeathSpecificOfBreastCancer	NumberOfPositiveNode	P	TumorSize	4389.53	1777.42	123.485	280497	1653.94	-2	+	0.133798	N	1;0.5	0		Y
Method2EvalTumSizeExt	Surgery	P	AgeAtDiagnosis	1938.89	1701.92	56.2255	331916	1645.7	2	+	0.0727218	N	0.5;1	0		Y
Grade	NumberOfNodeRemoved	P	ChemoTherapy,VitalStatus	5791.47	1822.55	191.741	368102	1630.81	1	+	0.028244	N	0.5;1.11545455053255e-15	0
ChemoTherapy	PR	P	BreastSubtype	16098	1614.24	14.8536	394961	1599.39	6	-	-0.113083	N	1;1	0
NumberOfNodeRemoved	YearOfDiagnosis	P	NA	1699.4	1699.4	117.62	384010	1581.78	1	-	-0.0626165	N	5.06972482933411e-25;0.5	0
AgeAtDiagnosis	Histology	P	BreastSubtype	2412.58	1833.5	304.85	396179	1528.65	1	+	0.0748195	N	7.63198474050713e-40;1.73573137627083e-43	0
SurvivalDelayInMonths	YearOfBirth	P	NA	1643.95	1643.95	126.877	396179	1517.07	-2	-	-0.0610192	Y	1;0	0		Y
Method2EvalRegNode	NumberOfPositiveNode	P	ChemoTherapy	4212.46	1563.51	53.9744	285720	1509.54	-2	+	0.0781626	N	1;0.5	0		U
Laterality	Surgery	P	NA	1500.43	1500.43	18.3364	392004	1482.09	1	+	0.0121413	N	0.5;8.08329056664867e-196	0
NumberOfPositiveNode	VitalStatus	P	TumorSize	4033.33	1602.79	141.55	329861	1461.24	2	-	-0.105352	N	0.5;1	0		Y
Method2EvalRegNode	TumorSize	P	AJCC7thT,ChemoTherapy	18500	1789.28	336.874	321701	1452.41	1	+	0.0107553	N	2.39610392966821e-112;0.00160220700917394	0
CostLivingIndex	Histology	P	NA	1855.58	1855.58	408.504	396122	1447.07	1	+	0.0222712	N	0.00511187630095007;1.73573137627083e-43	0
Histology	InvasiveComponent	P	BreastSubtype	1464.79	1418.12	66.9043	369965	1351.22	1	-	-0.0534112	N	0.96277892044565;0.5	0
DelayDiagnosisFirstTreatment	Method2EvalRegNode	P	Radiation	1489.84	1433.99	108.023	324765	1325.96	1	+	0.00848359	N	0.5;0.5	0
BreastSubtype	Method2EvalRegNode	P	ChemoTherapy,VitalStatus,Radiation	6403.79	1496.91	176.692	333379	1320.22	2	+	0.0177081	N	0.5;1	0		Y
DelayDiagnosisFirstTreatment	Insurance	P	MedianFamIncome	1730.89	1574.06	254.031	378028	1320.03	1	-	-0.0566099	N	0.5;0.5	0
Histology	Quadrant	P	NA	1412.83	1412.83	143.611	396179	1269.22	1	+	0.0399	N	0.5;0.5	0
AJCC7thT	Laterality	P	NA	1264.9	1264.9	34.4419	327663	1230.46	1	+	0.00198551	N	0.5;0.5	0
DelayDiagnosisFirstTreatment	MetastasisAtDiagnosis	P	NA	1258.23	1258.23	32.2334	381876	1226	1	-	-0.07138	N	0.5;0.5	0
OtherSurgery	TypeSurgeryPrimitiveSite	P	NA	1213.98	1213.98	5.25893	360408	1208.73	2	+	0.0816073	N	0.5;0.999999939288549	0		Y
BreastReconstruction	CostLivingIndex	P	Method2EvalRegNode	1515.33	1440.05	289.15	333518	1150.9	1	+	0.0344849	N	0.00536797470749952;0.00511187630095007	0
InvasiveComponent	TumorSize	P	Surgery,Method2EvalRegNode	3242.46	1275.17	126.539	303418	1148.64	2	-	-0.0797476	N	0.5;1	0		Y
SynchroBilateral	TypeSurgeryPrimitiveSite	P	NA	1104.16	1104.16	5.29764	360661	1098.86	1	+	0.0781302	N	0.5;1.71043020151397e-11	0
CostLivingIndex	Grade	P	Histology	1477.34	1781.34	719.624	378193	1061.72	-2	+	0.00157637	N	1;0.5	0		U
Ethnicity	Insurance	P	MaritalStatus,MedianFamIncome	2499.23	2373.06	1313.96	370011	1059.09	1	+	0.10791	N	0.5;0.5	0
ChemoTherapy	MetastasisAtDiagnosis	P	NA	1051.73	1051.73	5.55615	391958	1046.17	1	+	0.0741299	N	1.29900743130293e-100;0.5	0
AJCC7thT	DelayDiagnosisFirstTreatment	P	SurvivalDelayInMonths	1060.19	1147.95	180.058	320676	967.895	1	-	-0.0358828	N	0.5;0.5	0
Radiation	SurvivalDelayInMonths	P	AgeAtDiagnosis	1381.09	1048.47	86.0582	395947	962.414	6	+	0.0650255	N	1;1	0
CostLivingIndex	MaritalStatus	P	Ethnicity,Radiation,BreastReconstruction	2022.56	1502.64	547.503	373602	955.134	1	-	-0.0496104	N	0.00511187630095007;0.5	0
Histology	Surgery	P	AgeAtDiagnosis	1203.53	1123.16	180.121	392226	943.037	-2	-	-0.0352046	Y	1;3.07136049735186e-178	0		Y
DelayDiagnosisFirstTreatment	YearOfDiagnosis	P	NA	1002.21	1002.21	68.1294	384312	934.085	-2	+	0.0706892	N	0.999999861146035;0.5	0		Y
AJCC7thN	DelayDiagnosisFirstTreatment	P	NA	991.53	991.53	66.3494	323474	925.18	2	-	-0.0605585	N	0.5;1	0		Y
DeathSpecificOfBreastCancer	Surgery	P	VitalStatus	10095.2	937.094	13.2335	326226	923.861	6	-	-0.134746	N	1;1	0
CostLivingIndex	Insurance	P	MedianFamIncome	3155.63	2408.22	1500.96	388225	907.257	-2	-	-0.0418514	N	0.99488812369905;0.5	0		U
CostLivingIndex	TypeSurgeryPrimitiveSite	P	NumberOfNodeRemoved,DelayDiagnosisFirstTreatment	1638.36	1154.97	265.572	355119	889.402	-2	-	-0.061854	N	1;0.860210258449678	0		Y
Grade	NumberOfPositiveNode	P	TumorSize	4435.63	1062.24	175.551	321316	886.688	-2	+	0.0474815	N	1;0.5	0		Y
DeathDueToOtherCause	DeathSpecificOfBreastCancer	P	NA	888.043	888.043	5.06288	329605	882.98	6	-	-0.053321	N	1;1	0
BreastReconstruction	DelayDiagnosisFirstTreatment	P	Radiation,CostLivingIndex,Surgery	1857.18	1074.78	193.654	381315	881.13	1	+	0.070016	N	0.00502401324606185;0.5	0
BreastSubtype	TumorSize	P	ChemoTherapy,AJCC7thN,VitalStatus,Method2EvalRegNode,Histology	6566.02	2617.13	1736.22	321318	880.908	1	+	0.0377819	N	0.5;0.5	0
MedianFamIncome	Radiation	P	CostLivingIndex	2879.19	1694.54	874.821	395891	819.717	2	+	0.0872214	N	0.5;1	0		Y
MetastasisAtDiagnosis	OtherSurgery	P	NA	824.292	824.292	4.91176	391521	819.38	-2	+	0.0818615	N	1;0.5	0		N
Laterality	Quadrant	P	MetastasisAtDiagnosis	1559.31	936.769	118.002	391746	818.767	1	+	0.00854007	N	0.5;0.5	0
AJCC7thM	ChemoTherapy	P	NA	818.652	818.652	5.4795	336208	813.173	1	+	0.0706081	N	0.5;3.89172280713249e-97	0
Insurance	Surgery	P	MaritalStatus	1161.87	882.293	73.6459	367335	808.647	1	+	0.084453	N	0.5;4.91362606367287e-103	0
Sex	TypeSurgeryPrimitiveSite	P	Quadrant	1184.7	824.689	32.4787	360661	792.21	2	-	-0.0829165	Y	0;0.999999939288549	0		Y
Method2EvalRegNode	VitalStatus	P	MetastasisAtDiagnosis,YearOfBirth,SurvivalDelayInMonths,PR	10334.5	1107.26	316.385	330223	790.878	1	+	0.0717529	N	0.5;0	0
DeathSpecificOfBreastCancer	DelayDiagnosisFirstTreatment	P	NA	811.036	811.036	28.5836	320352	782.452	-2	-	-0.0600853	N	0.999999843769983;0.5	0		Y
Histology	NumberOfPositiveNode	P	YearOfBirth	904.196	920.733	139.672	336261	781.061	-2	+	0.0134064	N	0.999999999999995;0.5	0		Y
BreastReconstruction	NumberOfNodeRemoved	P	AgeAtDiagnosis,Insurance	2504.78	925.814	157.365	376859	768.45	2	+	0.0673686	N	0.5;1	0		Y
BreastReconstruction	Method2EvalRegNode	P	AgeAtDiagnosis,Insurance	2478.27	902.112	146.944	327798	755.168	2	+	0.06202	N	0.5;1	0		Y
AJCC7thM	OtherSurgery	P	NA	750.953	750.953	4.83411	335632	746.119	2	+	0.0848795	N	0.5;0.999999948209327	0		Y
ER	PR	P	BreastSubtype	84172.2	740.846	9.05706	394808	731.789	1	+	0.532861	N	0.5;8.13284847201879e-14	0
BreastReconstruction	OtherSurgery	P	NA	735.48	735.48	5.10524	395498	730.374	2	+	0.0698434	Y	9.6082104012615e-13;0.999999948209327	0		Y
AJCC7thT	Method2EvalTumSizeExt	P	Method2EvalRegNode,ChemoTherapy	14426.5	750.819	78.0375	326645	672.782	1	+	0.256036	N	1.06066181301772e-14;0.5	0
AgeAtDiagnosis	InvasiveComponent	P	Surgery,Histology	1447.06	806.278	136.591	367287	669.687	1	-	-0.0580469	N	5.78529810762669e-62;0.5	0
Contralateral	SurvivalDelayInMonths	P	NA	702.217	702.217	37.0821	396179	665.134	1	+	0.0539974	N	0.5;5.19758164545353e-250	0
FirstMalignantPrimary	Method2EvalRegNode	P	AgeAtDiagnosis,Radiation	2439.25	792.782	150.676	333379	642.105	2	+	0.0637893	N	0.5;1	0		Y
FirstMalignantPrimary	NumberOfNodeRemoved	P	AgeAtDiagnosis,Radiation	1907.45	719.4	81.14	383800	638.26	2	+	0.0589794	N	0.5;1	0		Y
AJCC7thN	Surgery	P	AJCC7thM,YearOfBirth,VitalStatus,Method2EvalTumSizeExt	2735.2	902.242	298.734	327945	603.509	-2	-	-0.0223586	Y	1;1.58496158256593e-08	0		U
Histology	TypeSurgeryPrimitiveSite	P	CostLivingIndex	775.356	793.338	193.368	360629	599.969	1	+	0.0472792	N	0.96277892044565;0.5	0
AgeAtDiagnosis	DeathSpecificOfBreastCancer	P	Surgery	1138.22	676.056	88.0036	326226	588.052	1	+	0.0158281	N	3.19638465485992e-46;0.5	0
AJCC7thT	Radiation	P	VitalStatus,AJCC7thM	1502.25	639.501	62.9222	327598	576.579	2	-	-0.0339262	N	0.5;1	0		Y
AgeAtDiagnosis	PR	P	ER	1159.79	629.21	72.4698	394808	556.74	-2	-	-0.0210828	N	0.995842724278996;0.5	0		Y
BreastSubtype	Radiation	P	MetastasisAtDiagnosis	759.765	583.017	28.2011	391743	554.816	1	-	-0.050564	N	0.5;0	0
CostLivingIndex	InvasiveComponent	P	Histology,BreastReconstruction,Radiation	1036.92	922.064	375.036	369704	547.028	1	+	0.0406579	N	0.550307342227305;0.5	0
YearOfBirth	YearOfDiagnosis	P	VitalStatus,SurvivalDelayInMonths	4115.48	893.523	362.843	396179	530.68	1	+	0.00477917	N	0;0.5	0
MedianHouseholdIncome	VitalStatus	P	BreastReconstruction	631.206	568.001	43.4435	396122	524.558	1	+	0.0512124	N	0.5;5.208513236172e-90	0
DeathSpecificOfBreastCancer	ER	P	PR	2716.22	492.604	9.59893	328486	483.005	-2	-	-0.0602121	Y	1;0.00309082050179478	0		Y
AJCC7thM	DelayDiagnosisFirstTreatment	P	SurvivalDelayInMonths,VitalStatus	990.511	516.929	48.5493	326150	468.38	1	-	-0.0607768	N	0.5;0.5	0
Method2EvalRegNode	YearOfDiagnosis	P	YearOfBirth	537.397	837.862	374.566	333573	463.296	-2	-	-0.0165259	N	0.996402976089593;0.5	0		Y
Radiation	SynchroBilateral	P	NA	453.408	453.408	5.35843	395947	448.05	1	-	-0.0472614	N	3.44985056857232e-22;0.5	0
CostLivingIndex	Method2EvalRegNode	P	SurvivalDelayInMonths,YearOfDiagnosis,VitalStatus	1484.63	694.833	275.011	333518	419.822	1	-	-0.0472001	N	0.5;4.15836796763612e-99	0
ChemoTherapy	Surgery	P	YearOfBirth,Histology	573.2	662.384	251.621	392226	410.763	-2	-	-0.0194794	N	1;0.604092108490788	0		Y
NumberOfPositiveNode	Radiation	P	NA	446.088	446.088	38.316	336081	407.772	2	+	0.0324709	N	0.5;1	0		Y
DelayDiagnosisFirstTreatment	Method2EvalTumSizeExt	P	NA	428.711	428.711	22.9445	325589	405.767	1	-	-0.045323	N	0.988210500829822;0.5	0
BreastSubtype	NumberOfNodeRemoved	P	Method2EvalTumSizeExt,AgeAtDiagnosis,VitalStatus,Radiation	1557.09	629.508	252.988	325436	376.521	1	+	0.0229029	N	0.5;5.06972482933411e-25	0
Method2EvalTumSizeExt	Radiation	P	Method2EvalRegNode,AgeAtDiagnosis	1353.26	384.177	36.4516	332959	347.726	6	-	-0.0583244	N	0.992238206472533;1	0
AJCC7thN	Radiation	P	MaritalStatus	399.836	389.047	63.8274	313650	325.219	2	+	0.027604	N	0.5;1	0		Y
ER	Histology	P	BreastSubtype,ChemoTherapy	6952.59	392.984	82.8652	395997	310.119	1	+	0.015015	N	0.5;0.5	0
DelayDiagnosisFirstTreatment	Radiation	P	CostLivingIndex,BreastReconstruction,Method2EvalRegNode	1850.13	452.951	152.597	324730	300.354	1	-	-0.0435078	N	0.5;6.0443371416968e-117	0
AgeAtDiagnosis	NumberOfNodeRemoved	P	Method2EvalRegNode,ChemoTherapy,TumorSize,Radiation,BreastReconstruction,VitalStatus	9969.97	565.962	279.36	314844	286.602	1	-	-0.033229	N	0.00415727572101291;0.5	0
PR	Sex	P	NA	286.172	286.172	5.05529	394961	281.117	-2	-	-0.0345688	Y	0.999999999999919;0	0		Y
Grade	MetastasisAtDiagnosis	P	VitalStatus,ChemoTherapy,YearOfBirth,Radiation	1794.19	392.443	117.778	374478	274.665	1	+	0.0221208	N	0.5;0.5	0
ChemoTherapy	DelayDiagnosisFirstTreatment	P	Quadrant,MetastasisAtDiagnosis,MaritalStatus	593.282	496.936	236.48	362925	260.456	1	-	-0.0513782	N	4.98219441790355e-79;0.5	0
ER	VitalStatus	P	PR,Ethnicity,Histology	2039.69	362.097	104.6	393213	257.498	6	+	0.0428245	N	1;1	0
Insurance	NumberOfNodeRemoved	P	CostLivingIndex,YearOfBirth,VitalStatus	1350.81	257.766	5.96377	376833	251.802	1	-	-0.0176261	N	0.5;0.5	0
CostLivingIndex	OtherSurgery	P	AgeAtDiagnosis,BreastReconstruction	485.658	403.916	166.656	395441	237.26	-2	-	-0.00331029	N	0.99488812369905;0.5	0		U
DelayDiagnosisFirstTreatment	SynchroBilateral	P	TypeSurgeryPrimitiveSite	306.511	258.364	21.7443	359524	236.62	-2	+	0.0372729	N	1;0.5	0		U
AgeAtDiagnosis	YearOfDiagnosis	P	NA	346.809	346.809	131.588	396179	215.221	1	+	0.0177056	N	7.41027159010979e-44;0.5	0
InvasiveComponent	PR	P	BreastSubtype,VitalStatus,Method2EvalTumSizeExt,AgeAtDiagnosis	1687.93	302.057	104.45	313879	197.607	2	+	0.0730557	N	0.5;1	0		Y
DelayDiagnosisFirstTreatment	MonthOfDiagnosis	P	NA	352.745	352.745	155.954	384312	196.792	-2	+	0.0189883	N	1;0.5	0		Y
BoneMetastasisAtDiagnosis	LungMetastasisAtDiagnosis	P	MetastasisAtDiagnosis	8056.63	201.066	5.21265	391112	195.853	6	-	-0.145759	N	1;1	0
DistantNodeMetastasisAtDiagnosis	Surgery	P	MetastasisAtDiagnosis	1336.52	201.099	12.4219	58638	188.677	2	-	-0.0972697	N	0.5;0.999999999856064	0		Y
BreastReconstruction	Sex	P	Histology,Quadrant	265.677	288.436	100.922	396179	187.513	1	+	0.0277503	N	0.173954223586792;0	0
ChemoTherapy	ER	P	BreastSubtype,Grade	18063.5	221.064	39.392	378093	181.672	6	-	-0.0314579	N	1;1	0
MonthOfDiagnosis	VitalStatus	P	NA	225.965	225.965	54.4536	396179	171.511	1	+	0.0319271	N	0.5;7.05781750551344e-19	0
AJCC7thT	InvasiveComponent	P	Surgery,Method2EvalRegNode,Histology,BreastSubtype,AgeAtDiagnosis	3645.16	1285.17	1124.62	306706	160.548	-2	-	-0.0818761	N	0.999999999999989;0.5	0		Y
BreastReconstruction	InvasiveComponent	P	Surgery,YearOfBirth,CostLivingIndex,Histology	1095.96	122.046	-38.2893	367233	160.335	-2	+	0.0416929	N	1;0.5	0		Y
ChemoTherapy	SurvivalDelayInMonths	P	AgeAtDiagnosis,MedianFamIncome	514.65	268.509	111.37	396122	157.139	6	-	-0.000821809	N	1;1	0
ChemoTherapy	Radiation	P	Method2EvalRegNode,FirstMalignantPrimary,Method2EvalTumSizeExt	944.091	197.584	41.1295	332959	156.455	6	+	0.0215142	N	1;1	0
BrainMetastasisAtDiagnosis	SurvivalDelayInMonths	P	MetastasisAtDiagnosis	765.553	168.677	16.9444	391242	151.732	2	-	-0.0247616	N	0.5;1	0		Y
BreastReconstruction	SynchroBilateral	P	Radiation,Histology	263.107	175.78	36.2502	395947	139.53	-2	+	0.031527	N	0.994975986753938;0.5	0		Y
Histology	SynchroBilateral	P	DelayDiagnosisFirstTreatment,BreastReconstruction,Radiation	264.805	239.823	108.67	384097	131.153	1	+	0.0232116	N	1.30532025952941e-38;0.5	0
Radiation	Sex	P	Quadrant,BreastSubtype	298.315	221.691	92.9031	395947	128.788	-2	+	0.0421598	Y	1;0	0		Y
BoneMetastasisAtDiagnosis	Surgery	P	MetastasisAtDiagnosis,BreastSubtype	19812	164.533	41.8992	387950	122.634	6	-	-0.0664688	N	0.998827479774993;1	0
LungMetastasisAtDiagnosis	NumberOfNodeRemoved	P	MetastasisAtDiagnosis,Histology	3225.08	148.848	29.3689	380197	119.479	1	-	-0.031656	N	0.5;0.5	0
ER	InvasiveComponent	P	BreastSubtype,Histology,ChemoTherapy	1789.95	201.443	84.9387	369806	116.504	-2	+	0.0955375	N	1;0.5	0		Y
Histology	Sex	P	Quadrant,BreastReconstruction,PR	286.82	394.826	280.477	394961	114.348	1	+	0.0130219	N	0.0372210795543498;0	0
Sex	TumorSize	P	Quadrant,PR,BreastReconstruction	294.119	196.961	89.0562	380133	107.905	1	-	-0.0370972	N	0;0.5	0
Histology	Laterality	P	Quadrant,Surgery	968.207	537.036	439.419	392004	97.6177	1	-	-0.0083225	N	0.0372210795543499;0.5	0
ChemoTherapy	Method2EvalRegNode	P	Method2EvalTumSizeExt,AgeAtDiagnosis,BreastSubtype,Radiation,BreastReconstruction,SurvivalDelayInMonths,BoneMetastasisAtDiagnosis,AJCC7thM	20742.3	765.596	672.339	330837	93.2568	2	+	0.035103	Y	1.63114279602883e-157;1	0		Y
AJCC7thN	OtherSurgery	P	AgeAtDiagnosis,MetastasisAtDiagnosis	381.585	169.271	78.0081	329230	91.263	1	+	0.0252888	N	0.5;0.5	0
LiverMetastasisAtDiagnosis	SurvivalDelayInMonths	P	BoneMetastasisAtDiagnosis,MetastasisAtDiagnosis,BreastSubtype,VitalStatus	1843.15	140.459	63.3244	391255	77.1349	2	-	-0.0234385	N	0.5;1	0		Y
DistantNodeMetastasisAtDiagnosis	LungMetastasisAtDiagnosis	P	MetastasisAtDiagnosis	1011.23	76.2839	4.86649	59250	71.4174	2	+	0.203484	N	0.5;0.999738241381021	0		Y
DistantNodeMetastasisAtDiagnosis	TumorSize	P	MetastasisAtDiagnosis,Surgery	523.969	97.067	32.9961	56150	64.0708	1	+	0.0301085	N	0.5;1.58753618250553e-19	0
BrainMetastasisAtDiagnosis	DeathSpecificOfBreastCancer	P	MetastasisAtDiagnosis,SurvivalDelayInMonths	1618.96	74.1044	11.4361	325692	62.6683	2	+	0.0585097	N	0.5;0.999954274956404	0		Y
LungMetastasisAtDiagnosis	Radiation	P	MetastasisAtDiagnosis,SurvivalDelayInMonths	1988.04	67.2685	5.65595	391043	61.6125	6	-	-0.0169452	N	1;1	0
BoneMetastasisAtDiagnosis	Method2EvalRegNode	P	MetastasisAtDiagnosis,BreastSubtype	10884.5	103.747	45.058	331038	58.6894	6	-	-0.0349852	N	0.999999589088438;1	0
LungMetastasisAtDiagnosis	TumorSize	P	MetastasisAtDiagnosis,Histology,Radiation	3719.42	105.562	48.5898	377974	56.9724	-2	+	0.0156353	N	1;0.5	0		Y
BrainMetastasisAtDiagnosis	LungMetastasisAtDiagnosis	P	MetastasisAtDiagnosis,SurvivalDelayInMonths	1792.93	60.5699	10.8735	390939	49.6964	2	+	0.0963932	N	0.5;1	0		Y
BrainMetastasisAtDiagnosis	VitalStatus	P	MetastasisAtDiagnosis,SurvivalDelayInMonths	1471.61	59.1025	10.0529	391242	49.0496	2	-	-0.0378341	N	0.5;1	0		Y
ChemoTherapy	LiverMetastasisAtDiagnosis	P	MetastasisAtDiagnosis,BreastSubtype,Surgery	682.436	102.073	54.7776	387757	47.2952	1	+	0.0105487	N	8.67559017778581e-47;0.5	0
Contralateral	SynchroBilateral	P	NA	47.3687	47.3687	4.41111	396179	42.9576	1	-	-0.0110086	N	0.5;0.5	0
BoneMetastasisAtDiagnosis	OtherSurgery	P	MetastasisAtDiagnosis,Method2EvalRegNode,ChemoTherapy	284.67	65.867	27.4221	330707	38.445	1	-	-0.0349064	N	4.10911561858933e-07;0.5	0
DistantNodeMetastasisAtDiagnosis	OtherMetastasisAtDiagnosis	P	MetastasisAtDiagnosis	565.149	42.6538	4.76687	59249	37.8869	1	+	0.155789	N	0.5;0.5	0
DistantNodeMetastasisAtDiagnosis	NumberOfPositiveNode	P	MetastasisAtDiagnosis	136.98	44.5473	8.11973	50237	36.4276	1	+	0.0369432	N	0.5;0.5	0
BoneMetastasisAtDiagnosis	OtherMetastasisAtDiagnosis	P	MetastasisAtDiagnosis	654.42	39.4375	3.33921	59277	36.0983	-2	-	-0.174211	N	1;0.5	0		Y
Ethnicity	TumorSize	P	BreastSubtype,AgeAtDiagnosis,VitalStatus,BreastReconstruction	1365.65	381.404	345.343	379993	36.0611	1	-	-0.0504804	N	0.5;0.5	0
Grade	InvasiveComponent	P	ER,CostLivingIndex,Histology,Sex	1007.31	310.682	276.573	356171	34.1091	1	-	-0.00686378	N	0.5;0.5	0
BoneMetastasisAtDiagnosis	LiverMetastasisAtDiagnosis	P	MetastasisAtDiagnosis,ChemoTherapy,PR	7373.26	46.9212	15.5172	390079	31.404	6	-	-0.068404	N	1;0.999999999873374	0
DistantNodeMetastasisAtDiagnosis	OtherSurgery	P	MetastasisAtDiagnosis,ChemoTherapy,Radiation	55.5443	45.1169	19.0287	59194	26.0881	1	+	0.0330179	N	0.5;0.5	0
AJCC7thM	Grade	P	VitalStatus,ChemoTherapy,YearOfBirth,Radiation,BreastSubtype	1554.09	217.834	192.151	320345	25.6829	1	+	0.0180633	N	0.5;0.5	0
DeathSpecificOfBreastCancer	LiverMetastasisAtDiagnosis	P	MetastasisAtDiagnosis,SurvivalDelayInMonths,YearOfBirth,BreastSubtype	4411.72	52.7429	27.3247	325819	25.4182	6	+	0.0600067	N	0.999999999982685;0.999999999873374	0
DelayDiagnosisFirstTreatment	TypeSurgeryPrimitiveSite	P	BreastReconstruction,MedianFamIncome,Quadrant	997.381	87.7627	64.3642	359492	23.3985	-2	+	0.0128773	Y	0.999999445536117;6.07114514042208e-08	0		U
OtherSurgery	SynchroBilateral	P	TumorSize,YearOfBirth,Radiation	59.9683	28.5486	11.1643	380618	17.3843	1	+	0.0205512	N	0.5;0.5	0
LungMetastasisAtDiagnosis	SurvivalDelayInMonths	P	BoneMetastasisAtDiagnosis,DeathSpecificOfBreastCancer,MetastasisAtDiagnosis,LiverMetastasisAtDiagnosis,Radiation,BrainMetastasisAtDiagnosis	1896.93	90.995	77.3584	325085	13.6367	2	-	-0.0197331	N	0.5;1	1e-06		Y
LiverMetastasisAtDiagnosis	VitalStatus	P	MetastasisAtDiagnosis,SurvivalDelayInMonths,PR,YearOfBirth,BreastSubtype	4029.94	62.4262	53.6712	390217	8.75501	2	-	-0.0447849	N	0.750891291620937;1	0.000158		Y
ChemoTherapy	HER2	N	BreastSubtype	15423.8	0	0	396179	0	0		0	NA	-1;-1	NA
Grade	HER2	N	BreastSubtype	12746.6	0	0	378247	0	0		0	NA	-1;-1	NA
Ethnicity	MedianHouseholdIncome	N	MedianFamIncome,CostLivingIndex	20856.3	0	0	394531	0	0		0	NA	-1;-1	NA
HER2	PR	N	BreastSubtype	7194.79	0	0	394961	0	0		0	NA	-1;-1	NA
ChemoTherapy	MaritalStatus	N	AgeAtDiagnosis	5343.63	0	0	374635	0	0		0	NA	-1;-1	NA
ER	HER2	N	BreastSubtype	5045.53	0	0	395997	0	0		0	NA	-1;-1	NA
AJCC7thT	BoneMetastasisAtDiagnosis	N	MetastasisAtDiagnosis	7862.2	0	0	325499	0	0		0	NA	-1;-1	NA
BoneMetastasisAtDiagnosis	DeathSpecificOfBreastCancer	N	MetastasisAtDiagnosis	8286.29	0	0	325971	0	0		0	NA	-1;-1	NA
BoneMetastasisAtDiagnosis	TumorSize	N	MetastasisAtDiagnosis	5970.78	0	0	378378	0	0		0	NA	-1;-1	NA
AJCC7thN	TypeSurgeryPrimitiveSite	N	TumorSize,NumberOfNodeRemoved	10987	0	0	296547	0	0		0	NA	-1;-1	NA
HER2	Method2EvalRegNode	N	BreastSubtype	3148.72	0	0	333573	0	0		0	NA	-1;-1	NA
AJCC7thT	LiverMetastasisAtDiagnosis	N	MetastasisAtDiagnosis	3050.7	0	0	325375	0	0		0	NA	-1;-1	NA
HER2	Method2EvalTumSizeExt	N	BreastSubtype	3002.69	0	0	335048	0	0		0	NA	-1;-1	NA
HER2	Histology	N	BreastSubtype	2959.9	0	0	396179	0	0		0	NA	-1;-1	NA
AgeAtDiagnosis	VitalStatus	N	YearOfBirth,YearOfDiagnosis	9074.37	0	0	396179	0	0		0	NA	-1;-1	NA
HER2	TumorSize	N	BreastSubtype	2578.59	0	0	381252	0	0		0	NA	-1;-1	NA
LiverMetastasisAtDiagnosis	TumorSize	N	MetastasisAtDiagnosis	2440.82	0	0	378258	0	0		0	NA	-1;-1	NA
AJCC7thN	LungMetastasisAtDiagnosis	N	MetastasisAtDiagnosis	2121.8	0	0	329118	0	0		0	NA	-1;-1	NA
DelayDiagnosisFirstTreatment	MedianHouseholdIncome	N	CostLivingIndex	2908.29	0	0	384276	0	0		0	NA	-1;-1	NA
AJCC7thT	HER2	N	BreastSubtype	2002.16	0	0	327788	0	0		0	NA	-1;-1	NA
MaritalStatus	NumberOfNodeRemoved	N	AgeAtDiagnosis	2030.95	0	0	363652	0	0		0	NA	-1;-1	NA
BoneMetastasisAtDiagnosis	BrainMetastasisAtDiagnosis	N	MetastasisAtDiagnosis	2289.87	0	0	391144	0	0		0	NA	-1;-1	NA
DelayDiagnosisFirstTreatment	RuralUrban	N	CostLivingIndex	1994.39	0	0	383834	0	0		0	NA	-1;-1	NA
DelayDiagnosisFirstTreatment	MedianFamIncome	N	CostLivingIndex	3116.15	0	0	384276	0	0		0	NA	-1;-1	NA
BoneMetastasisAtDiagnosis	VitalStatus	N	Surgery,MetastasisAtDiagnosis	7417.87	0	0	387950	0	0		0	NA	-1;-1	NA
Ethnicity	MedianFamIncome	N	CostLivingIndex,MedianHouseholdIncome	21166.7	0	0	394531	0	0		0	NA	-1;-1	NA
BoneMetastasisAtDiagnosis	Radiation	N	MetastasisAtDiagnosis	2980.01	0	0	391371	0	0		0	NA	-1;-1	NA
NumberOfNodeRemoved	TumorSize	N	AJCC7thN,AJCC7thT	18895.4	0	0	312894	0	0		0	NA	-1;-1	NA
ChemoTherapy	DeathDueToOtherCause	N	YearOfBirth	1517.9	0	0	329605	0	0		0	NA	-1;-1	NA
DeathDueToOtherCause	Radiation	N	VitalStatus	1336.15	0	0	329405	0	0		0	NA	-1;-1	NA
LungMetastasisAtDiagnosis	Quadrant	N	MetastasisAtDiagnosis	1338.52	0	0	391257	0	0		0	NA	-1;-1	NA
FirstMalignantPrimary	MaritalStatus	N	AgeAtDiagnosis	1266.38	0	0	374635	0	0		0	NA	-1;-1	NA
BoneMetastasisAtDiagnosis	Quadrant	N	MetastasisAtDiagnosis	2480.97	0	0	391585	0	0		0	NA	-1;-1	NA
MaritalStatus	Method2EvalTumSizeExt	N	YearOfBirth	999.794	0	0	316913	0	0		0	NA	-1;-1	NA
LiverMetastasisAtDiagnosis	Quadrant	N	MetastasisAtDiagnosis	1006.71	0	0	391394	0	0		0	NA	-1;-1	NA
AJCC7thT	BrainMetastasisAtDiagnosis	N	MetastasisAtDiagnosis	941.304	0	0	325291	0	0		0	NA	-1;-1	NA
ChemoTherapy	YearOfBirth	N	AgeAtDiagnosis	30959.5	0	0	396179	0	0		0	NA	-1;-1	NA
BoneMetastasisAtDiagnosis	NumberOfPositiveNode	N	MetastasisAtDiagnosis	1570.9	0	0	334825	0	0		0	NA	-1;-1	NA
InvasiveComponent	LiverMetastasisAtDiagnosis	N	MetastasisAtDiagnosis	800.177	0	0	366676	0	0		0	NA	-1;-1	NA
AJCC7thN	ER	N	BreastSubtype	802.304	0	0	331141	0	0		0	NA	-1;-1	NA
AgeAtDiagnosis	DeathDueToOtherCause	N	YearOfBirth,VitalStatus	7796.38	0	0	329605	0	0		0	NA	-1;-1	NA
AJCC7thN	YearOfBirth	N	ChemoTherapy,TumorSize	3594.2	0	0	321457	0	0		0	NA	-1;-1	NA
AJCC7thN	AgeAtDiagnosis	N	ChemoTherapy,TumorSize	3742.04	0	0	321457	0	0		0	NA	-1;-1	NA
MaritalStatus	RuralUrban	N	CostLivingIndex	820.954	0	0	374250	0	0		0	NA	-1;-1	NA
Histology	MedianFamIncome	N	CostLivingIndex	967.913	0	0	396122	0	0		0	NA	-1;-1	NA
MedianHouseholdIncome	NumberOfNodeRemoved	N	CostLivingIndex	1349.81	0	0	383958	0	0		0	NA	-1;-1	NA
AJCC7thN	HER2	N	ChemoTherapy,BreastSubtype	1469.46	0	0	331308	0	0		0	NA	-1;-1	NA
ER	NumberOfNodeRemoved	N	BreastSubtype	847.074	0	0	383837	0	0		0	NA	-1;-1	NA
DelayDiagnosisFirstTreatment	SurvivalDelayInMonths	N	YearOfDiagnosis,Radiation	817.424	0	0	384097	0	0		0	NA	-1;-1	NA
AgeAtDiagnosis	CostLivingIndex	N	Histology,Ethnicity	1140.66	0	0	394531	0	0		0	NA	-1;-1	NA
CostLivingIndex	YearOfBirth	N	Histology,Ethnicity	1249.68	0	0	394531	0	0		0	NA	-1;-1	NA
MedianFamIncome	Method2EvalRegNode	N	CostLivingIndex	817.058	0	0	333518	0	0		0	NA	-1;-1	NA
HER2	NumberOfNodeRemoved	N	BreastSubtype	897.091	0	0	384010	0	0		0	NA	-1;-1	NA
BoneMetastasisAtDiagnosis	DistantNodeMetastasisAtDiagnosis	N	MetastasisAtDiagnosis	1112.03	0	0	59270	0	0		0	NA	-1;-1	NA
Grade	MaritalStatus	N	AgeAtDiagnosis	647.239	0	0	358256	0	0		0	NA	-1;-1	NA
NumberOfNodeRemoved	YearOfBirth	N	Method2EvalRegNode,Grade,ChemoTherapy,VitalStatus,Radiation	8853.6	0	0	310745	0	0		0	NA	-1;-1	NA
MedianHouseholdIncome	Method2EvalRegNode	N	CostLivingIndex	782.636	0	0	333518	0	0		0	NA	-1;-1	NA
DelayDiagnosisFirstTreatment	NumberOfNodeRemoved	N	Method2EvalRegNode,CostLivingIndex	1174.74	0	0	316559	0	0		0	NA	-1;-1	NA
AJCC7thT	Ethnicity	N	BreastSubtype,MaritalStatus	1070.11	0	0	310234	0	0		0	NA	-1;-1	NA
AJCC7thT	MaritalStatus	N	AgeAtDiagnosis,Insurance	1381.8	0	0	308030	0	0		0	NA	-1;-1	NA
AgeAtDiagnosis	BreastSubtype	N	ChemoTherapy,VitalStatus,Histology,Radiation,PR	4255.89	0	0	394729	0	0		0	NA	-1;-1	NA
AJCC7thN	MaritalStatus	N	AgeAtDiagnosis	599.047	0	0	313822	0	0		0	NA	-1;-1	NA
Insurance	TypeSurgeryPrimitiveSite	N	TumorSize	580.31	0	0	347705	0	0		0	NA	-1;-1	NA
BrainMetastasisAtDiagnosis	TumorSize	N	MetastasisAtDiagnosis	554.082	0	0	378157	0	0		0	NA	-1;-1	NA
Surgery	YearOfBirth	N	VitalStatus,AgeAtDiagnosis	3487.33	0	0	392226	0	0		0	NA	-1;-1	NA
AgeAtDiagnosis	HER2	N	ChemoTherapy,BreastSubtype	2513.95	0	0	396179	0	0		0	NA	-1;-1	NA
MaritalStatus	MedianFamIncome	N	Ethnicity,CostLivingIndex	1846.89	0	0	373801	0	0		0	NA	-1;-1	NA
CostLivingIndex	Quadrant	N	Histology	1045.48	0	0	396122	0	0		0	NA	-1;-1	NA
Grade	MedianFamIncome	N	CostLivingIndex	852.076	0	0	378193	0	0		0	NA	-1;-1	NA
MedianFamIncome	NumberOfNodeRemoved	N	CostLivingIndex	1542.37	0	0	383958	0	0		0	NA	-1;-1	NA
BreastSubtype	MaritalStatus	N	AgeAtDiagnosis	535.789	0	0	374635	0	0		0	NA	-1;-1	NA
MedianHouseholdIncome	TypeSurgeryPrimitiveSite	N	CostLivingIndex	1127.36	0	0	360629	0	0		0	NA	-1;-1	NA
ChemoTherapy	TypeSurgeryPrimitiveSite	N	TumorSize,AgeAtDiagnosis,NumberOfNodeRemoved	7041.87	0	0	349189	0	0		0	NA	-1;-1	NA
Laterality	TumorSize	N	AJCC7thT	518.085	0	0	322551	0	0		0	NA	-1;-1	NA
BoneMetastasisAtDiagnosis	TypeSurgeryPrimitiveSite	N	MetastasisAtDiagnosis	482.359	0	0	358678	0	0		0	NA	-1;-1	NA
LungMetastasisAtDiagnosis	OtherMetastasisAtDiagnosis	N	MetastasisAtDiagnosis	452.087	0	0	59253	0	0		0	NA	-1;-1	NA
MedianHouseholdIncome	YearOfBirth	N	CostLivingIndex	596.193	0	0	396122	0	0		0	NA	-1;-1	NA
AgeAtDiagnosis	MedianHouseholdIncome	N	CostLivingIndex	550.167	0	0	396122	0	0		0	NA	-1;-1	NA
MaritalStatus	YearOfBirth	N	AgeAtDiagnosis	41545.6	0	0	374635	0	0		0	NA	-1;-1	NA
Grade	MedianHouseholdIncome	N	CostLivingIndex	630.808	0	0	378193	0	0		0	NA	-1;-1	NA
DelayDiagnosisFirstTreatment	YearOfBirth	N	YearOfDiagnosis	533.787	0	0	384312	0	0		0	NA	-1;-1	NA
AgeAtDiagnosis	MedianFamIncome	N	CostLivingIndex	668.824	0	0	396122	0	0		0	NA	-1;-1	NA
MedianFamIncome	YearOfBirth	N	CostLivingIndex	666.709	0	0	396122	0	0		0	NA	-1;-1	NA
AJCC7thT	ER	N	ChemoTherapy,VitalStatus,BreastSubtype	3753.14	0	0	327631	0	0		0	NA	-1;-1	NA
AJCC7thN	BrainMetastasisAtDiagnosis	N	MetastasisAtDiagnosis	430.061	0	0	329112	0	0		0	NA	-1;-1	NA
Histology	RuralUrban	N	CostLivingIndex	556.313	0	0	395671	0	0		0	NA	-1;-1	NA
HER2	YearOfBirth	N	ChemoTherapy,BreastSubtype	2547.44	0	0	396179	0	0		0	NA	-1;-1	NA
Method2EvalRegNode	YearOfBirth	N	ChemoTherapy,VitalStatus,AgeAtDiagnosis	13440.4	0	0	333573	0	0		0	NA	-1;-1	NA
DelayDiagnosisFirstTreatment	LungMetastasisAtDiagnosis	N	MetastasisAtDiagnosis	423.538	0	0	381352	0	0		0	NA	-1;-1	NA
MedianHouseholdIncome	Radiation	N	CostLivingIndex,MedianFamIncome	2339.82	0	0	395891	0	0		0	NA	-1;-1	NA
AJCC7thN	BreastReconstruction	N	AgeAtDiagnosis	406.138	0	0	331308	0	0		0	NA	-1;-1	NA
BrainMetastasisAtDiagnosis	Quadrant	N	MetastasisAtDiagnosis	417.66	0	0	391242	0	0		0	NA	-1;-1	NA
Method2EvalTumSizeExt	YearOfDiagnosis	N	SurvivalDelayInMonths	404.548	0	0	335048	0	0		0	NA	-1;-1	NA
AgeAtDiagnosis	DelayDiagnosisFirstTreatment	N	CostLivingIndex	469.659	0	0	384276	0	0		0	NA	-1;-1	NA
Insurance	YearOfBirth	N	AgeAtDiagnosis	4266.1	0	0	388252	0	0		0	NA	-1;-1	NA
LiverMetastasisAtDiagnosis	NumberOfPositiveNode	N	MetastasisAtDiagnosis	387.453	0	0	334798	0	0		0	NA	-1;-1	NA
RuralUrban	YearOfBirth	N	CostLivingIndex	664.738	0	0	395671	0	0		0	NA	-1;-1	NA
More.Than.One.BC.Primary	TypeSurgeryPrimitiveSite	N	SynchroBilateral	742.821	0	0	360661	0	0		0	NA	-1;-1	NA
Histology	MaritalStatus	N	CostLivingIndex	435.891	0	0	374621	0	0		0	NA	-1;-1	NA
MaritalStatus	MedianHouseholdIncome	N	Ethnicity,CostLivingIndex	1913.36	0	0	373801	0	0		0	NA	-1;-1	NA
BreastSubtype	Quadrant	N	AgeAtDiagnosis,Surgery	729.797	0	0	392226	0	0		0	NA	-1;-1	NA
AJCC7thT	BreastSubtype	N	ChemoTherapy,VitalStatus,Radiation,AJCC7thN,Method2EvalTumSizeExt	5125.59	0	0	325145	0	0		0	NA	-1;-1	NA
ChemoTherapy	Ethnicity	N	Grade,AgeAtDiagnosis	1498.19	0	0	376808	0	0		0	NA	-1;-1	NA
MedianFamIncome	Method2EvalTumSizeExt	N	CostLivingIndex	529.258	0	0	334993	0	0		0	NA	-1;-1	NA
AgeAtDiagnosis	RuralUrban	N	CostLivingIndex	677.183	0	0	395671	0	0		0	NA	-1;-1	NA
Laterality	VitalStatus	N	MetastasisAtDiagnosis	352.066	0	0	391746	0	0		0	NA	-1;-1	NA
DelayDiagnosisFirstTreatment	LiverMetastasisAtDiagnosis	N	MetastasisAtDiagnosis	363.573	0	0	381457	0	0		0	NA	-1;-1	NA
MedianFamIncome	TypeSurgeryPrimitiveSite	N	CostLivingIndex	1239.99	0	0	360629	0	0		0	NA	-1;-1	NA
Grade	Method2EvalRegNode	N	ChemoTherapy,BreastSubtype,AgeAtDiagnosis	5384.88	0	0	318581	0	0		0	NA	-1;-1	NA
ChemoTherapy	LungMetastasisAtDiagnosis	N	MetastasisAtDiagnosis	337.595	0	0	391257	0	0		0	NA	-1;-1	NA
Ethnicity	Method2EvalRegNode	N	ChemoTherapy,CostLivingIndex	665.608	0	0	332446	0	0		0	NA	-1;-1	NA
Grade	Method2EvalTumSizeExt	N	ChemoTherapy,Method2EvalRegNode	5466.11	0	0	318333	0	0		0	NA	-1;-1	NA
DeathSpecificOfBreastCancer	Laterality	N	MetastasisAtDiagnosis	334.164	0	0	326109	0	0		0	NA	-1;-1	NA
DelayDiagnosisFirstTreatment	TumorSize	N	Method2EvalRegNode,Insurance	957.051	0	0	311525	0	0		0	NA	-1;-1	NA
Insurance	PR	N	BreastSubtype	392.875	0	0	387061	0	0		0	NA	-1;-1	NA
Method2EvalTumSizeExt	TypeSurgeryPrimitiveSite	N	AJCC7thT,YearOfBirth,Method2EvalRegNode	3857.95	0	0	303212	0	0		0	NA	-1;-1	NA
MaritalStatus	SurvivalDelayInMonths	N	AgeAtDiagnosis	385.675	0	0	374635	0	0		0	NA	-1;-1	NA
HER2	Insurance	N	BreastSubtype	325.21	0	0	388252	0	0		0	NA	-1;-1	NA
Histology	Insurance	N	CostLivingIndex	347.909	0	0	388225	0	0		0	NA	-1;-1	NA
TumorSize	YearOfBirth	N	Method2EvalTumSizeExt,NumberOfNodeRemoved,Grade,VitalStatus,Method2EvalRegNode	4919.44	0	0	304153	0	0		0	NA	-1;-1	NA
MaritalStatus	Method2EvalRegNode	N	AgeAtDiagnosis,VitalStatus	3241.08	0	0	315841	0	0		0	NA	-1;-1	NA
BreastReconstruction	LiverMetastasisAtDiagnosis	N	MetastasisAtDiagnosis	307.217	0	0	391394	0	0		0	NA	-1;-1	NA
InvasiveComponent	RuralUrban	N	CostLivingIndex	340.132	0	0	369485	0	0		0	NA	-1;-1	NA
NumberOfPositiveNode	YearOfDiagnosis	N	VitalStatus	383.929	0	0	336261	0	0		0	NA	-1;-1	NA
DeathDueToOtherCause	Method2EvalTumSizeExt	N	YearOfBirth	303.245	0	0	278380	0	0		0	NA	-1;-1	NA
BreastReconstruction	MedianHouseholdIncome	N	MedianFamIncome,CostLivingIndex	895.295	0	0	396122	0	0		0	NA	-1;-1	NA
Ethnicity	HER2	N	BreastSubtype	307.9	0	0	394580	0	0		0	NA	-1;-1	NA
CostLivingIndex	TumorSize	N	AgeAtDiagnosis	547.544	0	0	381220	0	0		0	NA	-1;-1	NA
Grade	Insurance	N	AJCC7thT,AgeAtDiagnosis	1198.7	0	0	309784	0	0		0	NA	-1;-1	NA
HER2	NumberOfPositiveNode	N	NumberOfNodeRemoved	300.923	0	0	333984	0	0		0	NA	-1;-1	NA
HER2	MaritalStatus	N	AgeAtDiagnosis	305.885	0	0	374635	0	0		0	NA	-1;-1	NA
Radiation	TumorSize	N	VitalStatus,MetastasisAtDiagnosis,Quadrant,AgeAtDiagnosis,Method2EvalRegNode,Surgery,NumberOfNodeRemoved	1702.48	0	0	311334	0	0		0	NA	-1;-1	NA
CostLivingIndex	Surgery	N	Histology,AgeAtDiagnosis	692.651	0	0	392169	0	0		0	NA	-1;-1	NA
HER2	LungMetastasisAtDiagnosis	N	MetastasisAtDiagnosis	276.569	0	0	391257	0	0		0	NA	-1;-1	NA
AgeAtDiagnosis	TumorSize	N	NumberOfNodeRemoved,Method2EvalRegNode,Grade,VitalStatus,AJCC7thN	5252.34	0	0	302982	0	0		0	NA	-1;-1	NA
Insurance	SurvivalDelayInMonths	N	Surgery,CostLivingIndex	621.561	0	0	384547	0	0		0	NA	-1;-1	NA
LiverMetastasisAtDiagnosis	OtherMetastasisAtDiagnosis	N	MetastasisAtDiagnosis	267.377	0	0	59266	0	0		0	NA	-1;-1	NA
Insurance	LiverMetastasisAtDiagnosis	N	MetastasisAtDiagnosis	270.517	0	0	384489	0	0		0	NA	-1;-1	NA
NumberOfPositiveNode	TumorSize	N	AJCC7thN,NumberOfNodeRemoved,Method2EvalRegNode	22563.3	0	0	278853	0	0		0	NA	-1;-1	NA
BoneMetastasisAtDiagnosis	SurvivalDelayInMonths	N	Surgery,MetastasisAtDiagnosis	2565.05	0	0	387950	0	0		0	NA	-1;-1	NA
SurvivalDelayInMonths	TumorSize	N	MetastasisAtDiagnosis,Surgery,VitalStatus,BreastSubtype	1609.99	0	0	375314	0	0		0	NA	-1;-1	NA
RuralUrban	TypeSurgeryPrimitiveSite	N	CostLivingIndex	291.835	0	0	360212	0	0		0	NA	-1;-1	NA
Insurance	Radiation	N	MedianFamIncome,CostLivingIndex	467.675	0	0	388005	0	0		0	NA	-1;-1	NA
HER2	Quadrant	N	BreastSubtype	406.85	0	0	396179	0	0		0	NA	-1;-1	NA
Method2EvalTumSizeExt	Quadrant	N	Method2EvalRegNode	272.968	0	0	333149	0	0		0	NA	-1;-1	NA
Laterality	LungMetastasisAtDiagnosis	N	MetastasisAtDiagnosis	258.44	0	0	391055	0	0		0	NA	-1;-1	NA
LungMetastasisAtDiagnosis	TypeSurgeryPrimitiveSite	N	MetastasisAtDiagnosis	251.057	0	0	358633	0	0		0	NA	-1;-1	NA
DelayDiagnosisFirstTreatment	Ethnicity	N	MaritalStatus,CostLivingIndex	678.235	0	0	364178	0	0		0	NA	-1;-1	NA
Histology	NumberOfNodeRemoved	N	AgeAtDiagnosis,CostLivingIndex	574.967	0	0	383958	0	0		0	NA	-1;-1	NA
HER2	Radiation	N	BreastSubtype	505.065	0	0	395947	0	0		0	NA	-1;-1	NA
BreastReconstruction	MaritalStatus	N	AgeAtDiagnosis,CostLivingIndex	3000.63	0	0	374621	0	0		0	NA	-1;-1	NA
BreastSubtype	Insurance	N	YearOfBirth,VitalStatus	734.948	0	0	388252	0	0		0	NA	-1;-1	NA
MedianFamIncome	NumberOfPositiveNode	N	TypeSurgeryPrimitiveSite	265.075	0	0	332340	0	0		0	NA	-1;-1	NA
ChemoTherapy	Quadrant	N	AgeAtDiagnosis,Surgery	518.536	0	0	392226	0	0		0	NA	-1;-1	NA
Histology	Method2EvalRegNode	N	YearOfBirth,BreastSubtype,Quadrant	1190.44	0	0	333573	0	0		0	NA	-1;-1	NA
Grade	Radiation	N	AJCC7thT,CostLivingIndex	595.987	0	0	314380	0	0		0	NA	-1;-1	NA
Laterality	LiverMetastasisAtDiagnosis	N	Surgery	236.535	0	0	388049	0	0		0	NA	-1;-1	NA
AgeAtDiagnosis	SurvivalDelayInMonths	N	VitalStatus,NumberOfNodeRemoved,BreastSubtype	1583.44	0	0	384010	0	0		0	NA	-1;-1	NA
Quadrant	VitalStatus	N	Surgery,Radiation,AgeAtDiagnosis,ChemoTherapy	2077.5	0	0	392005	0	0		0	NA	-1;-1	NA
Insurance	Quadrant	N	CostLivingIndex	297.433	0	0	388225	0	0		0	NA	-1;-1	NA
PR	YearOfBirth	N	AgeAtDiagnosis	947.525	0	0	394961	0	0		0	NA	-1;-1	NA
MaritalStatus	MetastasisAtDiagnosis	N	Surgery,AgeAtDiagnosis	562.487	0	0	368132	0	0		0	NA	-1;-1	NA
ER	MaritalStatus	N	BreastSubtype	233.707	0	0	374465	0	0		0	NA	-1;-1	NA
Method2EvalRegNode	Quadrant	N	MetastasisAtDiagnosis,Radiation,ChemoTherapy,Histology	2248.68	0	0	331129	0	0		0	NA	-1;-1	NA
FirstMalignantPrimary	HER2	N	YearOfBirth	217.931	0	0	396179	0	0		0	NA	-1;-1	NA
MaritalStatus	Radiation	N	AgeAtDiagnosis,VitalStatus	1715.01	0	0	374433	0	0		0	NA	-1;-1	NA
MedianHouseholdIncome	Surgery	N	CostLivingIndex	370.472	0	0	392169	0	0		0	NA	-1;-1	NA
CostLivingIndex	VitalStatus	N	MedianHouseholdIncome	406.549	0	0	396122	0	0		0	NA	-1;-1	NA
MedianFamIncome	PR	N	BreastSubtype	289.552	0	0	394906	0	0		0	NA	-1;-1	NA
HER2	LiverMetastasisAtDiagnosis	N	BreastSubtype	873.478	0	0	391922	0	0		0	NA	-1;-1	NA
MaritalStatus	VitalStatus	N	YearOfBirth,Insurance,Ethnicity	4185.09	0	0	370023	0	0		0	NA	-1;-1	NA
AJCC7thT	SurvivalDelayInMonths	N	VitalStatus,AJCC7thM,YearOfBirth,ER,Method2EvalRegNode	4219.55	0	0	326571	0	0		0	NA	-1;-1	NA
MedianFamIncome	Surgery	N	CostLivingIndex	323.429	0	0	392169	0	0		0	NA	-1;-1	NA
BreastReconstruction	HER2	N	AgeAtDiagnosis	207.099	0	0	396179	0	0		0	NA	-1;-1	NA
AJCC7thN	Insurance	N	AJCC7thT,AgeAtDiagnosis	1453.08	0	0	320369	0	0		0	NA	-1;-1	NA
OtherMetastasisAtDiagnosis	Radiation	N	Surgery	200.564	0	0	58717	0	0		0	NA	-1;-1	NA
DeathDueToOtherCause	Method2EvalRegNode	N	YearOfBirth,SurvivalDelayInMonths	1616.09	0	0	277268	0	0		0	NA	-1;-1	NA
BreastReconstruction	BreastSubtype	N	AgeAtDiagnosis	213.352	0	0	396179	0	0		0	NA	-1;-1	NA
Insurance	Method2EvalRegNode	N	MaritalStatus,AgeAtDiagnosis,SurvivalDelayInMonths,VitalStatus	1443.66	0	0	312857	0	0		0	NA	-1;-1	NA
AgeAtDiagnosis	NumberOfPositiveNode	N	NumberOfNodeRemoved,Histology	1444.74	0	0	333984	0	0		0	NA	-1;-1	NA
Grade	Quadrant	N	AgeAtDiagnosis,VitalStatus	589.04	0	0	378247	0	0		0	NA	-1;-1	NA
BreastReconstruction	MedianFamIncome	N	CostLivingIndex,MedianHouseholdIncome	948.985	0	0	396122	0	0		0	NA	-1;-1	NA
InvasiveComponent	Quadrant	N	CostLivingIndex	234.434	0	0	369911	0	0		0	NA	-1;-1	NA
AJCC7thT	YearOfBirth	N	Method2EvalTumSizeExt,VitalStatus,ChemoTherapy,AgeAtDiagnosis	3702.76	0	0	327666	0	0		0	NA	-1;-1	NA
Ethnicity	NumberOfPositiveNode	N	NumberOfNodeRemoved	205.363	0	0	333009	0	0		0	NA	-1;-1	NA
Ethnicity	SurvivalDelayInMonths	N	CostLivingIndex	247.331	0	0	394531	0	0		0	NA	-1;-1	NA
AJCC7thT	BreastReconstruction	N	YearOfBirth,AJCC7thM,Quadrant	821.122	0	0	327788	0	0		0	NA	-1;-1	NA
ChemoTherapy	MedianFamIncome	N	Histology,TumorSize,Ethnicity	523.781	0	0	379965	0	0		0	NA	-1;-1	NA
MedianHouseholdIncome	NumberOfPositiveNode	N	TypeSurgeryPrimitiveSite	245.251	0	0	332340	0	0		0	NA	-1;-1	NA
BreastSubtype	MetastasisAtDiagnosis	N	Method2EvalRegNode,ChemoTherapy,Quadrant	928.635	0	0	331317	0	0		0	NA	-1;-1	NA
Histology	TumorSize	N	AJCC7thT,AJCC7thN,Method2EvalRegNode	2677.81	0	0	320397	0	0		0	NA	-1;-1	NA
MedianHouseholdIncome	PR	N	BreastSubtype	220.909	0	0	394906	0	0		0	NA	-1;-1	NA
DeathSpecificOfBreastCancer	MedianFamIncome	N	VitalStatus	351.607	0	0	329558	0	0		0	NA	-1;-1	NA
AJCC7thT	AgeAtDiagnosis	N	Method2EvalTumSizeExt,Radiation,BreastReconstruction,BreastSubtype,AJCC7thN,VitalStatus	3896.46	0	0	325145	0	0		0	NA	-1;-1	NA
Insurance	MedianHouseholdIncome	N	MedianFamIncome,CostLivingIndex	2800.12	0	0	388225	0	0		0	NA	-1;-1	NA
HER2	InvasiveComponent	N	BreastSubtype	188.503	0	0	369965	0	0		0	NA	-1;-1	NA
MaritalStatus	TypeSurgeryPrimitiveSite	N	AgeAtDiagnosis	203.132	0	0	342708	0	0		0	NA	-1;-1	NA
DelayDiagnosisFirstTreatment	Grade	N	CostLivingIndex,VitalStatus,ChemoTherapy	612.549	0	0	368361	0	0		0	NA	-1;-1	NA
BreastReconstruction	YearOfBirth	N	AgeAtDiagnosis	14887.5	0	0	396179	0	0		0	NA	-1;-1	NA
BreastSubtype	Surgery	N	AJCC7thM,Quadrant	624.372	0	0	332954	0	0		0	NA	-1;-1	NA
ER	Quadrant	N	BreastSubtype	217.846	0	0	395997	0	0		0	NA	-1;-1	NA
AJCC7thM	BreastSubtype	N	Method2EvalRegNode,ChemoTherapy,Quadrant	780.582	0	0	333513	0	0		0	NA	-1;-1	NA
OtherMetastasisAtDiagnosis	TumorSize	N	MetastasisAtDiagnosis	197.488	0	0	56715	0	0		0	NA	-1;-1	NA
AJCC7thM	MaritalStatus	N	Surgery,AgeAtDiagnosis	487.264	0	0	314820	0	0		0	NA	-1;-1	NA
BreastReconstruction	Insurance	N	Surgery,MedianHouseholdIncome,CostLivingIndex	486.426	0	0	384547	0	0		0	NA	-1;-1	NA
Insurance	RuralUrban	N	MedianHouseholdIncome	238.577	0	0	387796	0	0		0	NA	-1;-1	NA
AJCC7thN	BreastSubtype	N	AJCC7thT,AgeAtDiagnosis,Radiation,VitalStatus	1966.87	0	0	325238	0	0		0	NA	-1;-1	NA
BoneMetastasisAtDiagnosis	InvasiveComponent	N	Surgery,MetastasisAtDiagnosis	2233.32	0	0	364233	0	0		0	NA	-1;-1	NA
CostLivingIndex	ER	N	MedianFamIncome	332.846	0	0	395940	0	0		0	NA	-1;-1	NA
MedianFamIncome	TumorSize	N	NumberOfNodeRemoved,AgeAtDiagnosis	573.964	0	0	371214	0	0		0	NA	-1;-1	NA
NumberOfPositiveNode	YearOfBirth	N	AJCC7thN,Method2EvalTumSizeExt	1233.3	0	0	285462	0	0		0	NA	-1;-1	NA
BreastSubtype	YearOfBirth	N	ChemoTherapy,VitalStatus,Histology,SurvivalDelayInMonths,AgeAtDiagnosis	4113.01	0	0	396179	0	0		0	NA	-1;-1	NA
AJCC7thN	Histology	N	YearOfBirth,Quadrant,BreastSubtype	689.106	0	0	331308	0	0		0	NA	-1;-1	NA
DeathDueToOtherCause	MedianFamIncome	N	VitalStatus	182.171	0	0	329558	0	0		0	NA	-1;-1	NA
LiverMetastasisAtDiagnosis	TypeSurgeryPrimitiveSite	N	MetastasisAtDiagnosis	161.813	0	0	358647	0	0		0	NA	-1;-1	NA
MaritalStatus	NumberOfPositiveNode	N	AgeAtDiagnosis	202.181	0	0	320001	0	0		0	NA	-1;-1	NA
BreastSubtype	MedianFamIncome	N	Ethnicity,Histology	549.721	0	0	394531	0	0		0	NA	-1;-1	NA
CostLivingIndex	DeathSpecificOfBreastCancer	N	MedianHouseholdIncome	193.391	0	0	329558	0	0		0	NA	-1;-1	NA
Ethnicity	NumberOfNodeRemoved	N	ChemoTherapy,CostLivingIndex	586.792	0	0	382555	0	0		0	NA	-1;-1	NA
DeathSpecificOfBreastCancer	TypeSurgeryPrimitiveSite	N	TumorSize,NumberOfNodeRemoved	1681.31	0	0	291300	0	0		0	NA	-1;-1	NA
FirstMalignantPrimary	Quadrant	N	YearOfBirth	188.619	0	0	396179	0	0		0	NA	-1;-1	NA
CostLivingIndex	NumberOfPositiveNode	N	Insurance	201.432	0	0	331153	0	0		0	NA	-1;-1	NA
FirstMalignantPrimary	Surgery	N	Radiation	156.548	0	0	392005	0	0		0	NA	-1;-1	NA
AgeAtDiagnosis	ER	N	BreastSubtype,ChemoTherapy	2030.35	0	0	395997	0	0		0	NA	-1;-1	NA
Radiation	YearOfBirth	N	Method2EvalRegNode,AgeAtDiagnosis	6635.51	0	0	333379	0	0		0	NA	-1;-1	NA
Insurance	NumberOfPositiveNode	N	AJCC7thT,NumberOfNodeRemoved	820.384	0	0	277649	0	0		0	NA	-1;-1	NA
OtherMetastasisAtDiagnosis	Quadrant	N	MetastasisAtDiagnosis	170.408	0	0	59298	0	0		0	NA	-1;-1	NA
RuralUrban	VitalStatus	N	CostLivingIndex	181.352	0	0	395671	0	0		0	NA	-1;-1	NA
More.Than.One.BC.Primary	YearOfDiagnosis	N	Contralateral	171.256	0	0	396179	0	0		0	NA	-1;-1	NA
Ethnicity	Quadrant	N	BreastSubtype	250.298	0	0	394580	0	0		0	NA	-1;-1	NA
OtherSurgery	TumorSize	N	AJCC7thT	208.058	0	0	322272	0	0		0	NA	-1;-1	NA
BoneMetastasisAtDiagnosis	MaritalStatus	N	Surgery,AgeAtDiagnosis	374.089	0	0	368238	0	0		0	NA	-1;-1	NA
PR	Quadrant	N	BreastSubtype	176.389	0	0	394961	0	0		0	NA	-1;-1	NA
Ethnicity	Surgery	N	VitalStatus,CostLivingIndex	394.81	0	0	390641	0	0		0	NA	-1;-1	NA
InvasiveComponent	MedianHouseholdIncome	N	CostLivingIndex	889.455	0	0	369911	0	0		0	NA	-1;-1	NA
ER	YearOfBirth	N	BreastSubtype,ChemoTherapy	1833.2	0	0	395997	0	0		0	NA	-1;-1	NA
ChemoTherapy	Insurance	N	YearOfBirth,Ethnicity	1248.43	0	0	387269	0	0		0	NA	-1;-1	NA
BreastSubtype	MedianHouseholdIncome	N	Ethnicity,Histology	487.806	0	0	394531	0	0		0	NA	-1;-1	NA
Insurance	MetastasisAtDiagnosis	N	Method2EvalRegNode,SurvivalDelayInMonths,AgeAtDiagnosis	880.467	0	0	325835	0	0		0	NA	-1;-1	NA
Ethnicity	LungMetastasisAtDiagnosis	N	AJCC7thM	170.58	0	0	331317	0	0		0	NA	-1;-1	NA
BreastReconstruction	Method2EvalTumSizeExt	N	YearOfBirth,CostLivingIndex	1136.1	0	0	334993	0	0		0	NA	-1;-1	NA
Radiation	RuralUrban	N	AgeAtDiagnosis,MedianHouseholdIncome	242.101	0	0	395441	0	0		0	NA	-1;-1	NA
AJCC7thT	CostLivingIndex	N	MedianFamIncome	267.187	0	0	327756	0	0		0	NA	-1;-1	NA
Ethnicity	PR	N	BreastSubtype,AJCC7thT,Grade	1946.8	0	0	312694	0	0		0	NA	-1;-1	NA
More.Than.One.BC.Primary	Radiation	N	SynchroBilateral	330.729	0	0	395947	0	0		0	NA	-1;-1	NA
AJCC7thM	Insurance	N	Method2EvalRegNode,SurvivalDelayInMonths,AgeAtDiagnosis	760.695	0	0	327738	0	0		0	NA	-1;-1	NA
NumberOfNodeRemoved	RuralUrban	N	CostLivingIndex	203.236	0	0	383526	0	0		0	NA	-1;-1	NA
ChemoTherapy	CostLivingIndex	N	Histology,Method2EvalRegNode,AgeAtDiagnosis	561.356	0	0	333518	0	0		0	NA	-1;-1	NA
MaritalStatus	Quadrant	N	Radiation	263.606	0	0	374433	0	0		0	NA	-1;-1	NA
BrainMetastasisAtDiagnosis	BreastReconstruction	N	Surgery	122.536	0	0	388128	0	0		0	NA	-1;-1	NA
BrainMetastasisAtDiagnosis	HER2	N	BreastSubtype	126.563	0	0	391794	0	0		0	NA	-1;-1	NA
NumberOfPositiveNode	SurvivalDelayInMonths	N	MetastasisAtDiagnosis	176.056	0	0	334889	0	0		0	NA	-1;-1	NA
Grade	OtherSurgery	N	AgeAtDiagnosis	131.467	0	0	377674	0	0		0	NA	-1;-1	NA
Laterality	NumberOfNodeRemoved	N	AJCC7thM,Quadrant	544.744	0	0	326071	0	0		0	NA	-1;-1	NA
FirstMalignantPrimary	Grade	N	AgeAtDiagnosis	131.899	0	0	378247	0	0		0	NA	-1;-1	NA
DeathDueToOtherCause	Ethnicity	N	AgeAtDiagnosis,VitalStatus	230.162	0	0	328048	0	0		0	NA	-1;-1	NA
MaritalStatus	PR	N	AgeAtDiagnosis	134.012	0	0	373502	0	0		0	NA	-1;-1	NA
BrainMetastasisAtDiagnosis	OtherMetastasisAtDiagnosis	N	MetastasisAtDiagnosis	115.713	0	0	59262	0	0		0	NA	-1;-1	NA
ER	NumberOfPositiveNode	N	BreastSubtype	129.768	0	0	336113	0	0		0	NA	-1;-1	NA
CostLivingIndex	PR	N	MedianFamIncome	208.109	0	0	394906	0	0		0	NA	-1;-1	NA
BreastSubtype	TypeSurgeryPrimitiveSite	N	ChemoTherapy,Radiation,NumberOfNodeRemoved,Histology	2229.37	0	0	355999	0	0		0	NA	-1;-1	NA
MedianFamIncome	SurvivalDelayInMonths	N	DelayDiagnosisFirstTreatment,NumberOfNodeRemoved,CostLivingIndex	607.451	0	0	373589	0	0		0	NA	-1;-1	NA
BreastSubtype	CostLivingIndex	N	Histology,MedianFamIncome	402.908	0	0	396122	0	0		0	NA	-1;-1	NA
Quadrant	SurvivalDelayInMonths	N	CostLivingIndex	153.111	0	0	396122	0	0		0	NA	-1;-1	NA
DeathSpecificOfBreastCancer	InvasiveComponent	N	Surgery,BreastSubtype,VitalStatus	1901.92	0	0	305089	0	0		0	NA	-1;-1	NA
FirstMalignantPrimary	Histology	N	AgeAtDiagnosis	128.802	0	0	396179	0	0		0	NA	-1;-1	NA
BreastReconstruction	TumorSize	N	YearOfBirth,MedianFamIncome	547.146	0	0	381220	0	0		0	NA	-1;-1	NA
MaritalStatus	TumorSize	N	AgeAtDiagnosis,Insurance,Ethnicity	1395.69	0	0	357684	0	0		0	NA	-1;-1	NA
DeathSpecificOfBreastCancer	Radiation	N	MetastasisAtDiagnosis,VitalStatus,AgeAtDiagnosis	2238.38	0	0	326091	0	0		0	NA	-1;-1	NA
DeathSpecificOfBreastCancer	Histology	N	Surgery,CostLivingIndex	407.188	0	0	326179	0	0		0	NA	-1;-1	NA
AJCC7thN	Grade	N	TumorSize,Method2EvalTumSizeExt,AgeAtDiagnosis,VitalStatus,BreastSubtype	7736.89	0	0	309824	0	0		0	NA	-1;-1	NA
OtherSurgery	YearOfBirth	N	BreastReconstruction,CostLivingIndex,ChemoTherapy	627.979	0	0	395441	0	0		0	NA	-1;-1	NA
HER2	SurvivalDelayInMonths	N	BreastSubtype	111.113	0	0	396179	0	0		0	NA	-1;-1	NA
AJCC7thT	MedianHouseholdIncome	N	VitalStatus,Insurance	403.191	0	0	322523	0	0		0	NA	-1;-1	NA
MaritalStatus	Surgery	N	AgeAtDiagnosis,Insurance,VitalStatus	1864.32	0	0	367335	0	0		0	NA	-1;-1	NA
Ethnicity	VitalStatus	N	MaritalStatus,BreastSubtype,YearOfBirth,Insurance	921.581	0	0	370023	0	0		0	NA	-1;-1	NA
InvasiveComponent	MedianFamIncome	N	CostLivingIndex,BreastReconstruction	1014.41	0	0	369911	0	0		0	NA	-1;-1	NA
Histology	VitalStatus	N	Surgery,Quadrant	495.808	0	0	392226	0	0		0	NA	-1;-1	NA
BrainMetastasisAtDiagnosis	Laterality	N	Surgery	107.393	0	0	387926	0	0		0	NA	-1;-1	NA
Radiation	YearOfDiagnosis	N	AgeAtDiagnosis	131.828	0	0	395947	0	0		0	NA	-1;-1	NA
AJCC7thM	Radiation	N	Method2EvalRegNode,Surgery,OtherSurgery,AgeAtDiagnosis,VitalStatus	3670.47	0	0	330069	0	0		0	NA	-1;-1	NA
OtherSurgery	Quadrant	N	MetastasisAtDiagnosis	129.538	0	0	391521	0	0		0	NA	-1;-1	NA
AJCC7thT	FirstMalignantPrimary	N	YearOfBirth,AJCC7thN	474.584	0	0	325420	0	0		0	NA	-1;-1	NA
Surgery	YearOfDiagnosis	N	AgeAtDiagnosis	179.653	0	0	392226	0	0		0	NA	-1;-1	NA
AJCC7thN	PR	N	BreastSubtype,AJCC7thT	886.391	0	0	324375	0	0		0	NA	-1;-1	NA
TypeSurgeryPrimitiveSite	YearOfDiagnosis	N	NumberOfNodeRemoved,YearOfBirth	383.597	0	0	356195	0	0		0	NA	-1;-1	NA
Histology	SurvivalDelayInMonths	N	CostLivingIndex	145.227	0	0	396122	0	0		0	NA	-1;-1	NA
DelayDiagnosisFirstTreatment	Quadrant	N	Radiation,Surgery,AJCC7thN,BreastReconstruction	1138.01	0	0	321110	0	0		0	NA	-1;-1	NA
Histology	YearOfBirth	N	BreastSubtype,AgeAtDiagnosis	2284.36	0	0	396179	0	0		0	NA	-1;-1	NA
ER	Insurance	N	ChemoTherapy,Ethnicity,VitalStatus	539.011	0	0	387093	0	0		0	NA	-1;-1	NA
BoneMetastasisAtDiagnosis	Insurance	N	Surgery,MetastasisAtDiagnosis	560.832	0	0	381152	0	0		0	NA	-1;-1	NA
AJCC7thT	MedianFamIncome	N	Insurance,VitalStatus	404.479	0	0	322523	0	0		0	NA	-1;-1	NA
BreastSubtype	VitalStatus	N	PR,Ethnicity,Histology,ER	2037.07	0	0	393213	0	0		0	NA	-1;-1	NA
CostLivingIndex	Method2EvalTumSizeExt	N	Method2EvalRegNode,TumorSize	877.813	0	0	322767	0	0		0	NA	-1;-1	NA
MedianHouseholdIncome	SurvivalDelayInMonths	N	DelayDiagnosisFirstTreatment,CostLivingIndex	553.956	0	0	384276	0	0		0	NA	-1;-1	NA
AJCC7thN	CostLivingIndex	N	MedianFamIncome	193.681	0	0	331254	0	0		0	NA	-1;-1	NA
Grade	LiverMetastasisAtDiagnosis	N	MetastasisAtDiagnosis,BreastSubtype	840.33	0	0	374262	0	0		0	NA	-1;-1	NA
Ethnicity	LiverMetastasisAtDiagnosis	N	MetastasisAtDiagnosis	105.162	0	0	390016	0	0		0	NA	-1;-1	NA
DeathDueToOtherCause	RuralUrban	N	MedianHouseholdIncome	126.382	0	0	329155	0	0		0	NA	-1;-1	NA
Contralateral	YearOfDiagnosis	N	SurvivalDelayInMonths	600.851	0	0	396179	0	0		0	NA	-1;-1	NA
Grade	YearOfBirth	N	ChemoTherapy,VitalStatus,AgeAtDiagnosis	5445.76	0	0	378247	0	0		0	NA	-1;-1	NA
BreastReconstruction	Histology	N	CostLivingIndex,AgeAtDiagnosis	349.517	0	0	396122	0	0		0	NA	-1;-1	NA
DelayDiagnosisFirstTreatment	PR	N	Grade,CostLivingIndex	418.543	0	0	367333	0	0		0	NA	-1;-1	NA
Histology	MetastasisAtDiagnosis	N	Method2EvalRegNode,Quadrant,AgeAtDiagnosis	859.017	0	0	331317	0	0		0	NA	-1;-1	NA
TypeSurgeryPrimitiveSite	VitalStatus	N	TumorSize,CostLivingIndex	1193.94	0	0	353105	0	0		0	NA	-1;-1	NA
AJCC7thN	Ethnicity	N	AJCC7thT,DelayDiagnosisFirstTreatment	626.202	0	0	318164	0	0		0	NA	-1;-1	NA
DeathSpecificOfBreastCancer	SurvivalDelayInMonths	N	VitalStatus,MetastasisAtDiagnosis,BreastSubtype	3693.74	0	0	326277	0	0		0	NA	-1;-1	NA
DeathSpecificOfBreastCancer	HER2	N	BreastSubtype	92.8658	0	0	329605	0	0		0	NA	-1;-1	NA
DeathDueToOtherCause	Quadrant	N	MedianHouseholdIncome	123.613	0	0	329558	0	0		0	NA	-1;-1	NA
Method2EvalRegNode	TypeSurgeryPrimitiveSite	N	AJCC7thT,AJCC7thN,BreastSubtype,TumorSize,BreastReconstruction	3753.09	0	0	299382	0	0		0	NA	-1;-1	NA
Ethnicity	Histology	N	CostLivingIndex,PR	739.21	0	0	393318	0	0		0	NA	-1;-1	NA
Ethnicity	MetastasisAtDiagnosis	N	VitalStatus,SurvivalDelayInMonths	295.703	0	0	390577	0	0		0	NA	-1;-1	NA
BoneMetastasisAtDiagnosis	Laterality	N	Surgery,Quadrant	841.856	0	0	388204	0	0		0	NA	-1;-1	NA
MaritalStatus	OtherSurgery	N	CostLivingIndex	103.589	0	0	374265	0	0		0	NA	-1;-1	NA
DelayDiagnosisFirstTreatment	HER2	N	BreastSubtype	118.03	0	0	384312	0	0		0	NA	-1;-1	NA
HER2	MetastasisAtDiagnosis	N	ChemoTherapy,Surgery,BreastSubtype	729.901	0	0	388300	0	0		0	NA	-1;-1	NA
AJCC7thM	Histology	N	Method2EvalRegNode,Quadrant,BreastSubtype	730.007	0	0	333513	0	0		0	NA	-1;-1	NA
BreastSubtype	LungMetastasisAtDiagnosis	N	MetastasisAtDiagnosis,Histology	540.81	0	0	391257	0	0		0	NA	-1;-1	NA
Quadrant	YearOfDiagnosis	N	YearOfBirth	301.276	0	0	396179	0	0		0	NA	-1;-1	NA
BoneMetastasisAtDiagnosis	Histology	N	Surgery,Quadrant	539.749	0	0	388411	0	0		0	NA	-1;-1	NA
SurvivalDelayInMonths	TypeSurgeryPrimitiveSite	N	CostLivingIndex	122.454	0	0	360629	0	0		0	NA	-1;-1	NA
BrainMetastasisAtDiagnosis	ChemoTherapy	N	MetastasisAtDiagnosis	86.1386	0	0	391242	0	0		0	NA	-1;-1	NA
Histology	LungMetastasisAtDiagnosis	N	Surgery,BreastSubtype,Method2EvalRegNode	511.989	0	0	328234	0	0		0	NA	-1;-1	NA
LiverMetastasisAtDiagnosis	Surgery	N	MetastasisAtDiagnosis,SurvivalDelayInMonths	7656.3	0	0	387757	0	0		0	NA	-1;-1	NA
InvasiveComponent	TypeSurgeryPrimitiveSite	N	BreastReconstruction	85.8394	0	0	346522	0	0		0	NA	-1;-1	NA
AgeAtDiagnosis	TypeSurgeryPrimitiveSite	N	BreastReconstruction,Grade,TumorSize,YearOfBirth	5799.08	0	0	343771	0	0		0	NA	-1;-1	NA
Ethnicity	Radiation	N	MedianFamIncome	95.0748	0	0	394302	0	0		0	NA	-1;-1	NA
Ethnicity	FirstMalignantPrimary	N	YearOfBirth,TumorSize	425.483	0	0	379993	0	0		0	NA	-1;-1	NA
FirstMalignantPrimary	NumberOfPositiveNode	N	AgeAtDiagnosis	94.6646	0	0	336261	0	0		0	NA	-1;-1	NA
Laterality	OtherMetastasisAtDiagnosis	N	MetastasisAtDiagnosis	84.1029	0	0	59268	0	0		0	NA	-1;-1	NA
BreastReconstruction	SurvivalDelayInMonths	N	AgeAtDiagnosis,CostLivingIndex	335.408	0	0	396122	0	0		0	NA	-1;-1	NA
ER	Method2EvalRegNode	N	ChemoTherapy,BreastSubtype,Histology	3928.94	0	0	333403	0	0		0	NA	-1;-1	NA
DelayDiagnosisFirstTreatment	Surgery	N	BreastReconstruction,AJCC7thM,Quadrant,Radiation	1222.28	0	0	323710	0	0		0	NA	-1;-1	NA
PR	YearOfDiagnosis	N	AgeAtDiagnosis	107.068	0	0	394961	0	0		0	NA	-1;-1	NA
Grade	YearOfDiagnosis	N	VitalStatus,DelayDiagnosisFirstTreatment	280.447	0	0	368397	0	0		0	NA	-1;-1	NA
NumberOfPositiveNode	Sex	N	Quadrant	81.4009	0	0	336261	0	0		0	NA	-1;-1	NA
BreastSubtype	DeathSpecificOfBreastCancer	N	PR,ER,Ethnicity,Histology	2704.18	0	0	326933	0	0		0	NA	-1;-1	NA
AgeAtDiagnosis	Ethnicity	N	BreastSubtype,YearOfBirth	2456.46	0	0	394580	0	0		0	NA	-1;-1	NA
DeathDueToOtherCause	Surgery	N	AgeAtDiagnosis,Radiation,SurvivalDelayInMonths	779.051	0	0	326035	0	0		0	NA	-1;-1	NA
Method2EvalTumSizeExt	VitalStatus	N	PR	75.6218	0	0	333924	0	0		0	NA	-1;-1	NA
DeathDueToOtherCause	Histology	N	YearOfBirth	89.9393	0	0	329605	0	0		0	NA	-1;-1	NA
BreastReconstruction	Laterality	N	Surgery	81.7707	0	0	392004	0	0		0	NA	-1;-1	NA
Method2EvalTumSizeExt	SurvivalDelayInMonths	N	Method2EvalRegNode,Surgery,YearOfBirth	1472.31	0	0	330126	0	0		0	NA	-1;-1	NA
AJCC7thM	Ethnicity	N	VitalStatus,Method2EvalRegNode	274.331	0	0	332434	0	0		0	NA	-1;-1	NA
AgeAtDiagnosis	Quadrant	N	Histology,VitalStatus,BreastReconstruction,Radiation,ChemoTherapy	979.272	0	0	395947	0	0		0	NA	-1;-1	NA
NumberOfNodeRemoved	SurvivalDelayInMonths	N	Surgery,AgeAtDiagnosis,CostLivingIndex	2084.5	0	0	381257	0	0		0	NA	-1;-1	NA
DeathDueToOtherCause	MaritalStatus	N	YearOfBirth,VitalStatus	2668.03	0	0	312118	0	0		0	NA	-1;-1	NA
AJCC7thN	Sex	N	TumorSize	80.1075	0	0	321457	0	0		0	NA	-1;-1	NA
Histology	Method2EvalTumSizeExt	N	BreastSubtype,CostLivingIndex	443.907	0	0	334993	0	0		0	NA	-1;-1	NA
DelayDiagnosisFirstTreatment	NumberOfPositiveNode	N	NumberOfNodeRemoved,ChemoTherapy	714.481	0	0	332667	0	0		0	NA	-1;-1	NA
ER	SurvivalDelayInMonths	N	BreastSubtype	276.32	0	0	395997	0	0		0	NA	-1;-1	NA
BreastSubtype	YearOfDiagnosis	N	YearOfBirth	155.12	0	0	396179	0	0		0	NA	-1;-1	NA
ER	MedianFamIncome	N	Histology,VitalStatus,Method2EvalRegNode,Radiation,ChemoTherapy	497.169	0	0	333155	0	0		0	NA	-1;-1	NA
Method2EvalRegNode	PR	N	ChemoTherapy,VitalStatus,BreastSubtype,AgeAtDiagnosis	3845.83	0	0	332465	0	0		0	NA	-1;-1	NA
BreastSubtype	NumberOfPositiveNode	N	NumberOfNodeRemoved,Histology	395.081	0	0	333984	0	0		0	NA	-1;-1	NA
ER	MedianHouseholdIncome	N	Histology,VitalStatus,Method2EvalRegNode,Radiation,ChemoTherapy	463.238	0	0	333155	0	0		0	NA	-1;-1	NA
DeathDueToOtherCause	HER2	N	YearOfBirth	69.0004	0	0	329605	0	0		0	NA	-1;-1	NA
BreastSubtype	Sex	N	Quadrant,ER	268.638	0	0	395997	0	0		0	NA	-1;-1	NA
DeathSpecificOfBreastCancer	YearOfBirth	N	Surgery,YearOfDiagnosis,SurvivalDelayInMonths,MetastasisAtDiagnosis,BreastSubtype	1412.18	0	0	323136	0	0		0	NA	-1;-1	NA
Grade	LungMetastasisAtDiagnosis	N	MetastasisAtDiagnosis,Histology	886.339	0	0	374157	0	0		0	NA	-1;-1	NA
DeathSpecificOfBreastCancer	Insurance	N	Surgery,ChemoTherapy,MaritalStatus,Radiation,BreastReconstruction	925.916	0	0	305842	0	0		0	NA	-1;-1	NA
BreastReconstruction	ChemoTherapy	N	AgeAtDiagnosis,TumorSize	2733.24	0	0	381252	0	0		0	NA	-1;-1	NA
NumberOfNodeRemoved	OtherSurgery	N	ChemoTherapy,CostLivingIndex	215.13	0	0	383501	0	0		0	NA	-1;-1	NA
Grade	RuralUrban	N	BreastReconstruction	162.983	0	0	377779	0	0		0	NA	-1;-1	NA
Histology	Radiation	N	YearOfBirth,Ethnicity	289.917	0	0	394350	0	0		0	NA	-1;-1	NA
MedianHouseholdIncome	MetastasisAtDiagnosis	N	VitalStatus	75.4864	0	0	391902	0	0		0	NA	-1;-1	NA
Surgery	SynchroBilateral	N	Radiation	68.0613	0	0	392005	0	0		0	NA	-1;-1	NA
HER2	SynchroBilateral	N	BreastSubtype	62.1983	0	0	396179	0	0		0	NA	-1;-1	NA
BreastSubtype	SurvivalDelayInMonths	N	YearOfBirth,PR	362.56	0	0	394961	0	0		0	NA	-1;-1	NA
Method2EvalRegNode	OtherSurgery	N	ChemoTherapy,BoneMetastasisAtDiagnosis,AgeAtDiagnosis	243.433	0	0	331075	0	0		0	NA	-1;-1	NA
ChemoTherapy	MedianHouseholdIncome	N	CostLivingIndex,Radiation	428.335	0	0	395891	0	0		0	NA	-1;-1	NA
AJCC7thM	PR	N	VitalStatus,LiverMetastasisAtDiagnosis	540.789	0	0	331384	0	0		0	NA	-1;-1	NA
DeathDueToOtherCause	DelayDiagnosisFirstTreatment	N	CostLivingIndex	71.5923	0	0	320323	0	0		0	NA	-1;-1	NA
AJCC7thM	MedianHouseholdIncome	N	VitalStatus	73.5925	0	0	336152	0	0		0	NA	-1;-1	NA
AJCC7thN	MedianHouseholdIncome	N	VitalStatus,Quadrant	237.645	0	0	331254	0	0		0	NA	-1;-1	NA
AJCC7thN	InvasiveComponent	N	MedianFamIncome,MaritalStatus	141.909	0	0	295824	0	0		0	NA	-1;-1	NA
Ethnicity	Method2EvalTumSizeExt	N	ChemoTherapy,TumorSize	413.828	0	0	322910	0	0		0	NA	-1;-1	NA
CostLivingIndex	SurvivalDelayInMonths	N	YearOfBirth,DelayDiagnosisFirstTreatment,MedianHouseholdIncome	610.967	0	0	384276	0	0		0	NA	-1;-1	NA
MedianFamIncome	VitalStatus	N	BreastReconstruction,MedianHouseholdIncome	592.775	0	0	396122	0	0		0	NA	-1;-1	NA
BreastSubtype	DeathDueToOtherCause	N	YearOfBirth	69.2006	0	0	329605	0	0		0	NA	-1;-1	NA
DelayDiagnosisFirstTreatment	Sex	N	Quadrant,BreastSubtype	152.002	0	0	384312	0	0		0	NA	-1;-1	NA
Insurance	VitalStatus	N	Surgery,MedianHouseholdIncome,MaritalStatus,ChemoTherapy	858.01	0	0	367323	0	0		0	NA	-1;-1	NA
ER	More.Than.One.BC.Primary	N	SynchroBilateral	85.6965	0	0	395997	0	0		0	NA	-1;-1	NA
BrainMetastasisAtDiagnosis	NumberOfNodeRemoved	N	Surgery,MetastasisAtDiagnosis	944.329	0	0	377614	0	0		0	NA	-1;-1	NA
AJCC7thN	YearOfDiagnosis	N	YearOfBirth	126.585	0	0	331308	0	0		0	NA	-1;-1	NA
AgeAtDiagnosis	Grade	N	ChemoTherapy,AJCC7thT,Histology,ER	5878.05	0	0	314444	0	0		0	NA	-1;-1	NA
DistantNodeMetastasisAtDiagnosis	ER	N	BreastSubtype	67.2225	0	0	59399	0	0		0	NA	-1;-1	NA
RuralUrban	Surgery	N	CostLivingIndex	120.955	0	0	391721	0	0		0	NA	-1;-1	NA
NumberOfPositiveNode	OtherMetastasisAtDiagnosis	N	MetastasisAtDiagnosis	59.405	0	0	50245	0	0		0	NA	-1;-1	NA
DelayDiagnosisFirstTreatment	OtherMetastasisAtDiagnosis	N	MetastasisAtDiagnosis	58.5096	0	0	57711	0	0		0	NA	-1;-1	NA
DelayDiagnosisFirstTreatment	Laterality	N	Quadrant	64.7569	0	0	384123	0	0		0	NA	-1;-1	NA
Insurance	InvasiveComponent	N	AJCC7thT,MaritalStatus	265.251	0	0	290937	0	0		0	NA	-1;-1	NA
MedianFamIncome	MetastasisAtDiagnosis	N	VitalStatus	68.8458	0	0	391902	0	0		0	NA	-1;-1	NA
FirstMalignantPrimary	TumorSize	N	ChemoTherapy,NumberOfNodeRemoved,Ethnicity,AgeAtDiagnosis	675.253	0	0	370062	0	0		0	NA	-1;-1	NA
BreastReconstruction	DistantNodeMetastasisAtDiagnosis	N	Surgery	56.3647	0	0	58750	0	0		0	NA	-1;-1	NA
MedianHouseholdIncome	Quadrant	N	Histology,VitalStatus	514.511	0	0	396122	0	0		0	NA	-1;-1	NA
Insurance	YearOfDiagnosis	N	AgeAtDiagnosis	108.739	0	0	388252	0	0		0	NA	-1;-1	NA
BoneMetastasisAtDiagnosis	HER2	N	LiverMetastasisAtDiagnosis,BreastSubtype	263.222	0	0	391694	0	0		0	NA	-1;-1	NA
InvasiveComponent	YearOfBirth	N	VitalStatus,Histology,BreastReconstruction,Radiation,SurvivalDelayInMonths,AgeAtDiagnosis	1399.06	0	0	369757	0	0		0	NA	-1;-1	NA
BreastSubtype	SynchroBilateral	N	Histology,DelayDiagnosisFirstTreatment	166.024	0	0	384312	0	0		0	NA	-1;-1	NA
HER2	MedianFamIncome	N	BreastSubtype	75.0247	0	0	396122	0	0		0	NA	-1;-1	NA
DeathSpecificOfBreastCancer	YearOfDiagnosis	N	VitalStatus,LiverMetastasisAtDiagnosis	4002.91	0	0	326228	0	0		0	NA	-1;-1	NA
Method2EvalTumSizeExt	PR	N	ChemoTherapy,Method2EvalRegNode,BreastSubtype	3521.18	0	0	332048	0	0		0	NA	-1;-1	NA
AJCC7thM	TypeSurgeryPrimitiveSite	N	AJCC7thT,AJCC7thN	819.037	0	0	302779	0	0		0	NA	-1;-1	NA
BreastReconstruction	YearOfDiagnosis	N	Grade	79.1129	0	0	378247	0	0		0	NA	-1;-1	NA
DeathDueToOtherCause	YearOfDiagnosis	N	VitalStatus,LungMetastasisAtDiagnosis	3142.84	0	0	326123	0	0		0	NA	-1;-1	NA
Laterality	Method2EvalRegNode	N	MetastasisAtDiagnosis,Quadrant	566.932	0	0	331148	0	0		0	NA	-1;-1	NA
AJCC7thM	MedianFamIncome	N	DeathSpecificOfBreastCancer	62.5946	0	0	279232	0	0		0	NA	-1;-1	NA
FirstMalignantPrimary	TypeSurgeryPrimitiveSite	N	Radiation,CostLivingIndex	662.052	0	0	360422	0	0		0	NA	-1;-1	NA
InvasiveComponent	Method2EvalTumSizeExt	N	Method2EvalRegNode,TumorSize,BreastSubtype,YearOfBirth	1356.3	0	0	305298	0	0		0	NA	-1;-1	NA
Histology	OtherMetastasisAtDiagnosis	N	Surgery	60.8803	0	0	58740	0	0		0	NA	-1;-1	NA
NumberOfPositiveNode	OtherSurgery	N	ChemoTherapy,NumberOfNodeRemoved	172.882	0	0	333760	0	0		0	NA	-1;-1	NA
BreastReconstruction	DeathDueToOtherCause	N	YearOfBirth,VitalStatus	858.857	0	0	329605	0	0		0	NA	-1;-1	NA
DistantNodeMetastasisAtDiagnosis	Histology	N	Surgery	59.994	0	0	58750	0	0		0	NA	-1;-1	NA
BreastReconstruction	Quadrant	N	AgeAtDiagnosis,Histology,VitalStatus	488.396	0	0	396179	0	0		0	NA	-1;-1	NA
DeathSpecificOfBreastCancer	Quadrant	N	MetastasisAtDiagnosis,Surgery,AgeAtDiagnosis,Radiation	1973.69	0	0	322956	0	0		0	NA	-1;-1	NA
AgeAtDiagnosis	Method2EvalTumSizeExt	N	Method2EvalRegNode,ChemoTherapy,NumberOfNodeRemoved,TumorSize	6418.22	0	0	314921	0	0		0	NA	-1;-1	NA
BreastSubtype	DelayDiagnosisFirstTreatment	N	ChemoTherapy,Quadrant,ER	480.65	0	0	384143	0	0		0	NA	-1;-1	NA
Insurance	TumorSize	N	YearOfBirth,AJCC7thT,VitalStatus,NumberOfNodeRemoved	3062.43	0	0	309800	0	0		0	NA	-1;-1	NA
More.Than.One.BC.Primary	NumberOfPositiveNode	N	TypeSurgeryPrimitiveSite	59.5016	0	0	332358	0	0		0	NA	-1;-1	NA
BreastReconstruction	DeathSpecificOfBreastCancer	N	Surgery,YearOfBirth	474.078	0	0	326226	0	0		0	NA	-1;-1	NA
Method2EvalTumSizeExt	YearOfBirth	N	Method2EvalRegNode,ChemoTherapy,AJCC7thT,Surgery	6720.84	0	0	323879	0	0		0	NA	-1;-1	NA
Grade	SynchroBilateral	N	Histology,DelayDiagnosisFirstTreatment	145.537	0	0	368397	0	0		0	NA	-1;-1	NA
HER2	More.Than.One.BC.Primary	N	BreastSubtype	80.6043	0	0	396179	0	0		0	NA	-1;-1	NA
AgeAtDiagnosis	LiverMetastasisAtDiagnosis	N	ChemoTherapy,SurvivalDelayInMonths	182.289	0	0	391922	0	0		0	NA	-1;-1	NA
LiverMetastasisAtDiagnosis	YearOfBirth	N	ChemoTherapy,Quadrant	166.945	0	0	391922	0	0		0	NA	-1;-1	NA
AJCC7thT	OtherSurgery	N	MetastasisAtDiagnosis,YearOfBirth,AJCC7thN	336.338	0	0	323712	0	0		0	NA	-1;-1	NA
BrainMetastasisAtDiagnosis	MaritalStatus	N	MetastasisAtDiagnosis	61.2091	0	0	370884	0	0		0	NA	-1;-1	NA
OtherSurgery	Surgery	N	AJCC7thM,AgeAtDiagnosis	187.342	0	0	332710	0	0		0	NA	-1;-1	NA
AgeAtDiagnosis	MetastasisAtDiagnosis	N	MaritalStatus,LiverMetastasisAtDiagnosis	174.356	0	0	371024	0	0		0	NA	-1;-1	NA
DistantNodeMetastasisAtDiagnosis	TypeSurgeryPrimitiveSite	N	TumorSize	49.9825	0	0	52251	0	0		0	NA	-1;-1	NA
Quadrant	TumorSize	N	AJCC7thT,BreastSubtype,AJCC7thM	4519.94	0	0	322633	0	0		0	NA	-1;-1	NA
DelayDiagnosisFirstTreatment	VitalStatus	N	Surgery,YearOfDiagnosis,MedianHouseholdIncome,Insurance	950.21	0	0	375322	0	0		0	NA	-1;-1	NA
CostLivingIndex	FirstMalignantPrimary	N	Histology	96.3204	0	0	396122	0	0		0	NA	-1;-1	NA
ER	TumorSize	N	ChemoTherapy,BreastSubtype,VitalStatus	4568.87	0	0	381090	0	0		0	NA	-1;-1	NA
ER	Ethnicity	N	BreastSubtype,Histology,ChemoTherapy	2038.11	0	0	394398	0	0		0	NA	-1;-1	NA
DeathSpecificOfBreastCancer	MonthOfDiagnosis	N	VitalStatus	93.9068	0	0	329605	0	0		0	NA	-1;-1	NA
More.Than.One.BC.Primary	PR	N	SynchroBilateral	94.6116	0	0	394961	0	0		0	NA	-1;-1	NA
BreastSubtype	OtherSurgery	N	ChemoTherapy	56.0754	0	0	395498	0	0		0	NA	-1;-1	NA
LungMetastasisAtDiagnosis	PR	N	DeathSpecificOfBreastCancer,BreastSubtype	383.484	0	0	325159	0	0		0	NA	-1;-1	NA
LiverMetastasisAtDiagnosis	NumberOfNodeRemoved	N	AJCC7thM,SurvivalDelayInMonths	2401.55	0	0	323410	0	0		0	NA	-1;-1	NA
AJCC7thN	SurvivalDelayInMonths	N	VitalStatus,YearOfBirth,AJCC7thM	942.094	0	0	331308	0	0		0	NA	-1;-1	NA
AgeAtDiagnosis	LungMetastasisAtDiagnosis	N	SurvivalDelayInMonths	65.328	0	0	391785	0	0		0	NA	-1;-1	NA
AgeAtDiagnosis	Sex	N	Quadrant,BreastReconstruction,BreastSubtype	263.152	0	0	396179	0	0		0	NA	-1;-1	NA
ER	YearOfDiagnosis	N	DelayDiagnosisFirstTreatment	69.9627	0	0	384143	0	0		0	NA	-1;-1	NA
AJCC7thT	LungMetastasisAtDiagnosis	N	MetastasisAtDiagnosis,Histology,SurvivalDelayInMonths	4900.57	0	0	325287	0	0		0	NA	-1;-1	NA
Laterality	Radiation	N	MetastasisAtDiagnosis,Quadrant	292.562	0	0	391531	0	0		0	NA	-1;-1	NA
MedianFamIncome	OtherSurgery	N	MedianHouseholdIncome	108.114	0	0	395441	0	0		0	NA	-1;-1	NA
LiverMetastasisAtDiagnosis	Method2EvalRegNode	N	MetastasisAtDiagnosis,Radiation	4255.21	0	0	330712	0	0		0	NA	-1;-1	NA
PR	SurvivalDelayInMonths	N	BreastSubtype,AgeAtDiagnosis	263.679	0	0	394961	0	0		0	NA	-1;-1	NA
LungMetastasisAtDiagnosis	MaritalStatus	N	Surgery,AgeAtDiagnosis	300.702	0	0	367986	0	0		0	NA	-1;-1	NA
More.Than.One.BC.Primary	VitalStatus	N	YearOfDiagnosis	43.62	0	0	396179	0	0		0	NA	-1;-1	NA
AgeAtDiagnosis	OtherSurgery	N	BreastReconstruction,AJCC7thN,CostLivingIndex	645.304	0	0	330857	0	0		0	NA	-1;-1	NA
DeathDueToOtherCause	Sex	N	YearOfBirth	42.6983	0	0	329605	0	0		0	NA	-1;-1	NA
InvasiveComponent	Laterality	N	Histology	48.251	0	0	369829	0	0		0	NA	-1;-1	NA
MetastasisAtDiagnosis	YearOfBirth	N	MaritalStatus,Quadrant	141.796	0	0	371508	0	0		0	NA	-1;-1	NA
HER2	YearOfDiagnosis	N	Quadrant	69.4867	0	0	396179	0	0		0	NA	-1;-1	NA
RuralUrban	TumorSize	N	Ethnicity	81.1032	0	0	379533	0	0		0	NA	-1;-1	NA
BreastSubtype	More.Than.One.BC.Primary	N	Histology,SurvivalDelayInMonths	134.921	0	0	396179	0	0		0	NA	-1;-1	NA
InvasiveComponent	SurvivalDelayInMonths	N	Surgery,AgeAtDiagnosis	382.274	0	0	367287	0	0		0	NA	-1;-1	NA
OtherSurgery	PR	N	ChemoTherapy	42.2454	0	0	394287	0	0		0	NA	-1;-1	NA
NumberOfNodeRemoved	Sex	N	Quadrant,BreastSubtype	135.558	0	0	384010	0	0		0	NA	-1;-1	NA
Quadrant	SynchroBilateral	N	Radiation	72.2888	0	0	395947	0	0		0	NA	-1;-1	NA
LungMetastasisAtDiagnosis	YearOfBirth	N	MaritalStatus	58.0243	0	0	371372	0	0		0	NA	-1;-1	NA
DistantNodeMetastasisAtDiagnosis	Laterality	N	Surgery	43.1298	0	0	58720	0	0		0	NA	-1;-1	NA
AJCC7thN	MedianFamIncome	N	VitalStatus,SurvivalDelayInMonths,Method2EvalRegNode	242.076	0	0	331055	0	0		0	NA	-1;-1	NA
Histology	LiverMetastasisAtDiagnosis	N	Surgery,BreastSubtype	248.246	0	0	388253	0	0		0	NA	-1;-1	NA
Ethnicity	Sex	N	Quadrant	48.6393	0	0	394580	0	0		0	NA	-1;-1	NA
Grade	OtherMetastasisAtDiagnosis	N	MetastasisAtDiagnosis	45.3166	0	0	57128	0	0		0	NA	-1;-1	NA
ChemoTherapy	FirstMalignantPrimary	N	AgeAtDiagnosis,AJCC7thN	1732.55	0	0	331308	0	0		0	NA	-1;-1	NA
MetastasisAtDiagnosis	TypeSurgeryPrimitiveSite	N	TumorSize,NumberOfNodeRemoved	951.264	0	0	347690	0	0		0	NA	-1;-1	NA
DeathSpecificOfBreastCancer	NumberOfNodeRemoved	N	VitalStatus,YearOfBirth,PR,BoneMetastasisAtDiagnosis,ChemoTherapy,LungMetastasisAtDiagnosis	4300.15	0	0	315395	0	0		0	NA	-1;-1	NA
AJCC7thT	More.Than.One.BC.Primary	N	AgeAtDiagnosis	53.2608	0	0	327788	0	0		0	NA	-1;-1	NA
ER	LungMetastasisAtDiagnosis	N	DeathSpecificOfBreastCancer,BreastSubtype	374.488	0	0	325978	0	0		0	NA	-1;-1	NA
AgeAtDiagnosis	More.Than.One.BC.Primary	N	YearOfBirth	90.0369	0	0	396179	0	0		0	NA	-1;-1	NA
Ethnicity	InvasiveComponent	N	MedianFamIncome,BreastSubtype	375.43	0	0	368485	0	0		0	NA	-1;-1	NA
OtherSurgery	VitalStatus	N	BoneMetastasisAtDiagnosis	37.679	0	0	391650	0	0		0	NA	-1;-1	NA
AJCC7thN	SynchroBilateral	N	Histology	48.3189	0	0	331308	0	0		0	NA	-1;-1	NA
HER2	MedianHouseholdIncome	N	BreastSubtype	59.4016	0	0	396122	0	0		0	NA	-1;-1	NA
MonthOfDiagnosis	NumberOfNodeRemoved	N	VitalStatus	92.3051	0	0	384010	0	0		0	NA	-1;-1	NA
DeathDueToOtherCause	TumorSize	N	AgeAtDiagnosis,SurvivalDelayInMonths,YearOfDiagnosis	223.805	0	0	317484	0	0		0	NA	-1;-1	NA
MetastasisAtDiagnosis	NumberOfPositiveNode	N	DeathSpecificOfBreastCancer,AJCC7thN,Method2EvalRegNode,Surgery	2433.23	0	0	241136	0	0		0	NA	-1;-1	NA
NumberOfNodeRemoved	PR	N	BreastSubtype,VitalStatus,AgeAtDiagnosis	838.888	0	0	382863	0	0		0	NA	-1;-1	NA
FirstMalignantPrimary	Method2EvalTumSizeExt	N	Method2EvalRegNode,TumorSize	565.166	0	0	322799	0	0		0	NA	-1;-1	NA
BreastReconstruction	FirstMalignantPrimary	N	ChemoTherapy	37.6843	0	0	396179	0	0		0	NA	-1;-1	NA
Ethnicity	OtherSurgery	N	CostLivingIndex	46.1599	0	0	393888	0	0		0	NA	-1;-1	NA
InvasiveComponent	Sex	N	AgeAtDiagnosis,Histology,Radiation,BreastSubtype	117.343	0	0	369757	0	0		0	NA	-1;-1	NA
MedianHouseholdIncome	Method2EvalTumSizeExt	N	CostLivingIndex,BreastReconstruction	520.682	0	0	334993	0	0		0	NA	-1;-1	NA
BoneMetastasisAtDiagnosis	MedianHouseholdIncome	N	VitalStatus	41.1129	0	0	392017	0	0		0	NA	-1;-1	NA
AJCC7thM	AgeAtDiagnosis	N	MaritalStatus,BreastSubtype	134.85	0	0	317709	0	0		0	NA	-1;-1	NA
AJCC7thT	Sex	N	Quadrant,BreastSubtype	180.091	0	0	327788	0	0		0	NA	-1;-1	NA
BrainMetastasisAtDiagnosis	NumberOfPositiveNode	N	MetastasisAtDiagnosis	39.6014	0	0	334776	0	0		0	NA	-1;-1	NA
DelayDiagnosisFirstTreatment	FirstMalignantPrimary	N	Radiation	48.0542	0	0	384097	0	0		0	NA	-1;-1	NA
DistantNodeMetastasisAtDiagnosis	Insurance	N	Surgery	37.1332	0	0	57464	0	0		0	NA	-1;-1	NA
PR	Radiation	N	BreastSubtype,VitalStatus,Ethnicity	544.88	0	0	393136	0	0		0	NA	-1;-1	NA
DeathDueToOtherCause	NumberOfPositiveNode	N	TumorSize	47.3158	0	0	280497	0	0		0	NA	-1;-1	NA
Grade	TypeSurgeryPrimitiveSite	N	TumorSize,AgeAtDiagnosis,NumberOfNodeRemoved,PR	3981.77	0	0	339281	0	0		0	NA	-1;-1	NA
BoneMetastasisAtDiagnosis	MedianFamIncome	N	VitalStatus	48.1333	0	0	392017	0	0		0	NA	-1;-1	NA
Sex	YearOfBirth	N	Quadrant,BreastReconstruction,PR	264.731	0	0	394961	0	0		0	NA	-1;-1	NA
ChemoTherapy	OtherMetastasisAtDiagnosis	N	MetastasisAtDiagnosis	34.5771	0	0	59298	0	0		0	NA	-1;-1	NA
ER	OtherSurgery	N	ChemoTherapy	35.1934	0	0	395318	0	0		0	NA	-1;-1	NA
DeathSpecificOfBreastCancer	MaritalStatus	N	Surgery,YearOfBirth,Ethnicity	1070.22	0	0	308305	0	0		0	NA	-1;-1	NA
AJCC7thM	TumorSize	N	AJCC7thT,Method2EvalRegNode,AJCC7thN,Radiation	8056.01	0	0	320220	0	0		0	NA	-1;-1	NA
Ethnicity	SynchroBilateral	N	Grade	41.2398	0	0	376808	0	0		0	NA	-1;-1	NA
Grade	More.Than.One.BC.Primary	N	Histology,YearOfBirth	126.922	0	0	378247	0	0		0	NA	-1;-1	NA
Contralateral	YearOfBirth	N	More.Than.One.BC.Primary	38.1545	0	0	396179	0	0		0	NA	-1;-1	NA
DeathSpecificOfBreastCancer	RuralUrban	N	CostLivingIndex	65.1768	0	0	329155	0	0		0	NA	-1;-1	NA
BreastSubtype	Method2EvalTumSizeExt	N	ChemoTherapy,Method2EvalRegNode,AJCC7thT,SurvivalDelayInMonths	6326.3	0	0	326645	0	0		0	NA	-1;-1	NA
BoneMetastasisAtDiagnosis	More.Than.One.BC.Primary	N	SynchroBilateral	36.9497	0	0	392073	0	0		0	NA	-1;-1	NA
AJCC7thM	YearOfBirth	N	AgeAtDiagnosis	107.199	0	0	336208	0	0		0	NA	-1;-1	NA
OtherSurgery	Radiation	N	CostLivingIndex,BreastReconstruction	73.2283	0	0	395230	0	0		0	NA	-1;-1	NA
AJCC7thT	DeathDueToOtherCause	N	SurvivalDelayInMonths,Radiation	216.474	0	0	272580	0	0		0	NA	-1;-1	NA
Method2EvalTumSizeExt	Sex	N	YearOfBirth	31.0551	0	0	335048	0	0		0	NA	-1;-1	NA
DistantNodeMetastasisAtDiagnosis	HER2	N	LiverMetastasisAtDiagnosis,BreastSubtype	78.458	0	0	59311	0	0		0	NA	-1;-1	NA
BreastReconstruction	NumberOfPositiveNode	N	NumberOfNodeRemoved,InvasiveComponent	360.534	0	0	322200	0	0		0	NA	-1;-1	NA
AJCC7thN	DeathDueToOtherCause	N	MedianHouseholdIncome	40.1382	0	0	275520	0	0		0	NA	-1;-1	NA
OtherMetastasisAtDiagnosis	SurvivalDelayInMonths	N	Surgery	30.8275	0	0	58740	0	0		0	NA	-1;-1	NA
More.Than.One.BC.Primary	Quadrant	N	Radiation	61.682	0	0	395947	0	0		0	NA	-1;-1	NA
Insurance	OtherMetastasisAtDiagnosis	N	Surgery	32.1242	0	0	57458	0	0		0	NA	-1;-1	NA
FirstMalignantPrimary	LiverMetastasisAtDiagnosis	N	AgeAtDiagnosis	30.2739	0	0	391922	0	0		0	NA	-1;-1	NA
InvasiveComponent	MaritalStatus	N	AgeAtDiagnosis,Radiation	544.073	0	0	350164	0	0		0	NA	-1;-1	NA
NumberOfPositiveNode	SynchroBilateral	N	Histology,OtherSurgery,TypeSurgeryPrimitiveSite	59.3378	0	0	332163	0	0		0	NA	-1;-1	NA
CostLivingIndex	MetastasisAtDiagnosis	N	Ethnicity	48.8941	0	0	390528	0	0		0	NA	-1;-1	NA
Insurance	Method2EvalTumSizeExt	N	Method2EvalRegNode,AJCC7thT	626.601	0	0	321555	0	0		0	NA	-1;-1	NA
Contralateral	DeathSpecificOfBreastCancer	N	YearOfDiagnosis	28.7287	0	0	329605	0	0		0	NA	-1;-1	NA
DeathDueToOtherCause	OtherSurgery	N	YearOfBirth	28.8864	0	0	329067	0	0		0	NA	-1;-1	NA
Method2EvalRegNode	More.Than.One.BC.Primary	N	AgeAtDiagnosis	34.0134	0	0	333573	0	0		0	NA	-1;-1	NA
Grade	SurvivalDelayInMonths	N	CostLivingIndex,LiverMetastasisAtDiagnosis	225.796	0	0	374664	0	0		0	NA	-1;-1	NA
DeathDueToOtherCause	MonthOfDiagnosis	N	VitalStatus	74.1655	0	0	329605	0	0		0	NA	-1;-1	NA
BoneMetastasisAtDiagnosis	BreastSubtype	N	LiverMetastasisAtDiagnosis,Insurance,Histology,Radiation,ER	272.376	0	0	384384	0	0		0	NA	-1;-1	NA
BoneMetastasisAtDiagnosis	YearOfBirth	N	MaritalStatus,LiverMetastasisAtDiagnosis	92.804	0	0	371282	0	0		0	NA	-1;-1	NA
AgeAtDiagnosis	Laterality	N	BreastReconstruction	37.6169	0	0	395955	0	0		0	NA	-1;-1	NA
BreastReconstruction	LungMetastasisAtDiagnosis	N	MetastasisAtDiagnosis,Surgery	464.764	0	0	387622	0	0		0	NA	-1;-1	NA
Method2EvalRegNode	Sex	N	AgeAtDiagnosis	31.993	0	0	333573	0	0		0	NA	-1;-1	NA
PR	TumorSize	N	ChemoTherapy,BreastSubtype,VitalStatus,Histology,AgeAtDiagnosis	4604.97	0	0	380133	0	0		0	NA	-1;-1	NA
ER	LiverMetastasisAtDiagnosis	N	BreastSubtype,Histology	437.199	0	0	391745	0	0		0	NA	-1;-1	NA
DeathSpecificOfBreastCancer	Method2EvalTumSizeExt	N	Method2EvalRegNode,SurvivalDelayInMonths,PR	548.942	0	0	276045	0	0		0	NA	-1;-1	NA
OtherMetastasisAtDiagnosis	PR	N	MetastasisAtDiagnosis	26.1941	0	0	59225	0	0		0	NA	-1;-1	NA
Grade	Sex	N	TumorSize,Radiation	118.515	0	0	367439	0	0		0	NA	-1;-1	NA
BreastSubtype	FirstMalignantPrimary	N	YearOfBirth,Radiation	219.059	0	0	395947	0	0		0	NA	-1;-1	NA
CostLivingIndex	More.Than.One.BC.Primary	N	Histology	31.187	0	0	396122	0	0		0	NA	-1;-1	NA
BrainMetastasisAtDiagnosis	InvasiveComponent	N	MetastasisAtDiagnosis,Surgery	384.734	0	0	364034	0	0		0	NA	-1;-1	NA
DeathDueToOtherCause	NumberOfNodeRemoved	N	YearOfBirth,YearOfDiagnosis,SurvivalDelayInMonths	909.023	0	0	319163	0	0		0	NA	-1;-1	NA
LungMetastasisAtDiagnosis	Surgery	N	MetastasisAtDiagnosis,SurvivalDelayInMonths,Radiation	9235.89	0	0	387413	0	0		0	NA	-1;-1	NA
DelayDiagnosisFirstTreatment	OtherSurgery	N	Quadrant,Radiation	81.2684	0	0	383767	0	0		0	NA	-1;-1	NA
Histology	PR	N	ER,Ethnicity,Surgery,Radiation	2902.44	0	0	389120	0	0		0	NA	-1;-1	NA
More.Than.One.BC.Primary	Surgery	N	AgeAtDiagnosis	30.5087	0	0	392226	0	0		0	NA	-1;-1	NA
AJCC7thN	Contralateral	N	YearOfDiagnosis	33.9969	0	0	331308	0	0		0	NA	-1;-1	NA
BrainMetastasisAtDiagnosis	PR	N	MetastasisAtDiagnosis,SurvivalDelayInMonths,DeathSpecificOfBreastCancer	235.001	0	0	324733	0	0		0	NA	-1;-1	NA
Laterality	SynchroBilateral	N	Histology	29.5384	0	0	395955	0	0		0	NA	-1;-1	NA
More.Than.One.BC.Primary	OtherSurgery	N	SynchroBilateral	39.7933	0	0	395498	0	0		0	NA	-1;-1	NA
BreastReconstruction	VitalStatus	N	YearOfBirth,Surgery,Ethnicity	1689.81	0	0	390690	0	0		0	NA	-1;-1	NA
InvasiveComponent	Radiation	N	AgeAtDiagnosis,MedianFamIncome,ER	310.346	0	0	369545	0	0		0	NA	-1;-1	NA
ER	SynchroBilateral	N	Histology,DelayDiagnosisFirstTreatment,BreastReconstruction,Surgery	139.62	0	0	381396	0	0		0	NA	-1;-1	NA
BrainMetastasisAtDiagnosis	DelayDiagnosisFirstTreatment	N	MetastasisAtDiagnosis,SurvivalDelayInMonths	210.002	0	0	381366	0	0		0	NA	-1;-1	NA
AJCC7thM	CostLivingIndex	N	Ethnicity	44.0212	0	0	334916	0	0		0	NA	-1;-1	NA
DeathDueToOtherCause	InvasiveComponent	N	YearOfBirth,MaritalStatus	229.235	0	0	291460	0	0		0	NA	-1;-1	NA
Method2EvalTumSizeExt	NumberOfPositiveNode	N	ChemoTherapy,Method2EvalRegNode,YearOfBirth	3448.11	0	0	285584	0	0		0	NA	-1;-1	NA
BrainMetastasisAtDiagnosis	ER	N	DeathSpecificOfBreastCancer,BreastSubtype	181.675	0	0	325980	0	0		0	NA	-1;-1	NA
Method2EvalRegNode	RuralUrban	N	CostLivingIndex	91.7906	0	0	333126	0	0		0	NA	-1;-1	NA
More.Than.One.BC.Primary	NumberOfNodeRemoved	N	AgeAtDiagnosis	36.4864	0	0	384010	0	0		0	NA	-1;-1	NA
CostLivingIndex	HER2	N	MedianFamIncome	58.9672	0	0	396122	0	0		0	NA	-1;-1	NA
DelayDiagnosisFirstTreatment	MaritalStatus	N	CostLivingIndex,Insurance,ChemoTherapy,LungMetastasisAtDiagnosis	1026.61	0	0	359488	0	0		0	NA	-1;-1	NA
Laterality	YearOfBirth	N	BreastReconstruction	33.1002	0	0	395955	0	0		0	NA	-1;-1	NA
InvasiveComponent	VitalStatus	N	Surgery,BreastSubtype,YearOfBirth,MetastasisAtDiagnosis,ER	2409.35	0	0	364283	0	0		0	NA	-1;-1	NA
Insurance	LungMetastasisAtDiagnosis	N	MetastasisAtDiagnosis,BreastSubtype	442.244	0	0	384358	0	0		0	NA	-1;-1	NA
Histology	OtherSurgery	N	BreastSubtype	37.2897	0	0	395498	0	0		0	NA	-1;-1	NA
LungMetastasisAtDiagnosis	Method2EvalRegNode	N	MetastasisAtDiagnosis,SurvivalDelayInMonths,Radiation	5458.29	0	0	330608	0	0		0	NA	-1;-1	NA
FirstMalignantPrimary	MedianFamIncome	N	TumorSize	51.4873	0	0	381220	0	0		0	NA	-1;-1	NA
Grade	Laterality	N	Surgery	43.6881	0	0	374625	0	0		0	NA	-1;-1	NA
BrainMetastasisAtDiagnosis	YearOfBirth	N	ChemoTherapy	27.1386	0	0	391794	0	0		0	NA	-1;-1	NA
InvasiveComponent	NumberOfNodeRemoved	N	Surgery,CostLivingIndex,AgeAtDiagnosis	1553.42	0	0	359884	0	0		0	NA	-1;-1	NA
LungMetastasisAtDiagnosis	MedianHouseholdIncome	N	AJCC7thM	26.9867	0	0	332316	0	0		0	NA	-1;-1	NA
Laterality	More.Than.One.BC.Primary	N	Histology	27.726	0	0	395955	0	0		0	NA	-1;-1	NA
Contralateral	NumberOfPositiveNode	N	More.Than.One.BC.Primary	26.5455	0	0	336261	0	0		0	NA	-1;-1	NA
Quadrant	YearOfBirth	N	Histology,BreastSubtype,Radiation,AgeAtDiagnosis	979.672	0	0	395947	0	0		0	NA	-1;-1	NA
Ethnicity	TypeSurgeryPrimitiveSite	N	TumorSize,MedianFamIncome,CostLivingIndex	371.531	0	0	352082	0	0		0	NA	-1;-1	NA
AJCC7thN	BoneMetastasisAtDiagnosis	N	MetastasisAtDiagnosis,Surgery	4179.76	0	0	326452	0	0		0	NA	-1;-1	NA
BoneMetastasisAtDiagnosis	Sex	N	Quadrant	22.5087	0	0	392073	0	0		0	NA	-1;-1	NA
BreastReconstruction	MetastasisAtDiagnosis	N	Surgery,YearOfBirth	1090.85	0	0	388300	0	0		0	NA	-1;-1	NA
BrainMetastasisAtDiagnosis	Histology	N	Surgery,Radiation	155.205	0	0	387919	0	0		0	NA	-1;-1	NA
MetastasisAtDiagnosis	Sex	N	Quadrant	21.9972	0	0	391958	0	0		0	NA	-1;-1	NA
AJCC7thM	BreastReconstruction	N	Surgery,Ethnicity	905.235	0	0	331759	0	0		0	NA	-1;-1	NA
MaritalStatus	Sex	N	TumorSize,Histology,Radiation	135.169	0	0	361642	0	0		0	NA	-1;-1	NA
FirstMalignantPrimary	Insurance	N	YearOfBirth,PR	396.794	0	0	387061	0	0		0	NA	-1;-1	NA
BreastSubtype	DistantNodeMetastasisAtDiagnosis	N	LiverMetastasisAtDiagnosis,ChemoTherapy,Surgery	127.066	0	0	58659	0	0		0	NA	-1;-1	NA
HER2	OtherSurgery	N	MedianFamIncome	21.9076	0	0	395441	0	0		0	NA	-1;-1	NA
ChemoTherapy	Histology	N	BreastSubtype,AgeAtDiagnosis,Surgery	1667.19	0	0	392226	0	0		0	NA	-1;-1	NA
BreastReconstruction	Ethnicity	N	MedianHouseholdIncome,CostLivingIndex	98.319	0	0	394531	0	0		0	NA	-1;-1	NA
BrainMetastasisAtDiagnosis	TypeSurgeryPrimitiveSite	N	TumorSize	19.9184	0	0	351654	0	0		0	NA	-1;-1	NA
Method2EvalTumSizeExt	RuralUrban	N	Surgery	51.3337	0	0	331471	0	0		0	NA	-1;-1	NA
DeathSpecificOfBreastCancer	Method2EvalRegNode	N	MetastasisAtDiagnosis,VitalStatus,ChemoTherapy,YearOfBirth,PR	7817.33	0	0	274572	0	0		0	NA	-1;-1	NA
MedianFamIncome	SynchroBilateral	N	Histology	33.5569	0	0	396122	0	0		0	NA	-1;-1	NA
BrainMetastasisAtDiagnosis	Method2EvalTumSizeExt	N	SurvivalDelayInMonths	20.7206	0	0	331897	0	0		0	NA	-1;-1	NA
BreastReconstruction	ER	N	BreastSubtype	21.6903	0	0	395997	0	0		0	NA	-1;-1	NA
BreastSubtype	LiverMetastasisAtDiagnosis	N	Method2EvalRegNode,AJCC7thN,SurvivalDelayInMonths,ChemoTherapy,MetastasisAtDiagnosis	1087.44	0	0	329031	0	0		0	NA	-1;-1	NA
HER2	Surgery	N	AJCC7thM,Quadrant,Radiation	487.201	0	0	332757	0	0		0	NA	-1;-1	NA
Grade	Surgery	N	VitalStatus,CostLivingIndex,Radiation	779.411	0	0	374487	0	0		0	NA	-1;-1	NA
InvasiveComponent	NumberOfPositiveNode	N	Quadrant	41.1076	0	0	324092	0	0		0	NA	-1;-1	NA
DeathSpecificOfBreastCancer	Ethnicity	N	BreastSubtype,MaritalStatus,Insurance,YearOfBirth	742.051	0	0	308240	0	0		0	NA	-1;-1	NA
DelayDiagnosisFirstTreatment	ER	N	ChemoTherapy,Quadrant,VitalStatus,SynchroBilateral	422.3	0	0	384143	0	0		0	NA	-1;-1	NA
FirstMalignantPrimary	Sex	N	Quadrant,MaritalStatus	58.1154	0	0	374635	0	0		0	NA	-1;-1	NA
DistantNodeMetastasisAtDiagnosis	VitalStatus	N	MetastasisAtDiagnosis,Surgery	257.868	0	0	58638	0	0		0	NA	-1;-1	NA
DistantNodeMetastasisAtDiagnosis	Grade	N	TumorSize,ChemoTherapy	149.378	0	0	55173	0	0		0	NA	-1;-1	NA
AJCC7thN	More.Than.One.BC.Primary	N	DelayDiagnosisFirstTreatment	27.0017	0	0	323474	0	0		0	NA	-1;-1	NA
DeathSpecificOfBreastCancer	LungMetastasisAtDiagnosis	N	MetastasisAtDiagnosis,SurvivalDelayInMonths,ER	4586.05	0	0	325562	0	0		0	NA	-1;-1	NA
NumberOfNodeRemoved	SynchroBilateral	N	AgeAtDiagnosis	32.6028	0	0	384010	0	0		0	NA	-1;-1	NA
MonthOfDiagnosis	YearOfDiagnosis	N	VitalStatus	319.626	0	0	396179	0	0		0	NA	-1;-1	NA
AgeAtDiagnosis	BrainMetastasisAtDiagnosis	N	ChemoTherapy	23.8363	0	0	391794	0	0		0	NA	-1;-1	NA
DeathDueToOtherCause	TypeSurgeryPrimitiveSite	N	TumorSize	16.4093	0	0	294694	0	0		0	NA	-1;-1	NA
BrainMetastasisAtDiagnosis	Ethnicity	N	AJCC7thN	25.9722	0	0	328411	0	0		0	NA	-1;-1	NA
Method2EvalTumSizeExt	OtherSurgery	N	ChemoTherapy,CostLivingIndex,AJCC7thT	212.966	0	0	327259	0	0		0	NA	-1;-1	NA
AgeAtDiagnosis	SynchroBilateral	N	Histology,TumorSize,Radiation	84.5583	0	0	381041	0	0		0	NA	-1;-1	NA
BrainMetastasisAtDiagnosis	BreastSubtype	N	MetastasisAtDiagnosis,SurvivalDelayInMonths,PR	253.254	0	0	390066	0	0		0	NA	-1;-1	NA
BoneMetastasisAtDiagnosis	PR	N	VitalStatus,BreastSubtype	72.089	0	0	390889	0	0		0	NA	-1;-1	NA
DistantNodeMetastasisAtDiagnosis	NumberOfNodeRemoved	N	Surgery,MetastasisAtDiagnosis,ChemoTherapy	412.491	0	0	56798	0	0		0	NA	-1;-1	NA
BreastReconstruction	More.Than.One.BC.Primary	N	SynchroBilateral,YearOfBirth	145.018	0	0	396179	0	0		0	NA	-1;-1	NA
InvasiveComponent	MetastasisAtDiagnosis	N	Surgery,VitalStatus,Method2EvalRegNode,AgeAtDiagnosis,BreastSubtype	3323.67	0	0	309890	0	0		0	NA	-1;-1	NA
AgeAtDiagnosis	FirstMalignantPrimary	N	YearOfBirth	7628.35	0	0	396179	0	0		0	NA	-1;-1	NA
FirstMalignantPrimary	PR	N	Radiation	19.4008	0	0	394729	0	0		0	NA	-1;-1	NA
DistantNodeMetastasisAtDiagnosis	SurvivalDelayInMonths	N	MetastasisAtDiagnosis	23.4286	0	0	59287	0	0		0	NA	-1;-1	NA
Laterality	OtherSurgery	N	MetastasisAtDiagnosis,NumberOfNodeRemoved	100.568	0	0	380198	0	0		0	NA	-1;-1	NA
MedianHouseholdIncome	SynchroBilateral	N	Histology	22.9934	0	0	396122	0	0		0	NA	-1;-1	NA
AgeAtDiagnosis	BoneMetastasisAtDiagnosis	N	MetastasisAtDiagnosis,Histology	109.907	0	0	391585	0	0		0	NA	-1;-1	NA
SynchroBilateral	TumorSize	N	Histology,MetastasisAtDiagnosis,DelayDiagnosisFirstTreatment,OtherSurgery	125.178	0	0	370580	0	0		0	NA	-1;-1	NA
Contralateral	VitalStatus	N	YearOfDiagnosis	18.3182	0	0	396179	0	0		0	NA	-1;-1	NA
ER	MetastasisAtDiagnosis	N	BreastSubtype,Method2EvalRegNode	375.6	0	0	331153	0	0		0	NA	-1;-1	NA
ER	Sex	N	PR,Grade,Histology,TumorSize	284.839	0	0	366486	0	0		0	NA	-1;-1	NA
LungMetastasisAtDiagnosis	MedianFamIncome	N	AJCC7thM	21.3892	0	0	332316	0	0		0	NA	-1;-1	NA
LiverMetastasisAtDiagnosis	OtherSurgery	N	Quadrant,LungMetastasisAtDiagnosis	45.5972	0	0	391055	0	0		0	NA	-1;-1	NA
AJCC7thM	Sex	N	VitalStatus	17.7823	0	0	336208	0	0		0	NA	-1;-1	NA
LungMetastasisAtDiagnosis	VitalStatus	N	MetastasisAtDiagnosis,SurvivalDelayInMonths,ER	4359.37	0	0	391082	0	0		0	NA	-1;-1	NA
Laterality	Method2EvalTumSizeExt	N	SurvivalDelayInMonths	22.8686	0	0	334868	0	0		0	NA	-1;-1	NA
LungMetastasisAtDiagnosis	NumberOfPositiveNode	N	MetastasisAtDiagnosis,Histology	345.946	0	0	334769	0	0		0	NA	-1;-1	NA
BreastReconstruction	Contralateral	N	YearOfDiagnosis,SurvivalDelayInMonths	38.2625	0	0	396179	0	0		0	NA	-1;-1	NA
BoneMetastasisAtDiagnosis	BreastReconstruction	N	Surgery,AgeAtDiagnosis	827.556	0	0	388411	0	0		0	NA	-1;-1	NA
Laterality	PR	N	Quadrant,Surgery	73.7353	0	0	390804	0	0		0	NA	-1;-1	NA
DeathSpecificOfBreastCancer	DistantNodeMetastasisAtDiagnosis	N	MetastasisAtDiagnosis,Surgery	243.317	0	0	49209	0	0		0	NA	-1;-1	NA
LungMetastasisAtDiagnosis	Sex	N	VitalStatus	16.7793	0	0	391785	0	0		0	NA	-1;-1	NA
BoneMetastasisAtDiagnosis	DelayDiagnosisFirstTreatment	N	MetastasisAtDiagnosis,ChemoTherapy	907.483	0	0	381615	0	0		0	NA	-1;-1	NA
NumberOfPositiveNode	PR	N	DeathSpecificOfBreastCancer,DelayDiagnosisFirstTreatment	227.06	0	0	283931	0	0		0	NA	-1;-1	NA
AJCC7thM	InvasiveComponent	N	Surgery,VitalStatus,Method2EvalRegNode,AgeAtDiagnosis,Method2EvalTumSizeExt	2820.93	0	0	311365	0	0		0	NA	-1;-1	NA
MedianFamIncome	Quadrant	N	CostLivingIndex,BreastReconstruction	473.396	0	0	396122	0	0		0	NA	-1;-1	NA
Histology	More.Than.One.BC.Primary	N	SynchroBilateral,SurvivalDelayInMonths,YearOfBirth	227.87	0	0	396179	0	0		0	NA	-1;-1	NA
Contralateral	TumorSize	N	More.Than.One.BC.Primary,BreastSubtype	22.2704	0	0	381252	0	0		0	NA	-1;-1	NA
BreastSubtype	Contralateral	N	YearOfBirth	25.3282	0	0	396179	0	0		0	NA	-1;-1	NA
ER	RuralUrban	N	Surgery	45.0954	0	0	391541	0	0		0	NA	-1;-1	NA
ChemoTherapy	DistantNodeMetastasisAtDiagnosis	N	MetastasisAtDiagnosis,PR,TumorSize	133.322	0	0	56657	0	0		0	NA	-1;-1	NA
BoneMetastasisAtDiagnosis	SynchroBilateral	N	Radiation,Histology,OtherSurgery	65.0048	0	0	391449	0	0		0	NA	-1;-1	NA
DeathSpecificOfBreastCancer	MedianHouseholdIncome	N	VitalStatus,Insurance	339.255	0	0	323335	0	0		0	NA	-1;-1	NA
OtherMetastasisAtDiagnosis	TypeSurgeryPrimitiveSite	N	NumberOfPositiveNode	11.2455	0	0	49726	0	0		0	NA	-1;-1	NA
AJCC7thN	Method2EvalTumSizeExt	N	ChemoTherapy,AJCC7thT,Method2EvalRegNode,Radiation	8803.81	0	0	325021	0	0		0	NA	-1;-1	NA
CostLivingIndex	DeathDueToOtherCause	N	VitalStatus,YearOfBirth	188.673	0	0	329558	0	0		0	NA	-1;-1	NA
ChemoTherapy	OtherSurgery	N	TypeSurgeryPrimitiveSite,YearOfBirth,BoneMetastasisAtDiagnosis	431.134	0	0	358742	0	0		0	NA	-1;-1	NA
BreastReconstruction	RuralUrban	N	CostLivingIndex,MedianHouseholdIncome	623.536	0	0	395671	0	0		0	NA	-1;-1	NA
Contralateral	Surgery	N	SurvivalDelayInMonths	19.5422	0	0	392226	0	0		0	NA	-1;-1	NA
ChemoTherapy	VitalStatus	N	MedianFamIncome	16.5403	0	0	396122	0	0		0	NA	-1;-1	NA
AJCC7thT	NumberOfPositiveNode	N	AJCC7thN,Method2EvalRegNode,NumberOfNodeRemoved,BreastSubtype,ChemoTherapy	18015.3	0	0	281488	0	0		0	NA	-1;-1	NA
DeathDueToOtherCause	MedianHouseholdIncome	N	VitalStatus,YearOfBirth	217.835	0	0	329558	0	0		0	NA	-1;-1	NA
ER	Method2EvalTumSizeExt	N	ChemoTherapy,Method2EvalRegNode,YearOfBirth,AJCC7thT,Radiation	3837.11	0	0	326307	0	0		0	NA	-1;-1	NA
AJCC7thM	Method2EvalTumSizeExt	N	Method2EvalRegNode,CostLivingIndex,BoneMetastasisAtDiagnosis	90.8308	0	0	330966	0	0		0	NA	-1;-1	NA
BreastSubtype	OtherMetastasisAtDiagnosis	N	Insurance	20.3737	0	0	58099	0	0		0	NA	-1;-1	NA
BoneMetastasisAtDiagnosis	FirstMalignantPrimary	N	LiverMetastasisAtDiagnosis	15.5152	0	0	391694	0	0		0	NA	-1;-1	NA
Sex	SynchroBilateral	N	Quadrant	14.7375	0	0	396179	0	0		0	NA	-1;-1	NA
PR	Surgery	N	VitalStatus,BreastSubtype,Histology	528.208	0	0	391023	0	0		0	NA	-1;-1	NA
BoneMetastasisAtDiagnosis	Ethnicity	N	MetastasisAtDiagnosis,BreastSubtype	133.096	0	0	390206	0	0		0	NA	-1;-1	NA
BrainMetastasisAtDiagnosis	OtherSurgery	N	MetastasisAtDiagnosis,BreastSubtype	142.615	0	0	390825	0	0		0	NA	-1;-1	NA
Sex	VitalStatus	N	Quadrant,Radiation	84.1878	0	0	395947	0	0		0	NA	-1;-1	NA
AJCC7thN	FirstMalignantPrimary	N	AgeAtDiagnosis,TumorSize	823.031	0	0	321457	0	0		0	NA	-1;-1	NA
DelayDiagnosisFirstTreatment	DistantNodeMetastasisAtDiagnosis	N	MetastasisAtDiagnosis,PR	92.4798	0	0	57632	0	0		0	NA	-1;-1	NA
MedianFamIncome	More.Than.One.BC.Primary	N	CostLivingIndex	18.7567	0	0	396122	0	0		0	NA	-1;-1	NA
MedianHouseholdIncome	OtherSurgery	N	AgeAtDiagnosis,CostLivingIndex,BreastReconstruction	214.485	0	0	395441	0	0		0	NA	-1;-1	NA
SurvivalDelayInMonths	SynchroBilateral	N	BreastSubtype	18.0674	0	0	396179	0	0		0	NA	-1;-1	NA
MaritalStatus	OtherMetastasisAtDiagnosis	N	Insurance	22.4788	0	0	55849	0	0		0	NA	-1;-1	NA
ER	OtherMetastasisAtDiagnosis	N	PR	12.7904	0	0	59315	0	0		0	NA	-1;-1	NA
DistantNodeMetastasisAtDiagnosis	MaritalStatus	N	Surgery	21.8448	0	0	55894	0	0		0	NA	-1;-1	NA
ER	Surgery	N	BreastSubtype,Ethnicity	270.404	0	0	390510	0	0		0	NA	-1;-1	NA
DeathSpecificOfBreastCancer	SynchroBilateral	N	Surgery,Radiation	29.1566	0	0	326035	0	0		0	NA	-1;-1	NA
DistantNodeMetastasisAtDiagnosis	InvasiveComponent	N	Surgery,BreastSubtype	157.219	0	0	53809	0	0		0	NA	-1;-1	NA
HER2	TypeSurgeryPrimitiveSite	N	Grade,AgeAtDiagnosis,TumorSize,Radiation	1438.68	0	0	343587	0	0		0	NA	-1;-1	NA
ChemoTherapy	SynchroBilateral	N	TypeSurgeryPrimitiveSite	11.3386	0	0	360661	0	0		0	NA	-1;-1	NA
FirstMalignantPrimary	InvasiveComponent	N	YearOfBirth,Method2EvalRegNode	118.244	0	0	313766	0	0		0	NA	-1;-1	NA
CostLivingIndex	SynchroBilateral	N	Histology,BreastReconstruction	36.5619	0	0	396122	0	0		0	NA	-1;-1	NA
LungMetastasisAtDiagnosis	OtherSurgery	N	MetastasisAtDiagnosis,Method2EvalRegNode	141.209	0	0	330462	0	0		0	NA	-1;-1	NA
DeathSpecificOfBreastCancer	Sex	N	BoneMetastasisAtDiagnosis	10.8901	0	0	326359	0	0		0	NA	-1;-1	NA
NumberOfPositiveNode	Surgery	N	MedianFamIncome	20.1243	0	0	335620	0	0		0	NA	-1;-1	NA
BoneMetastasisAtDiagnosis	Grade	N	MetastasisAtDiagnosis,BreastSubtype,Surgery	742.06	0	0	371159	0	0		0	NA	-1;-1	NA
MetastasisAtDiagnosis	SynchroBilateral	N	Radiation,AgeAtDiagnosis,Histology	61.0568	0	0	391743	0	0		0	NA	-1;-1	NA
More.Than.One.BC.Primary	YearOfBirth	N	SurvivalDelayInMonths,DelayDiagnosisFirstTreatment,AgeAtDiagnosis	132.094	0	0	384312	0	0		0	NA	-1;-1	NA
Contralateral	HER2	N	More.Than.One.BC.Primary	12.1432	0	0	396179	0	0		0	NA	-1;-1	NA
BrainMetastasisAtDiagnosis	MedianFamIncome	N	AJCC7thN	10.0387	0	0	329362	0	0		0	NA	-1;-1	NA
BoneMetastasisAtDiagnosis	CostLivingIndex	N	Ethnicity	16.2571	0	0	390639	0	0		0	NA	-1;-1	NA
AJCC7thM	ER	N	VitalStatus,LungMetastasisAtDiagnosis	322.795	0	0	332201	0	0		0	NA	-1;-1	NA
HER2	OtherMetastasisAtDiagnosis	N	LiverMetastasisAtDiagnosis	10.4048	0	0	59300	0	0		0	NA	-1;-1	NA
MedianHouseholdIncome	More.Than.One.BC.Primary	N	Surgery	15.2513	0	0	392169	0	0		0	NA	-1;-1	NA
BrainMetastasisAtDiagnosis	Insurance	N	MetastasisAtDiagnosis,Surgery	143.689	0	0	380827	0	0		0	NA	-1;-1	NA
Contralateral	DelayDiagnosisFirstTreatment	N	YearOfDiagnosis	26.3397	0	0	384312	0	0		0	NA	-1;-1	NA
BoneMetastasisAtDiagnosis	ChemoTherapy	N	MetastasisAtDiagnosis,BreastSubtype,Method2EvalTumSizeExt	426.942	0	0	331700	0	0		0	NA	-1;-1	NA
DelayDiagnosisFirstTreatment	More.Than.One.BC.Primary	N	SynchroBilateral,YearOfDiagnosis	207.045	0	0	384312	0	0		0	NA	-1;-1	NA
BrainMetastasisAtDiagnosis	MedianHouseholdIncome	N	Method2EvalRegNode	11.6344	0	0	331147	0	0		0	NA	-1;-1	NA
Ethnicity	More.Than.One.BC.Primary	N	TumorSize	18.2768	0	0	379993	0	0		0	NA	-1;-1	NA
DeathDueToOtherCause	Insurance	N	MedianHouseholdIncome,MaritalStatus	81.3494	0	0	308978	0	0		0	NA	-1;-1	NA
MetastasisAtDiagnosis	PR	N	VitalStatus,LiverMetastasisAtDiagnosis,LungMetastasisAtDiagnosis	647.886	0	0	389883	0	0		0	NA	-1;-1	NA
More.Than.One.BC.Primary	SurvivalDelayInMonths	N	Contralateral,Histology,Surgery	186.48	0	0	392226	0	0		0	NA	-1;-1	NA
ChemoTherapy	DeathSpecificOfBreastCancer	N	PR,Insurance,Quadrant,MaritalStatus,LiverMetastasisAtDiagnosis,ER	824.222	0	0	305640	0	0		0	NA	-1;-1	NA
DeathDueToOtherCause	MetastasisAtDiagnosis	N	Radiation	10.5942	0	0	326091	0	0		0	NA	-1;-1	NA
LiverMetastasisAtDiagnosis	MedianHouseholdIncome	N	LungMetastasisAtDiagnosis	12.0567	0	0	391423	0	0		0	NA	-1;-1	NA
BrainMetastasisAtDiagnosis	Surgery	N	MetastasisAtDiagnosis,SurvivalDelayInMonths,AgeAtDiagnosis,VitalStatus	2604.36	0	0	387609	0	0		0	NA	-1;-1	NA
More.Than.One.BC.Primary	TumorSize	N	SynchroBilateral,Contralateral	76.7972	0	0	381252	0	0		0	NA	-1;-1	NA
DelayDiagnosisFirstTreatment	Histology	N	CostLivingIndex,BreastSubtype	390.367	0	0	384276	0	0		0	NA	-1;-1	NA
AJCC7thT	SynchroBilateral	N	Histology,BoneMetastasisAtDiagnosis	82.4782	0	0	325827	0	0		0	NA	-1;-1	NA
Laterality	SurvivalDelayInMonths	N	MetastasisAtDiagnosis,PR	177.542	0	0	390564	0	0		0	NA	-1;-1	NA
SynchroBilateral	VitalStatus	N	Surgery,BoneMetastasisAtDiagnosis	35.4512	0	0	388411	0	0		0	NA	-1;-1	NA
Insurance	Sex	N	Method2EvalRegNode	11.1525	0	0	327798	0	0		0	NA	-1;-1	NA
FirstMalignantPrimary	Laterality	N	Surgery	14.6382	0	0	392004	0	0		0	NA	-1;-1	NA
NumberOfNodeRemoved	OtherMetastasisAtDiagnosis	N	MetastasisAtDiagnosis,DistantNodeMetastasisAtDiagnosis	332.994	0	0	57196	0	0		0	NA	-1;-1	NA
MetastasisAtDiagnosis	Method2EvalTumSizeExt	N	Method2EvalRegNode,CostLivingIndex,BoneMetastasisAtDiagnosis	87.7503	0	0	330657	0	0		0	NA	-1;-1	NA
OtherMetastasisAtDiagnosis	Surgery	N	MetastasisAtDiagnosis,DistantNodeMetastasisAtDiagnosis	938.33	0	0	58600	0	0		0	NA	-1;-1	NA
DistantNodeMetastasisAtDiagnosis	LiverMetastasisAtDiagnosis	N	MetastasisAtDiagnosis,ER	525.622	0	0	59251	0	0		0	NA	-1;-1	NA
ChemoTherapy	Contralateral	N	BreastSubtype	9.73102	0	0	396179	0	0		0	NA	-1;-1	NA
Contralateral	ER	N	BreastSubtype	9.59625	0	0	395997	0	0		0	NA	-1;-1	NA
FirstMalignantPrimary	VitalStatus	N	YearOfBirth,Radiation,Ethnicity	998.435	0	0	394350	0	0		0	NA	-1;-1	NA
ER	FirstMalignantPrimary	N	LiverMetastasisAtDiagnosis	9.39225	0	0	391745	0	0		0	NA	-1;-1	NA
MedianHouseholdIncome	TumorSize	N	NumberOfNodeRemoved,DelayDiagnosisFirstTreatment,TypeSurgeryPrimitiveSite,PR	529.183	0	0	347263	0	0		0	NA	-1;-1	NA
MonthOfDiagnosis	Radiation	N	VitalStatus	61.0084	0	0	395947	0	0		0	NA	-1;-1	NA
BrainMetastasisAtDiagnosis	LiverMetastasisAtDiagnosis	N	MetastasisAtDiagnosis,SurvivalDelayInMonths,ER	1237.08	0	0	390902	0	0		0	NA	-1;-1	NA
HER2	VitalStatus	N	BreastSubtype	9.68094	0	0	396179	0	0		0	NA	-1;-1	NA
DeathSpecificOfBreastCancer	More.Than.One.BC.Primary	N	YearOfDiagnosis,BoneMetastasisAtDiagnosis	45.7634	0	0	326359	0	0		0	NA	-1;-1	NA
BrainMetastasisAtDiagnosis	Grade	N	MetastasisAtDiagnosis,PR	215.166	0	0	373097	0	0		0	NA	-1;-1	NA
DeathSpecificOfBreastCancer	OtherSurgery	N	MetastasisAtDiagnosis,ER	110.364	0	0	325783	0	0		0	NA	-1;-1	NA
HER2	Sex	N	Method2EvalRegNode	6.5443	0	0	333573	0	0		0	NA	-1;-1	NA
PR	SynchroBilateral	N	Histology,DelayDiagnosisFirstTreatment,BreastReconstruction,AgeAtDiagnosis,AJCC7thM,Radiation	136.162	0	0	324882	0	0		0	NA	-1;-1	NA
DistantNodeMetastasisAtDiagnosis	Quadrant	N	Surgery,ChemoTherapy	223.311	0	0	58750	0	0		0	NA	-1;-1	NA
ChemoTherapy	InvasiveComponent	N	Method2EvalTumSizeExt,FirstMalignantPrimary	200.532	0	0	314902	0	0		0	NA	-1;-1	NA
Contralateral	FirstMalignantPrimary	N	YearOfBirth	8.46031	0	0	396179	0	0		0	NA	-1;-1	NA
LiverMetastasisAtDiagnosis	MaritalStatus	N	MetastasisAtDiagnosis,LungMetastasisAtDiagnosis	164.576	0	0	370708	0	0		0	NA	-1;-1	NA
Contralateral	LiverMetastasisAtDiagnosis	N	SurvivalDelayInMonths	7.82958	0	0	391922	0	0		0	NA	-1;-1	NA
Ethnicity	YearOfDiagnosis	N	PR	89.6542	0	0	393366	0	0		0	NA	-1;-1	NA
Contralateral	Radiation	N	BreastReconstruction	8.41169	0	0	395947	0	0		0	NA	-1;-1	NA
InvasiveComponent	LungMetastasisAtDiagnosis	N	MetastasisAtDiagnosis,Method2EvalRegNode,PR	1369.03	0	0	310670	0	0		0	NA	-1;-1	NA
OtherMetastasisAtDiagnosis	VitalStatus	N	MetastasisAtDiagnosis,DistantNodeMetastasisAtDiagnosis	227.504	0	0	59249	0	0		0	NA	-1;-1	NA
Histology	MedianHouseholdIncome	N	CostLivingIndex,ChemoTherapy	985.027	0	0	396122	0	0		0	NA	-1;-1	NA
LungMetastasisAtDiagnosis	SynchroBilateral	N	BoneMetastasisAtDiagnosis	7.46663	0	0	391490	0	0		0	NA	-1;-1	NA
AgeAtDiagnosis	Contralateral	N	BreastReconstruction	12.0583	0	0	396179	0	0		0	NA	-1;-1	NA
AJCC7thT	Contralateral	N	AJCC7thN	19.4242	0	0	325420	0	0		0	NA	-1;-1	NA
InvasiveComponent	OtherMetastasisAtDiagnosis	N	MetastasisAtDiagnosis,DistantNodeMetastasisAtDiagnosis	130.371	0	0	54116	0	0		0	NA	-1;-1	NA
AJCC7thM	SynchroBilateral	N	Radiation,AgeAtDiagnosis,BoneMetastasisAtDiagnosis	45.7273	0	0	332447	0	0		0	NA	-1;-1	NA
DeathDueToOtherCause	SynchroBilateral	N	Ethnicity	7.4781	0	0	328048	0	0		0	NA	-1;-1	NA
DeathDueToOtherCause	More.Than.One.BC.Primary	N	NumberOfNodeRemoved	7.05088	0	0	319163	0	0		0	NA	-1;-1	NA
SynchroBilateral	YearOfBirth	N	More.Than.One.BC.Primary,DelayDiagnosisFirstTreatment,MetastasisAtDiagnosis	80.1405	0	0	381876	0	0		0	NA	-1;-1	NA
LiverMetastasisAtDiagnosis	PR	N	BreastSubtype,MetastasisAtDiagnosis,Radiation	560.508	0	0	390004	0	0		0	NA	-1;-1	NA
PR	TypeSurgeryPrimitiveSite	N	Grade,BreastSubtype,TumorSize	1247.85	0	0	342837	0	0		0	NA	-1;-1	NA
LiverMetastasisAtDiagnosis	MedianFamIncome	N	LungMetastasisAtDiagnosis	9.80667	0	0	391423	0	0		0	NA	-1;-1	NA
DelayDiagnosisFirstTreatment	InvasiveComponent	N	CostLivingIndex,BreastReconstruction,ER,VitalStatus,Radiation	525.505	0	0	360912	0	0		0	NA	-1;-1	NA
BrainMetastasisAtDiagnosis	Radiation	N	MetastasisAtDiagnosis,BreastSubtype,LiverMetastasisAtDiagnosis	180.701	0	0	390863	0	0		0	NA	-1;-1	NA
BrainMetastasisAtDiagnosis	SynchroBilateral	N	AJCC7thT	5.34918	0	0	325659	0	0		0	NA	-1;-1	NA
DistantNodeMetastasisAtDiagnosis	PR	N	ChemoTherapy,Surgery,VitalStatus,MetastasisAtDiagnosis	110.009	0	0	58566	0	0		0	NA	-1;-1	NA
ER	Laterality	N	PR	10.8251	0	0	394589	0	0		0	NA	-1;-1	NA
ER	Radiation	N	BreastSubtype,CostLivingIndex	393.207	0	0	395709	0	0		0	NA	-1;-1	NA
DistantNodeMetastasisAtDiagnosis	Ethnicity	N	Surgery	11.8332	0	0	58431	0	0		0	NA	-1;-1	NA
Sex	SurvivalDelayInMonths	N	Ethnicity	10.3614	0	0	394580	0	0		0	NA	-1;-1	NA
AJCC7thM	More.Than.One.BC.Primary	N	SynchroBilateral,SurvivalDelayInMonths	19.2458	0	0	336208	0	0		0	NA	-1;-1	NA
DeathDueToOtherCause	Grade	N	Ethnicity	15.7899	0	0	313661	0	0		0	NA	-1;-1	NA
OtherMetastasisAtDiagnosis	OtherSurgery	N	MetastasisAtDiagnosis,BreastReconstruction	42.1383	0	0	59228	0	0		0	NA	-1;-1	NA
BrainMetastasisAtDiagnosis	DistantNodeMetastasisAtDiagnosis	N	MetastasisAtDiagnosis,PR,LungMetastasisAtDiagnosis	184.608	0	0	59146	0	0		0	NA	-1;-1	NA
DistantNodeMetastasisAtDiagnosis	Radiation	N	Surgery,LungMetastasisAtDiagnosis	265.912	0	0	58616	0	0		0	NA	-1;-1	NA
MetastasisAtDiagnosis	More.Than.One.BC.Primary	N	SynchroBilateral,Histology	30.2823	0	0	391958	0	0		0	NA	-1;-1	NA
AJCC7thN	LiverMetastasisAtDiagnosis	N	MetastasisAtDiagnosis,PR	1668.88	0	0	328137	0	0		0	NA	-1;-1	NA
BrainMetastasisAtDiagnosis	Method2EvalRegNode	N	MetastasisAtDiagnosis,SurvivalDelayInMonths,AgeAtDiagnosis	1509.35	0	0	330787	0	0		0	NA	-1;-1	NA
More.Than.One.BC.Primary	Sex	N	Histology,BreastReconstruction	17.7527	0	0	396179	0	0		0	NA	-1;-1	NA
BreastReconstruction	OtherMetastasisAtDiagnosis	N	Surgery,DelayDiagnosisFirstTreatment	59.1133	0	0	57308	0	0		0	NA	-1;-1	NA
AJCC7thM	NumberOfPositiveNode	N	AJCC7thN,AJCC7thT,Method2EvalRegNode,ChemoTherapy	2194.28	0	0	283293	0	0		0	NA	-1;-1	NA
AJCC7thM	HER2	N	Method2EvalRegNode,ChemoTherapy,LiverMetastasisAtDiagnosis,ER	611.706	0	0	331072	0	0		0	NA	-1;-1	NA
ChemoTherapy	YearOfDiagnosis	N	Surgery,AgeAtDiagnosis	38.429	0	0	392226	0	0		0	NA	-1;-1	NA
BreastReconstruction	Grade	N	AgeAtDiagnosis,Surgery	344.17	0	0	374742	0	0		0	NA	-1;-1	NA
LiverMetastasisAtDiagnosis	Radiation	N	MetastasisAtDiagnosis,SurvivalDelayInMonths,VitalStatus,PR,AgeAtDiagnosis	1652.4	0	0	390004	0	0		0	NA	-1;-1	NA
FirstMalignantPrimary	SurvivalDelayInMonths	N	AgeAtDiagnosis,VitalStatus	63.7971	0	0	396179	0	0		0	NA	-1;-1	NA
LiverMetastasisAtDiagnosis	LungMetastasisAtDiagnosis	N	MetastasisAtDiagnosis,SurvivalDelayInMonths,DeathSpecificOfBreastCancer,Radiation	4477.56	0	0	325345	0	0		0	NA	-1;-1	NA
FirstMalignantPrimary	More.Than.One.BC.Primary	N	Grade	5.26609	0	0	378247	0	0		0	NA	-1;-1	NA
AJCC7thT	PR	N	ChemoTherapy,VitalStatus,BreastSubtype,SurvivalDelayInMonths	3825.59	0	0	326716	0	0		0	NA	-1;-1	NA
InvasiveComponent	SynchroBilateral	N	Ethnicity	5.33849	0	0	368531	0	0		0	NA	-1;-1	NA
DeathDueToOtherCause	LungMetastasisAtDiagnosis	N	MetastasisAtDiagnosis	4.8329	0	0	325704	0	0		0	NA	-1;-1	NA
DeathSpecificOfBreastCancer	OtherMetastasisAtDiagnosis	N	MetastasisAtDiagnosis,DistantNodeMetastasisAtDiagnosis,BreastReconstruction	225.832	0	0	49737	0	0		0	NA	-1;-1	NA
Method2EvalRegNode	SynchroBilateral	N	Radiation,Laterality	40.0546	0	0	333204	0	0		0	NA	-1;-1	NA
ER	TypeSurgeryPrimitiveSite	N	BreastSubtype,Ethnicity,YearOfBirth	1180.69	0	0	359433	0	0		0	NA	-1;-1	NA
TypeSurgeryPrimitiveSite	YearOfBirth	N	BreastReconstruction,BreastSubtype,VitalStatus,NumberOfNodeRemoved,FirstMalignantPrimary,AgeAtDiagnosis	5477.35	0	0	356195	0	0		0	NA	-1;-1	NA
DeathDueToOtherCause	SurvivalDelayInMonths	N	VitalStatus,BreastSubtype,DeathSpecificOfBreastCancer	834.834	0	0	329605	0	0		0	NA	-1;-1	NA
AJCC7thM	Laterality	N	Surgery,Quadrant,MetastasisAtDiagnosis	1212.14	0	0	329356	0	0		0	NA	-1;-1	NA
Laterality	MetastasisAtDiagnosis	N	Surgery,Quadrant,AJCC7thM	1485.26	0	0	329356	0	0		0	NA	-1;-1	NA

## Sheet: OrientationConsistent
x	y	type	ai	info	info_cond	cplx	Nxy_ai	info_shifted	infOrt	consensus	edge_stats	is_causal_consensus	sign	partial_correlation	is_causal	proba	confidence		Assessment reporting (Y,U,N)
MedianFamIncome	MedianHouseholdIncome	P	NA	808855	808855	5812.31	396122	803042	1	1	100%(1)	N	+	0.963733	N	0.5;0.5	0
AgeAtDiagnosis	YearOfBirth	P	NA	743972	743972	4338.83	396179	739633	1	1	100%(1)	N	-	-0.988396	N	1.11665315326617e-221;0	0
CostLivingIndex	MedianFamIncome	P	NA	741164	741164	5433.6	396122	735730	1	1	100%(1)	N	+	0.717926	N	4.94634155509996e-18;0.25	0
SurvivalDelayInMonths	YearOfDiagnosis	P	NA	510849	510849	374.662	396179	510474	6	6	100%(6)	N	-	-0.845888	N	1;1	0
MonthOfDiagnosis	SurvivalDelayInMonths	P	NA	375226	375226	1718.71	396179	373507	2	2	100%(2)	N	-	-0.123499	N	0.5;1	0		Y
CostLivingIndex	MedianHouseholdIncome	P	MedianFamIncome	695843	362144	16010.7	396122	346133	1	1	100%(1)	N	+	0.44807	N	4.94634155509996e-18;0.5	0
CostLivingIndex	RuralUrban	P	NA	274982	274982	1129.86	395671	273852	1	1	100%(1)	N	+	0.130123	N	4.94634155509996e-18;0.5	0
AJCC7thT	TumorSize	P	NA	233642	233642	235.247	322633	233407	1	1	100%(1)	N	+	0.855862	N	0.5;0.5	0
BreastSubtype	HER2	P	NA	170272	170272	15.9709	396179	170256	1	1	100%(1)	N	+	0.805479	N	7.1155110406733e-08;0.5	0
MedianFamIncome	RuralUrban	P	NA	170330	170330	1242.31	395671	169088	1	1	50.0%(-2);50.0%(1)	N	+	0.0460184	N	0.75;0.5	0
BreastSubtype	ER	P	NA	158308	158308	16.0256	395997	158292	1	1	100%(1)	N	-	-0.595891	N	7.1155110406733e-08;1.17398652790236e-41	0
AJCC7thN	NumberOfPositiveNode	P	NA	115321	115321	80.8222	285611	115240	1	1	100%(1)	N	+	0.967031	N	0.5;0.5	0
BreastSubtype	PR	P	NA	101415	101415	16.287	394961	101399	1	1	100%(1)	N	-	-0.504976	N	7.86426695795429e-08;2.94738393633288e-05	0
Method2EvalRegNode	Method2EvalTumSizeExt	P	NA	76656.9	76656.9	10.5722	333149	76646.3	1	1	100%(1)	N	+	0.543563	N	1.93324713775585e-213;0.5	0
AJCC7thM	MetastasisAtDiagnosis	P	NA	67880.2	67880.2	5.08142	332543	67875.2	1	1	100%(1)	N	+	1	N	0.5;0.5	0
AJCC7thN	NumberOfNodeRemoved	P	NA	59925.9	59925.9	197.105	322389	59728.8	1	1	100%(1)	N	+	0.471204	N	4.43888070381898e-14;6.46920578078782e-08	0
DeathSpecificOfBreastCancer	VitalStatus	P	NA	58830	58830	5.30007	329605	58824.7	1	1	100%(1)	N	-	-0.784433	N	0.5;0	0
Method2EvalRegNode	NumberOfNodeRemoved	P	NA	48478	48478	78.5896	324503	48399.4	1	1	100%(1)	N	+	0.533145	N	1.92049757842777e-91;0.5	0
BoneMetastasisAtDiagnosis	MetastasisAtDiagnosis	P	NA	45207	45207	5.05369	391585	45201.9	-2	-2	100%(-2)	Y	+	0.810606	Y	1;2.41301295535587e-91	0		Y
BreastSubtype	Grade	P	NA	45084	45084	43.5787	378247	45040.4	1	1	100%(1)	N	+	0.419796	N	0.5;0.5	0
BreastReconstruction	TypeSurgeryPrimitiveSite	P	NA	43363.1	43363.1	5.72923	360661	43357.4	2	2	100%(2)	Y	+	0.438766	Y	1.86444676793582e-35;1	0		Y
Radiation	TypeSurgeryPrimitiveSite	P	NA	43086	43086	5.92698	360453	43080.1	-2	-2	100%(-2)	N	-	-0.479343	N	1;0.5	0		Y
Method2EvalRegNode	Surgery	P	NA	42490.1	42490.1	19.4515	330529	42470.6	1	1	100%(1)	N	+	0.512359	N	0.5;0.5	0
AgeAtDiagnosis	MaritalStatus	P	NA	41974.9	41974.9	426.924	374635	41548	1	1	100%(1)	N	+	0.347029	N	1.11665315326617e-221;0.5	0
AJCC7thM	BoneMetastasisAtDiagnosis	P	NA	37991	37991	4.97306	332637	37986	2	2	50.0%(2);50.0%(6)	N	+	0.804718	N	0.75;1	0		Y
ChemoTherapy	Grade	P	NA	34531.3	34531.3	15.9827	378247	34515.3	1	1	50.0%(-2);50.0%(1)	N	+	0.413888	N	0.5;0.5	0
More.Than.One.BC.Primary	SynchroBilateral	P	NA	33981.6	33981.6	4.81578	396179	33976.8	1	1	100%(1)	N	+	0.850618	N	0.5;0.5	0
AgeAtDiagnosis	ChemoTherapy	P	NA	31870.1	31870.1	144.636	396179	31725.5	1	1	50.0%(1);50.0%(2)	N	-	-0.373955	N	1.11665315326617e-221;0.5	0
AJCC7thN	TumorSize	P	NA	31687.7	31687.7	193.188	321457	31494.5	-2	-2	100%(-2)	Y	+	0.42161	Y	0.999999999999956;2.07421011586991e-86	0		Y
BreastSubtype	ChemoTherapy	P	NA	31224.4	31224.4	16.4273	396179	31208	2	2	100%(2)	N	+	0.390163	N	0.964913337270129;1	0		Y
AJCC7thN	AJCC7thT	P	NA	30701.4	30701.4	55.1552	325420	30646.2	2	2	100%(2)	N	+	0.413066	N	0.5;1	0		Y
DeathDueToOtherCause	VitalStatus	P	NA	30346.4	30346.4	5.16326	329605	30341.3	2	2	100%(2)	N	-	-0.577504	N	0.5;1	0		Y
MetastasisAtDiagnosis	Surgery	P	NA	28056.2	28056.2	9.75102	388300	28046.5	2	2	100%(2)	N	-	-0.546244	N	0.5;1	0		Y
AJCC7thN	ChemoTherapy	P	NA	27456.3	27456.3	16.0666	331308	27440.2	1	1	50.0%(1);50.0%(2)	N	+	0.405155	N	0.5;0.5	0
NumberOfNodeRemoved	Surgery	P	NA	26916.7	26916.7	43.2267	381309	26873.4	1	1	100%(1)	N	+	0.37547	N	0.5;1.3121517412818e-07	0
ChemoTherapy	TumorSize	P	NA	26663	26663	67.113	381252	26595.9	1	1	50.0%(-2);50.0%(1)	N	+	0.369711	N	0.5;2.07421011586991e-86	0
MedianHouseholdIncome	RuralUrban	P	CostLivingIndex,MedianFamIncome	176420	29333.5	4400.81	395671	24932.7	1	1	100%(1)	N	+	8.7791e-05	N	0.5;0.5	0
CostLivingIndex	Ethnicity	P	NA	25158.2	25158.2	486.318	394531	24671.9	1	1	100%(1)	N	-	-0.0633981	N	4.94634155509996e-18;0.5	0
AJCC7thM	Surgery	P	NA	22531.4	22531.4	9.62753	332954	22521.7	2	2	100%(2)	N	-	-0.521893	N	0.0412253450548464;1	0		Y
AJCC7thT	Method2EvalRegNode	P	NA	22558.6	22558.6	38.2615	326727	22520.4	1	1	100%(1)	N	+	0.0573554	N	0.5;2.43676386483686e-79	0
ChemoTherapy	Method2EvalTumSizeExt	P	NA	22346.1	22346.1	5.61525	335048	22340.5	1	1	100%(1)	N	+	0.350316	N	5.46391512872024e-207;0.5	0
NumberOfPositiveNode	TumorSize	P	NA	22563.3	22563.3	223.368	329861	22339.9	1	1	50.0%(1);50.0%(2)	N	+	0.399139	N	0.5;0.749998216867116	0
ChemoTherapy	NumberOfNodeRemoved	P	NA	20057.5	20057.5	71.7884	384010	19985.7	1	1	50.0%(-2);50.0%(1)	N	+	0.287241	N	0.5;6.46920578078782e-08	0
LungMetastasisAtDiagnosis	MetastasisAtDiagnosis	P	NA	19515.5	19515.5	4.86435	391257	19510.6	1	1	100%(1)	N	+	0.55289	N	0.5;2.30954155566572e-71	0
TumorSize	TypeSurgeryPrimitiveSite	P	NA	19140.8	19140.8	100.085	353130	19040.7	-2	-2	100%(-2)	N	+	0.285119	N	1;0.5	0		Y
ChemoTherapy	ER	P	NA	18063.5	18063.5	5.82454	395997	18057.7	2	2	50.0%(2);50.0%(6)	N	-	-0.30335	N	0.5;1	0		Y
NumberOfNodeRemoved	TypeSurgeryPrimitiveSite	P	NA	17867.5	17867.5	54.6436	356195	17812.8	-2	-2	100%(-2)	N	+	0.278938	N	0.999999935307942;0.5	0		Y
Radiation	Surgery	P	NA	16826.3	16826.3	10.6172	392005	16815.7	1	1	100%(1)	N	+	0.26282	N	7.89846343450039e-73;2.88900592970376e-132	0
AJCC7thM	LungMetastasisAtDiagnosis	P	NA	16386.5	16386.5	4.78283	332371	16381.7	1	1	50.0%(-2);50.0%(1)	N	+	0.548518	N	0.75;0.5	0
MetastasisAtDiagnosis	Method2EvalRegNode	P	NA	15948.1	15948.1	10.2788	331317	15937.8	2	2	100%(2)	N	-	-0.27135	N	0.5;1	0		Y
AJCC7thM	Method2EvalRegNode	P	NA	15750.4	15750.4	10.2844	333513	15740.2	2	2	100%(2)	N	-	-0.268434	N	0.5;1	0		Y
LiverMetastasisAtDiagnosis	MetastasisAtDiagnosis	P	NA	15705.4	15705.4	4.81639	391394	15700.6	1	1	100%(1)	N	+	0.496874	N	0.5;2.41301295535587e-91	0
AgeAtDiagnosis	BreastReconstruction	P	NA	15077.3	15077.3	119.805	396179	14957.5	6	6	100%(6)	N	-	-0.261275	N	1;0.99999999999814	0
Method2EvalTumSizeExt	TumorSize	P	NA	14626.9	14626.9	57.9565	323914	14569	-2	-2	50.0%(-2);50.0%(6)	N	+	0.28506	N	0.992238206472533;0.972096443754262	0		Y
AJCC7thM	LiverMetastasisAtDiagnosis	P	NA	13328.5	13328.5	4.73757	332493	13323.7	1	1	75.0%(-2);25.0%(1)	N	+	0.495361	N	0.749918665594697;0.5	0
DeathSpecificOfBreastCancer	MetastasisAtDiagnosis	P	NA	13015.2	13015.2	5.12851	326277	13010	-2	-2	100%(-2)	Y	+	0.400702	Y	1;1.3813841820983e-41	0		Y
Surgery	VitalStatus	P	NA	12803.8	12803.8	10.1717	392226	12793.6	6	6	100%(6)	N	+	0.311269	N	1;1	0
AJCC7thM	DeathSpecificOfBreastCancer	P	NA	12315.6	12315.6	5.08742	279279	12310.5	2	2	100%(2)	N	+	0.413069	N	0.5;1	0		Y
Method2EvalRegNode	Radiation	P	NA	12217	12217	11.1111	333379	12205.8	6	6	100%(6)	N	+	0.247588	N	1;1	0
VitalStatus	YearOfBirth	P	NA	11744.5	11744.5	106.49	396179	11638	1	1	100%(1)	N	+	0.193202	N	5.08759310673229e-172;0	0
AJCC7thM	VitalStatus	P	NA	11254.7	11254.7	5.29786	336208	11249.4	2	2	50.0%(2);50.0%(6)	N	-	-0.320412	N	0.75;1	0		Y
Grade	Histology	P	NA	10313.9	10313.9	56.4677	378247	10257.4	1	1	100%(1)	N	-	-0.16028	N	0.5;0.5	0
NumberOfPositiveNode	TypeSurgeryPrimitiveSite	P	NA	10173.4	10173.4	39.5717	332358	10133.8	6	6	100%(6)	N	+	0.25547	N	0.995890450350674;1	0
DeathSpecificOfBreastCancer	Surgery	P	NA	10095.2	10095.2	9.7205	326226	10085.5	1	1	50.0%(1);50.0%(2)	N	-	-0.32616	N	0.5;0.505467273297727	0
Grade	TumorSize	P	ChemoTherapy	21765.1	10256.3	185.171	367633	10071.1	1	1	100%(1)	N	+	0.214628	N	0.5;2.07421011586991e-86	0
NumberOfNodeRemoved	NumberOfPositiveNode	P	AJCC7thN	66230.4	11103.8	1144.69	283686	9959.08	-2	-2	100%(-2)	N	+	0.121241	N	0.999999999989147;0.5	0		Y
AJCC7thT	NumberOfNodeRemoved	P	ChemoTherapy	16214.1	10177.1	221.56	319485	9955.5	1	1	100%(1)	N	+	0.0807118	N	0.5;0.5	0
VitalStatus	YearOfDiagnosis	P	NA	9942.56	9942.56	31.1909	396179	9911.37	-2	-2	100%(-2)	N	+	0.21078	N	1;0.5	0		Y
MetastasisAtDiagnosis	TumorSize	P	NA	9500.64	9500.64	82.4109	378605	9418.22	1	1	100%(1)	N	+	0.199858	N	8.11920327021639e-88;2.07421011586991e-86	0
DeathDueToOtherCause	YearOfBirth	P	NA	9211.19	9211.19	92.6972	329605	9118.49	1	1	100%(1)	N	-	-0.205544	N	0.5;0	0
BreastSubtype	Histology	P	NA	8707.32	8707.32	58.3159	396179	8649	1	1	100%(1)	N	-	-0.119678	N	0.0350866627298716;0.5	0
AgeAtDiagnosis	Method2EvalRegNode	P	ChemoTherapy	13746.7	8694.16	258.068	333573	8436.09	2	2	100%(2)	Y	-	-0.137654	Y	1.11665315326617e-221;1	0		Y
MetastasisAtDiagnosis	NumberOfNodeRemoved	P	NA	8429.18	8429.18	50.1222	380754	8379.05	1	1	100%(1)	N	-	-0.180089	N	0.5;6.46920584684235e-08	0
AJCC7thT	TypeSurgeryPrimitiveSite	P	NumberOfNodeRemoved	15017.4	8164.71	90.3774	300324	8074.33	1	1	100%(1)	N	+	0.232626	N	0.5;0.5	0
Contralateral	More.Than.One.BC.Primary	P	NA	8007.89	8007.89	4.48754	396179	8003.4	2	2	100%(2)	N	+	0.431866	N	0.5;0.999999993725382	0		Y
Insurance	MaritalStatus	P	NA	7994.31	7994.31	38.2966	370789	7956.01	1	1	100%(1)	N	+	0.0598489	N	0.5;0.5	0
InvasiveComponent	Surgery	P	NA	7827.5	7827.5	10.3329	367287	7817.17	1	1	100%(1)	N	+	0.21231	N	0.5;4.91362606367287e-103	0
FirstMalignantPrimary	YearOfBirth	P	NA	7658.76	7658.76	95.18	396179	7563.58	1	1	100%(1)	N	+	0.19164	N	0.5;0	0
Quadrant	TypeSurgeryPrimitiveSite	P	NA	7231.86	7231.86	40.4691	360661	7191.39	1	1	100%(1)	N	+	0.0909337	N	0.5;0.5	0
AJCC7thT	Grade	P	ChemoTherapy	15047.3	7207.76	95.8399	314585	7111.92	1	1	100%(1)	N	+	0.184528	N	0.5;0.5	0
AJCC7thN	MetastasisAtDiagnosis	P	NA	7085.57	7085.57	14.8119	329560	7070.76	1	1	100%(1)	N	+	0.216406	N	0.5;0.5	0
AJCC7thM	AJCC7thN	P	NA	7039.63	7039.63	14.8184	331308	7024.82	1	1	100%(1)	N	+	0.215017	N	0.5;4.43888070381898e-14	0
AgeAtDiagnosis	Radiation	P	NA	7094.45	7094.45	111.633	395947	6982.82	6	6	100%(6)	N	-	-0.0798967	N	1;1	0
AJCC7thM	NumberOfNodeRemoved	P	NA	6972.26	6972.26	49.652	326243	6922.6	1	1	75.0%(1);25.0%(-2)	N	-	-0.174859	N	0.250081334405303;0.5	0
BreastReconstruction	Radiation	P	NA	6917.12	6917.12	5.75955	395947	6911.37	6	6	100%(6)	N	-	-0.182172	N	1;1	0
AJCC7thT	Quadrant	P	NA	6922.95	6922.95	136.533	327788	6786.42	1	1	100%(1)	N	+	0.0691165	N	0.5;0.5	0
AJCC7thN	DeathSpecificOfBreastCancer	P	NA	6602.06	6602.06	14.8812	275565	6587.18	1	1	100%(1)	N	+	0.22509	N	0.5;0.5	0
Surgery	SurvivalDelayInMonths	P	NA	6622.66	6622.66	131.749	392226	6490.91	2	2	100%(2)	Y	+	0.174537	Y	1.60054204021909e-51;1	0		Y
Ethnicity	MaritalStatus	P	NA	6532.41	6532.41	57.0935	373815	6475.31	1	1	100%(1)	N	+	0.070283	N	0.5;0.5	0
InvasiveComponent	Method2EvalRegNode	P	NA	6286.87	6286.87	10.9185	313766	6275.95	2	2	100%(2)	N	+	0.0907817	N	0.5;1	0		Y
BoneMetastasisAtDiagnosis	NumberOfNodeRemoved	P	NA	6183.87	6183.87	32.1613	380893	6151.71	2	2	75.0%(6);25.0%(2)	N	-	-0.162973	N	0.874999999477179;0.999999999989147	0		Y
NumberOfNodeRemoved	VitalStatus	P	NA	5819.72	5819.72	51.5829	384010	5768.14	-2	-2	75.0%(6);25.0%(-2)	N	+	0.0960429	N	0.999999935307942;0.75	0		Y
Grade	NumberOfNodeRemoved	P	NA	5791.47	5791.47	84.8613	368102	5706.6	1	1	100%(1)	N	+	0.135028	N	0.5;6.46920589233327e-08	0
AJCC7thT	VitalStatus	P	Surgery	9977	5686	46.6965	324960	5639.31	2	2	100%(2)	N	-	-0.175961	N	0.5;1	0		Y
AJCC7thT	ChemoTherapy	P	Method2EvalRegNode,AJCC7thN	19000.4	5726.04	157.771	325274	5568.27	1	1	100%(1)	N	+	0.206974	N	0.5;0	0
AJCC7thT	DeathSpecificOfBreastCancer	P	MetastasisAtDiagnosis	10743.9	5279.61	33.0649	271093	5246.55	2	2	100%(2)	N	+	0.18063	N	0.5;1	0		Y
Ethnicity	RuralUrban	P	NA	5021.5	5021.5	104.703	394080	4916.8	1	1	100%(1)	N	-	-0.0166266	N	0.5;0.5	0
DeathSpecificOfBreastCancer	TumorSize	P	MetastasisAtDiagnosis	8511.9	4828.36	75.3207	315383	4753.04	1	1	100%(1)	N	+	0.152168	N	0.5;1.03354917595641e-47	0
MetastasisAtDiagnosis	Radiation	P	NA	4635.93	4635.93	5.56542	391743	4630.37	6	6	100%(6)	N	-	-0.147262	N	1;1	0
CostLivingIndex	DelayDiagnosisFirstTreatment	P	NA	4955.33	4955.33	408.434	384276	4546.9	1	1	100%(1)	N	+	0.088366	N	4.94634155509996e-18;0.5	0
AgeAtDiagnosis	Insurance	P	NA	4627.13	4627.13	83.5111	388252	4543.62	-2	-2	100%(-2)	N	+	0.137951	N	1;0.5	0		Y
PR	TumorSize	P	NA	4604.97	4604.97	65.5979	380133	4539.37	1	0	50.0%(0);50.0%(1)	NA	-	-0.141148	N	0.5;0.5	0
SurvivalDelayInMonths	VitalStatus	P	Surgery	5580.31	4669.64	146.847	392226	4522.8	-2	-2	100%(-2)	Y	+	0.0904464	Y	1;3.61508184869599e-226	0		Y
LiverMetastasisAtDiagnosis	LungMetastasisAtDiagnosis	P	NA	4477.56	4477.56	4.52506	391479	4473.04	2	2	75.0%(6);25.0%(2)	N	+	0.315369	N	0.744430567872303;0.999788813952818	0		Y
Method2EvalRegNode	SurvivalDelayInMonths	P	VitalStatus	8363.73	4543.47	177.164	333573	4366.31	2	2	100%(2)	N	+	0.0531847	N	0.5;1	0		Y
BrainMetastasisAtDiagnosis	MetastasisAtDiagnosis	P	NA	4265.82	4265.82	4.50143	391242	4261.32	1	1	100%(1)	N	+	0.262601	N	0.5;3.37241112085081e-59	0
DeathSpecificOfBreastCancer	NumberOfNodeRemoved	P	NA	4300.15	4300.15	56.0966	319163	4244.05	1	0	50.0%(0);50.0%(1)	NA	-	-0.0531436	N	0.5;0.250000032346029	0
DeathSpecificOfBreastCancer	Grade	P	NA	4198.9	4198.9	14.6598	315063	4184.24	1	1	100%(1)	N	+	0.158915	N	0.5;0.5	0
TumorSize	VitalStatus	P	MetastasisAtDiagnosis	7619.39	4249.76	78.5134	378605	4171.25	2	2	100%(2)	Y	-	-0.138546	Y	2.07421011586991e-86;1	0		Y
BreastReconstruction	Surgery	P	NA	4135.01	4135.01	10.1847	392226	4124.83	-2	-2	100%(-2)	Y	+	0.108054	Y	0.997475309295582;6.5545713424737e-300	0		Y
Surgery	TumorSize	P	VitalStatus	6832.8	4191.23	133.622	377834	4057.61	1	1	100%(1)	N	-	-0.121626	N	0.5;0.5	0
AJCC7thN	Quadrant	P	NA	4074.02	4074.02	108.049	331308	3965.97	1	1	100%(1)	N	+	0.0879163	N	0.5;0.5	0
MetastasisAtDiagnosis	VitalStatus	P	Surgery	11948.1	3906.34	13.1349	388300	3893.21	6	6	100%(6)	N	-	-0.18311	N	1;1	0
MetastasisAtDiagnosis	Quadrant	P	NA	3855.35	3855.35	37.606	391958	3817.74	1	1	100%(1)	N	+	0.0988421	N	7.76765839593404e-44;0.5	0
Quadrant	Surgery	P	NA	3852.79	3852.79	71.1223	392226	3781.66	1	1	100%(1)	N	-	-0.0992634	N	0.5;0.000165777642273083	0
AJCC7thM	BrainMetastasisAtDiagnosis	P	NA	3704.97	3704.97	4.42827	332375	3700.54	1	1	100%(1)	N	+	0.264828	N	0.5;0.5	0
AJCC7thT	Histology	P	NA	3508.65	3508.65	72.047	327788	3436.6	1	1	100%(1)	N	+	0.0597723	N	0.5;0.5	0
CostLivingIndex	Radiation	P	NA	3439.26	3439.26	172.676	395891	3266.58	2	2	100%(2)	Y	-	-0.029111	Y	4.94634155509996e-18;1	0		Y
Quadrant	Radiation	P	NA	3250.47	3250.47	40.8995	395947	3209.57	2	2	100%(2)	N	-	-0.0652708	N	0.5;1	0		Y
AJCC7thM	Quadrant	P	NA	3201.45	3201.45	37.0133	336208	3164.43	1	1	100%(1)	N	+	0.0983433	N	0.5;0.5	0
Grade	PR	P	BreastSubtype	30054.7	3165.77	37.7677	377172	3128	1	1	100%(1)	N	-	-0.213905	N	0.5;0.5	0
Insurance	MedianFamIncome	P	NA	3334.64	3334.64	217.128	388225	3117.51	1	1	100%(1)	N	+	0.102179	N	0.5;0.5	0
DeathSpecificOfBreastCancer	PR	P	NA	3103.5	3103.5	5.48446	328613	3098.02	6	6	100%(6)	N	-	-0.145285	N	1;0.999970526210521	0
Insurance	TumorSize	P	NA	3062.43	3062.43	83.6635	374892	2978.77	1	1	100%(1)	N	-	-0.124925	N	0.5;2.07421011586991e-86	0
NumberOfNodeRemoved	Radiation	P	AgeAtDiagnosis,MetastasisAtDiagnosis	3877.55	3080.06	196.859	380550	2883.2	1	1	100%(1)	N	+	0.0812339	N	0.5;3.24388070030417e-141	0
Histology	PR	P	NA	2902.44	2902.44	21.178	394961	2881.26	1	0	50.0%(0);50.0%(1)	NA	+	0.0600614	N	0.5;0.5	0
AJCC7thT	MetastasisAtDiagnosis	P	Method2EvalRegNode,AJCC7thN	13110.8	3009.55	148.588	323849	2860.96	1	1	100%(1)	N	+	0.17929	N	0.5;6.45238959837666e-37	0
AJCC7thM	AJCC7thT	P	Method2EvalRegNode,AJCC7thN	12986	2978.18	148.738	325274	2829.44	1	1	100%(1)	N	+	0.177864	N	0.5;0.5	0
MetastasisAtDiagnosis	SurvivalDelayInMonths	P	VitalStatus	3848.23	2889.59	70.8479	391958	2818.74	6	6	100%(6)	N	-	-0.0972124	N	0.999999892076815;1	0
ChemoTherapy	NumberOfPositiveNode	P	NumberOfNodeRemoved,TumorSize	16766.8	2981.96	167.312	327753	2814.65	-2	-2	100%(-2)	N	+	0.196597	N	1;0.5	0		Y
Radiation	VitalStatus	P	YearOfBirth	4772.03	2870.48	64.8957	395947	2805.58	-2	-2	100%(-2)	Y	+	0.139751	Y	1;0	0		U
AJCC7thT	Insurance	P	NA	2769.98	2769.98	36.4546	322543	2733.52	1	1	100%(1)	N	-	-0.129203	N	2.05654532572051e-72;0.5	0
AJCC7thT	Surgery	P	Method2EvalRegNode,MetastasisAtDiagnosis	10619.6	2861.94	134.321	322369	2727.62	1	1	100%(1)	N	-	-0.171495	N	0.5;4.98324465937487e-41	0
Grade	VitalStatus	P	NA	2739.01	2739.01	15.3122	378247	2723.7	2	2	100%(2)	N	-	-0.118514	N	0.5;1	0		Y
NumberOfPositiveNode	Quadrant	P	NA	2817.36	2817.36	107.811	336261	2709.55	1	1	100%(1)	N	+	0.0762434	N	0.5;0.5	0
ER	Grade	P	BreastSubtype	36881.4	2605.09	34.5532	378093	2570.54	1	1	100%(1)	N	-	-0.222591	N	0.5;0.5	0
NumberOfNodeRemoved	Quadrant	P	NA	2668.23	2668.23	158.648	384010	2509.58	1	1	100%(1)	N	+	0.00808011	N	0.5;0.5	0
AJCC7thN	Method2EvalRegNode	P	ChemoTherapy	9388.21	2559.09	54.3295	331109	2504.76	2	2	100%(2)	N	+	0.0696621	N	0.5;1	0		Y
PR	VitalStatus	P	NA	2476.98	2476.98	5.69913	394961	2471.28	6	6	100%(6)	N	+	0.116074	N	1;1	0
AJCC7thN	VitalStatus	P	AJCC7thM	4667.25	2485.16	27.2677	331308	2457.89	2	2	100%(2)	N	-	-0.104318	N	0.5;1	0		Y
Quadrant	Sex	P	NA	2485.09	2485.09	34.005	396179	2451.09	1	1	100%(1)	N	+	0.0443838	N	0.5;0	0
BreastSubtype	Ethnicity	P	NA	2453.1	2453.1	43.9635	394580	2409.14	1	1	100%(1)	N	-	-0.077774	N	7.1155111564357e-08;0.5	0
Ethnicity	Grade	P	NA	2397.98	2397.98	42.6243	376808	2355.36	1	1	100%(1)	N	-	-0.101024	N	0.5;0.5	0
BreastSubtype	InvasiveComponent	P	NA	2337.37	2337.37	16.2415	369965	2321.13	-2	-2	100%(-2)	N	-	-0.0390624	N	0.99999992884489;0.5	0		Y
AJCC7thM	SurvivalDelayInMonths	P	VitalStatus	6667.3	2362.5	77.3719	336208	2285.12	2	2	100%(2)	N	-	-0.0917087	N	0.5;1	0		Y
AJCC7thM	NumberOfPositiveNode	P	NA	2194.28	2194.28	35.8687	285769	2158.41	1	0	50.0%(0);50.0%(1)	NA	+	0.158184	N	0.5;0.5	0
Ethnicity	YearOfBirth	P	BreastSubtype	2532.73	2341.8	263.104	394580	2078.7	1	1	100%(1)	N	-	-0.0960212	N	0.5;0	0
Method2EvalTumSizeExt	NumberOfNodeRemoved	P	ChemoTherapy	7193.23	2118.35	61.4547	325621	2056.89	1	1	100%(1)	N	+	0.112169	N	0.5;8.7352427816769e-06	0
AgeAtDiagnosis	Surgery	P	VitalStatus,BreastReconstruction	3934.19	2126.78	144.544	392226	1982.24	2	2	100%(2)	N	-	-0.0101639	N	0.5;1	0		Y
FirstMalignantPrimary	Radiation	P	YearOfBirth	2539.67	2027.51	57.8153	395947	1969.7	2	2	100%(2)	N	+	0.0988422	N	0.5;1	0		Y
NumberOfNodeRemoved	SurvivalDelayInMonths	P	NA	2084.5	2084.5	134.95	384010	1949.55	1	1	50.0%(1);50.0%(2)	N	+	0.105267	N	0.5;0.625	0
DeathSpecificOfBreastCancer	Quadrant	P	NA	1973.69	1973.69	37.3676	329605	1936.32	1	0	50.0%(0);50.0%(1)	NA	+	0.0721737	N	0.5;0.5	0
Method2EvalRegNode	VitalStatus	P	MetastasisAtDiagnosis,YearOfBirth,BreastSubtype	10334.5	2185.73	254.343	331317	1931.38	2	2	100%(2)	N	+	0.0833963	N	0.5;1	0		Y
Ethnicity	PR	P	NA	1946.8	1946.8	15.9599	393366	1930.84	1	0	50.0%(0);50.0%(1)	NA	+	0.0849557	N	0.5;0.5	0
DeathDueToOtherCause	YearOfDiagnosis	P	YearOfBirth	3142.84	1951.15	129.527	329605	1821.62	1	1	100%(1)	N	-	-0.107934	N	0.5;0.5	0
DistantNodeMetastasisAtDiagnosis	MetastasisAtDiagnosis	P	NA	1738.78	1738.78	3.90581	59287	1734.88	1	1	100%(1)	N	+	0.425202	N	0.5;1.54424746122356e-12	0
CostLivingIndex	NumberOfNodeRemoved	P	NA	2231.08	2231.08	532.285	383958	1698.8	1	1	100%(1)	N	-	-0.048132	N	0.485970836981485;0.5	0
MetastasisAtDiagnosis	OtherMetastasisAtDiagnosis	P	NA	1665.47	1665.47	3.78036	59298	1661.69	1	1	100%(1)	N	+	0.425939	N	3.18546059078663e-49;0.5	0
DeathSpecificOfBreastCancer	NumberOfPositiveNode	P	TumorSize	4389.53	1777.42	123.485	280497	1653.94	1	1	100%(1)	N	+	0.133798	N	7.35429354176518e-20;0.5	0
Method2EvalTumSizeExt	Surgery	P	AgeAtDiagnosis	1938.89	1701.92	56.2255	331916	1645.7	2	2	100%(2)	N	+	0.0727218	N	0.5;1	0		Y
ChemoTherapy	PR	P	BreastSubtype	16098	1614.24	14.8536	394961	1599.39	6	6	100%(6)	N	-	-0.113083	N	1;1	0
NumberOfNodeRemoved	YearOfDiagnosis	P	NA	1699.4	1699.4	117.62	384010	1581.78	1	1	100%(1)	N	-	-0.0626165	N	6.46920578078782e-08;0.5	0
BreastSubtype	TypeSurgeryPrimitiveSite	P	AgeAtDiagnosis	2229.37	1620.58	90.8335	360661	1529.75	-2	-2	100%(-2)	N	+	0.0894271	N	0.99999992884489;0.5	0		U
AgeAtDiagnosis	Histology	P	BreastSubtype	2412.58	1833.5	304.85	396179	1528.65	1	1	100%(1)	N	+	0.0748195	N	7.63198474050713e-40;0.5	0
BreastSubtype	TumorSize	P	ChemoTherapy,AJCC7thN,Method2EvalRegNode,Histology	6566.02	2647.64	1127.2	321318	1520.44	1	1	100%(1)	N	+	0.053142	N	0.5;0.5	0
SurvivalDelayInMonths	YearOfBirth	P	NA	1643.95	1643.95	126.877	396179	1517.07	-2	-2	100%(-2)	Y	-	-0.0610192	Y	1;0	0		Y
Method2EvalRegNode	NumberOfPositiveNode	P	ChemoTherapy	4212.46	1563.51	53.9744	285720	1509.54	-2	-2	100%(-2)	N	+	0.0781626	N	1;0.5	0		U
CostLivingIndex	MaritalStatus	P	Ethnicity	2022.56	2264.57	780.583	373801	1483.99	1	1	100%(1)	N	-	-0.0498999	N	0.485970836981485;0.5	0
AJCC7thN	Grade	P	TumorSize	7736.89	1768.5	284.718	309932	1483.78	1	1	100%(1)	N	+	0.0769661	N	0.5;0.5	0
Laterality	Surgery	P	NA	1500.43	1500.43	18.3364	392004	1482.09	1	1	100%(1)	N	+	0.0121413	N	0.5;8.08329056664867e-196	0
NumberOfPositiveNode	VitalStatus	P	TumorSize	4033.33	1602.79	141.55	329861	1461.24	2	2	100%(2)	N	-	-0.105352	N	0.5;1	0		Y
Method2EvalRegNode	TumorSize	P	AJCC7thT,ChemoTherapy	18500	1789.28	336.874	321701	1452.41	1	1	100%(1)	N	+	0.0107553	N	1.58733468199282e-121;0.00160220700917394	0
CostLivingIndex	Histology	P	NA	1855.58	1855.58	408.504	396122	1447.07	1	1	100%(1)	N	+	0.0222712	N	0.5;0.5	0
BreastSubtype	Method2EvalRegNode	P	ChemoTherapy,Radiation	6403.79	1505.29	100.429	333379	1404.86	2	2	100%(2)	Y	+	0.00591953	Y	7.1155110406733e-08;1	0		Y
AJCC7thN	BreastSubtype	P	AgeAtDiagnosis	1966.87	1533.78	165.618	331308	1368.16	1	1	100%(1)	N	+	0.085134	N	0.5;0.5	0
Histology	InvasiveComponent	P	BreastSubtype	1464.79	1418.12	66.9043	369965	1351.22	1	1	100%(1)	N	-	-0.0534112	N	0.96277892044565;0.5	0
DelayDiagnosisFirstTreatment	Method2EvalRegNode	P	Radiation	1489.84	1433.99	108.023	324765	1325.96	1	1	100%(1)	N	+	0.00848359	N	0.5;0.5	0
DelayDiagnosisFirstTreatment	Insurance	P	MedianFamIncome	1730.89	1574.06	254.031	378028	1320.03	1	1	100%(1)	N	-	-0.0566099	N	0.5;0.5	0
AgeAtDiagnosis	TypeSurgeryPrimitiveSite	P	BreastReconstruction,BreastSubtype	5799.08	1413.34	123.881	360661	1289.46	1	1	100%(1)	N	-	-0.0229653	N	0.5;3.75607300052712e-47	0
Histology	Quadrant	P	NA	1412.83	1412.83	143.611	396179	1269.22	1	1	100%(1)	N	+	0.0399	N	0.5;0.5	0
CostLivingIndex	Method2EvalRegNode	P	NA	1484.63	1484.63	239.698	333518	1244.94	1	1	100%(1)	N	-	-0.0377652	N	0.5;4.15836796763612e-99	0
AJCC7thT	Laterality	P	NA	1264.9	1264.9	34.4419	327663	1230.46	1	1	100%(1)	N	+	0.00198551	N	0.5;0.5	0
DelayDiagnosisFirstTreatment	MetastasisAtDiagnosis	P	NA	1258.23	1258.23	32.2334	381876	1226	1	1	100%(1)	N	-	-0.07138	N	0.5;0.5	0
OtherSurgery	TypeSurgeryPrimitiveSite	P	NA	1213.98	1213.98	5.25893	360408	1208.73	2	2	100%(2)	N	+	0.0816073	N	0.5;0.999999939288549	0		Y
BreastReconstruction	CostLivingIndex	P	Method2EvalRegNode	1515.33	1440.05	289.15	333518	1150.9	1	1	100%(1)	N	+	0.0344849	N	0.000345698255904152;0.5	0
InvasiveComponent	TumorSize	P	Surgery,Method2EvalRegNode	3242.46	1275.17	126.539	303418	1148.64	2	2	100%(2)	N	-	-0.0797476	N	0.5;1	0		Y
NumberOfPositiveNode	YearOfBirth	P	NA	1233.3	1233.3	91.1274	336261	1142.18	1	0	50.0%(0);50.0%(1)	NA	+	0.090198	N	0.5;0	0
SynchroBilateral	TypeSurgeryPrimitiveSite	P	NA	1104.16	1104.16	5.29764	360661	1098.86	1	1	100%(1)	N	+	0.0781302	N	0.5;1.71043020151397e-11	0
AgeAtDiagnosis	PR	P	NA	1159.79	1159.79	71.3129	394961	1088.48	1	1	50.0%(-2);50.0%(1)	N	+	0.0457671	N	0.497921362139533;0.5	0
BreastSubtype	LiverMetastasisAtDiagnosis	P	NA	1087.44	1087.44	14.215	391922	1073.23	1	1	100%(1)	N	+	0.075486	N	0.5;0.5	0
AgeAtDiagnosis	DeathSpecificOfBreastCancer	P	NA	1138.22	1138.22	68.2785	329605	1069.94	1	0	50.0%(0);50.0%(1)	NA	+	0.0401802	N	3.19638465485992e-46;0.5	0
CostLivingIndex	Grade	P	Histology	1477.34	1781.34	719.624	378193	1061.72	-2	-2	100%(-2)	N	+	0.00157637	N	1;0.5	0		U
Ethnicity	Insurance	P	MaritalStatus,MedianFamIncome	2499.23	2373.06	1313.96	370011	1059.09	1	1	100%(1)	N	+	0.10791	N	0.5;0.5	0
ChemoTherapy	MetastasisAtDiagnosis	P	NA	1051.73	1051.73	5.55615	391958	1046.17	-2	-2	100%(-2)	N	+	0.0741299	N	0.999999999999956;0.5	0		Y
BreastReconstruction	Method2EvalRegNode	P	AgeAtDiagnosis	2478.27	1066.92	85.8929	333573	981.025	2	2	100%(2)	N	+	0.0663715	N	0.5;1	0		Y
AJCC7thT	DelayDiagnosisFirstTreatment	P	NA	1060.19	1060.19	81.5168	320676	978.677	1	1	100%(1)	N	-	-0.0308024	N	0.5;0.5	0
Radiation	SurvivalDelayInMonths	P	AgeAtDiagnosis	1381.09	1048.47	86.0582	395947	962.414	6	6	100%(6)	N	+	0.0650255	N	1;1	0
AJCC7thM	DelayDiagnosisFirstTreatment	P	NA	990.511	990.511	28.1012	326150	962.41	1	1	100%(1)	N	-	-0.0682946	N	0.5;0.5	0
Histology	Surgery	P	AgeAtDiagnosis	1203.53	1123.16	180.121	392226	943.037	1	1	100%(1)	N	-	-0.0352046	N	0.5;3.07136049735186e-178	0
DelayDiagnosisFirstTreatment	YearOfDiagnosis	P	NA	1002.21	1002.21	68.1294	384312	934.085	-2	-2	100%(-2)	Y	+	0.0706892	Y	0.999999998903443;0	0		Y
AJCC7thN	DelayDiagnosisFirstTreatment	P	NA	991.53	991.53	66.3494	323474	925.18	2	2	100%(2)	N	-	-0.0605585	N	0.5;1	0		Y
DeathSpecificOfBreastCancer	Insurance	P	NA	925.916	925.916	9.96217	323357	915.954	1	0	50.0%(0);50.0%(1)	NA	-	-0.0814118	N	0.5;0.5	0
CostLivingIndex	Insurance	P	MedianFamIncome	3155.63	2408.22	1500.96	388225	907.257	1	1	100%(1)	N	-	-0.0418514	N	4.94634155509996e-18;0.5	0
Grade	MetastasisAtDiagnosis	P	VitalStatus	1794.19	920.297	26.513	374678	893.784	1	1	100%(1)	N	+	0.0619182	N	0.5;0.5	0
CostLivingIndex	TypeSurgeryPrimitiveSite	P	NumberOfNodeRemoved,DelayDiagnosisFirstTreatment	1638.36	1154.97	265.572	355119	889.402	-2	-2	100%(-2)	N	-	-0.061854	N	1;0.5	0		Y
Grade	NumberOfPositiveNode	P	TumorSize	4435.63	1062.24	175.551	321316	886.688	1	1	100%(1)	N	+	0.0474815	N	0.5;0.5	0
DeathDueToOtherCause	DeathSpecificOfBreastCancer	P	NA	888.043	888.043	5.06288	329605	882.98	2	2	100%(2)	N	-	-0.053321	N	0.5;1	0		Y
BreastReconstruction	DelayDiagnosisFirstTreatment	P	Radiation,CostLivingIndex,Surgery	1857.18	1074.78	193.654	381315	881.13	1	1	100%(1)	N	+	0.070016	N	0.00252469070441777;0.5	0
Insurance	NumberOfNodeRemoved	P	CostLivingIndex	1350.81	1136.46	284.217	376833	852.239	1	1	100%(1)	N	-	-0.0375862	N	0.5;1.08530384312243e-11	0
MedianFamIncome	Radiation	P	CostLivingIndex	2879.19	1694.54	874.821	395891	819.717	1	1	100%(1)	N	+	0.0872214	N	0.5;3.31635987665495e-57	0
MetastasisAtDiagnosis	OtherSurgery	P	NA	824.292	824.292	4.91176	391521	819.38	-2	-2	100%(-2)	N	+	0.0818615	N	1;0.5	0		N
Laterality	Quadrant	P	MetastasisAtDiagnosis	1559.31	936.769	118.002	391746	818.767	1	1	100%(1)	N	+	0.00854007	N	0.5;0.5	0
AJCC7thM	ChemoTherapy	P	NA	818.652	818.652	5.4795	336208	813.173	1	1	100%(1)	N	+	0.0706081	N	0.5;2.61645752027206e-67	0
Insurance	Surgery	P	MaritalStatus	1161.87	882.293	73.6459	367335	808.647	1	1	100%(1)	N	+	0.084453	N	0.5;2.76359125725989e-85	0
AJCC7thN	FirstMalignantPrimary	P	NA	823.031	823.031	15.5521	331308	807.479	1	0	50.0%(0);50.0%(1)	NA	+	0.0678506	N	0.5;0.5	0
Sex	TypeSurgeryPrimitiveSite	P	Quadrant	1184.7	824.689	32.4787	360661	792.21	2	2	100%(2)	Y	-	-0.0829165	Y	0;0.999999939288549	0		Y
DeathSpecificOfBreastCancer	DelayDiagnosisFirstTreatment	P	NA	811.036	811.036	28.5836	320352	782.452	-2	-2	100%(-2)	N	-	-0.0600853	N	0.999999843769983;0.5	0		Y
Histology	NumberOfPositiveNode	P	YearOfBirth	904.196	920.733	139.672	336261	781.061	1	1	100%(1)	N	+	0.0134064	N	0.5;0.5	0
BreastReconstruction	NumberOfNodeRemoved	P	AgeAtDiagnosis,Insurance	2504.78	925.814	157.365	376859	768.45	1	1	100%(1)	N	+	0.0673686	N	1.8596587522429e-12;1.08530384312243e-11	0
AJCC7thM	OtherSurgery	P	NA	750.953	750.953	4.83411	335632	746.119	1	1	50.0%(-2);50.0%(1)	N	+	0.0848795	N	0.958774654945154;0.963095069952606	0
ER	PR	P	BreastSubtype	84172.2	740.846	9.05706	394808	731.789	1	1	100%(1)	N	+	0.532861	N	0.5;9.27420613476193e-06	0
BreastReconstruction	OtherSurgery	P	NA	735.48	735.48	5.10524	395498	730.374	1	1	100%(1)	N	+	0.0698434	N	9.60821040125826e-13;0.963095069952606	0
AJCC7thN	Surgery	P	AJCC7thM	2735.2	776.33	48.9882	328357	727.342	2	2	100%(2)	N	-	-0.0116021	N	0.5;1	0		Y
Quadrant	VitalStatus	P	Surgery	2077.5	776.257	91.8494	392226	684.408	2	2	100%(2)	N	-	-0.0312956	N	0.5;1	0		Y
ChemoTherapy	LiverMetastasisAtDiagnosis	P	NA	682.436	682.436	5.22096	391922	677.215	1	1	75.0%(2);25.0%(1)	N	+	0.0597047	N	0.0389356291049873;0.869022303089149	0
AJCC7thT	Method2EvalTumSizeExt	P	Method2EvalRegNode,ChemoTherapy	14426.5	750.819	78.0375	326645	672.782	1	1	100%(1)	N	+	0.256036	N	3.06733406525541e-22;0.5	0
AgeAtDiagnosis	InvasiveComponent	P	Surgery,Histology	1447.06	806.278	136.591	367287	669.687	1	1	100%(1)	N	-	-0.0580469	N	5.78529791353631e-62;0.5	0
Contralateral	SurvivalDelayInMonths	P	NA	702.217	702.217	37.0821	396179	665.134	1	1	100%(1)	N	+	0.0539974	N	0.5;5.19758164545353e-250	0
FirstMalignantPrimary	NumberOfNodeRemoved	P	YearOfBirth,Radiation	1907.45	746.235	84.8741	383800	661.361	1	1	100%(1)	N	+	0.0610612	N	0.5;0.5	0
LungMetastasisAtDiagnosis	SurvivalDelayInMonths	P	BoneMetastasisAtDiagnosis,VitalStatus	1896.93	724.116	66.7635	391490	657.352	2	2	100%(2)	N	-	-0.0446844	N	0.5;1	0		Y
FirstMalignantPrimary	TypeSurgeryPrimitiveSite	P	NA	662.052	662.052	5.74206	360661	656.31	1	1	100%(1)	N	-	-0.0608231	N	0.5;0.5	0
FirstMalignantPrimary	Method2EvalRegNode	P	AgeAtDiagnosis,Radiation	2439.25	792.782	150.676	333379	642.105	2	2	100%(2)	N	+	0.0637893	N	0.5;1	0		Y
FirstMalignantPrimary	TumorSize	P	NA	675.253	675.253	33.6157	381252	641.637	1	0	50.0%(0);50.0%(1)	NA	+	0.0596507	N	0.5;3.56626577644992e-06	0
CostLivingIndex	InvasiveComponent	P	Histology,BreastReconstruction	1036.92	849.392	214.449	369911	634.943	1	1	100%(1)	N	+	0.0394083	N	0.514029163018515;0.5	0
Histology	TypeSurgeryPrimitiveSite	P	CostLivingIndex	775.356	793.338	193.368	360629	599.969	1	1	100%(1)	N	+	0.0472792	N	0.96277892044565;0.5	0
MedianHouseholdIncome	VitalStatus	P	NA	631.206	631.206	40.6538	396122	590.553	1	1	100%(1)	N	+	0.0544131	N	0.5;4.89593277806095e-49	0
AJCC7thT	Radiation	P	VitalStatus,AJCC7thM	1502.25	639.501	62.9222	327598	576.579	2	2	100%(2)	N	-	-0.0339262	N	0.5;1	0		Y
BreastSubtype	Radiation	P	MetastasisAtDiagnosis	759.765	583.017	28.2011	391743	554.816	1	1	100%(1)	N	-	-0.050564	N	0.5;0	0
ChemoTherapy	DelayDiagnosisFirstTreatment	P	MetastasisAtDiagnosis	593.282	588.499	41.4585	381876	547.04	1	1	100%(1)	N	-	-0.047619	N	3.22704793529418e-56;0.5	0
YearOfBirth	YearOfDiagnosis	P	VitalStatus,SurvivalDelayInMonths	4115.48	893.523	362.843	396179	530.68	1	1	100%(1)	N	+	0.00477917	N	0;0.5	0
DeathSpecificOfBreastCancer	ER	P	PR	2716.22	492.604	9.59893	328486	483.005	-2	-2	100%(-2)	Y	-	-0.0602121	Y	1;4.8706594799791e-12	0		Y
AJCC7thM	MaritalStatus	P	NA	487.264	487.264	19.4791	317709	467.784	1	0	50.0%(0);50.0%(1)	NA	-	-0.00803212	N	0.5;0.5	0
Method2EvalRegNode	YearOfDiagnosis	P	YearOfBirth	537.397	837.862	374.566	333573	463.296	-2	-2	100%(-2)	N	-	-0.0165259	N	0.996402976089593;0.5	0		Y
Radiation	SynchroBilateral	P	NA	453.408	453.408	5.35843	395947	448.05	1	1	100%(1)	N	-	-0.0472614	N	2.37674981433987e-21;0.5	0
AJCC7thM	Grade	P	VitalStatus,ChemoTherapy	1554.09	485.943	47.6493	320528	438.293	1	1	100%(1)	N	+	0.0285404	N	0.5;0.5	0
AJCC7thT	InvasiveComponent	P	Surgery,Method2EvalRegNode,Histology,AgeAtDiagnosis	3645.16	1063.78	628.928	306706	434.847	-2	-2	100%(-2)	N	-	-0.0855898	N	1;0.5	0		Y
Ethnicity	FirstMalignantPrimary	P	NA	425.483	425.483	15.589	394580	409.894	1	0	75.0%(0);25.0%(1)	NA	-	-0.0360308	N	0.5;0.5	0
NumberOfPositiveNode	Radiation	P	NA	446.088	446.088	38.316	336081	407.772	2	2	100%(2)	N	+	0.0324709	N	0.5;1	0		Y
DelayDiagnosisFirstTreatment	Method2EvalTumSizeExt	P	NA	428.711	428.711	22.9445	325589	405.767	1	1	100%(1)	N	-	-0.045323	N	0.00047856526228936;0.5	0
DistantNodeMetastasisAtDiagnosis	NumberOfNodeRemoved	P	NA	412.491	412.491	15.1733	57335	397.318	1	0	50.0%(0);50.0%(1)	NA	-	-0.105048	N	0.5;0.5	0
AJCC7thN	Radiation	P	NA	399.836	399.836	16.0928	331115	383.743	6	6	100%(6)	N	+	0.0300119	N	0.999999999999956;1	0
ChemoTherapy	SurvivalDelayInMonths	P	AgeAtDiagnosis	514.65	528.067	146.994	396179	381.074	6	6	100%(6)	N	-	-0.0019173	N	1;1	0
BreastSubtype	NumberOfNodeRemoved	P	Method2EvalTumSizeExt,AgeAtDiagnosis,VitalStatus,Radiation	1557.09	629.508	252.988	325436	376.521	1	1	100%(1)	N	+	0.0229029	N	0.5;1.08530384312243e-11	0
CostLivingIndex	OtherSurgery	P	BreastReconstruction	485.658	509.085	134.475	395441	374.611	1	1	100%(1)	N	-	-0.00258061	N	0.264029163018515;0.5	0
Method2EvalTumSizeExt	Radiation	P	Method2EvalRegNode,AgeAtDiagnosis	1353.26	384.177	36.4516	332959	347.726	6	6	100%(6)	N	-	-0.0583244	N	0.992238206472533;1	0
DeathDueToOtherCause	SurvivalDelayInMonths	P	VitalStatus	834.834	355.729	25.9193	329605	329.809	2	2	100%(2)	N	+	0.0369625	N	0.5;1	0		Y
ER	VitalStatus	P	PR	2039.69	333.222	10.0186	394808	323.203	6	6	100%(6)	N	+	0.0414189	N	1;1	0
ER	Histology	P	BreastSubtype,ChemoTherapy	6952.59	392.984	82.8652	395997	310.119	1	1	100%(1)	N	+	0.015015	N	0.5;0.5	0
DelayDiagnosisFirstTreatment	Radiation	P	CostLivingIndex,BreastReconstruction,Method2EvalRegNode	1850.13	452.951	152.597	324730	300.354	1	1	100%(1)	N	-	-0.0435078	N	0.5;3.31635987665495e-57	0
NumberOfPositiveNode	YearOfDiagnosis	P	NA	383.929	383.929	84.3022	336261	299.627	2	2	100%(2)	N	-	-0.0407869	N	0.5;1	0		U
PR	Sex	P	NA	286.172	286.172	5.05529	394961	281.117	-2	-2	100%(-2)	Y	-	-0.0345688	Y	0.999990725793865;0	0		Y
AgeAtDiagnosis	BreastSubtype	P	ChemoTherapy,Radiation,PR,Histology	4255.89	813.404	551.668	394729	261.736	1	1	100%(1)	N	-	-0.0161228	N	1.40488396862481e-207;0.5	0
DelayDiagnosisFirstTreatment	SynchroBilateral	P	TypeSurgeryPrimitiveSite	306.511	258.364	21.7443	359524	236.62	-2	-2	100%(-2)	N	+	0.0372729	N	1;0.5	0		U
Histology	SynchroBilateral	P	Radiation	264.805	262.5	34.9689	395947	227.531	1	1	100%(1)	N	+	0.0233414	N	0.5;0.5	0
FirstMalignantPrimary	VitalStatus	P	YearOfBirth	998.435	284.09	59.5018	396179	224.588	2	2	100%(2)	N	+	0.0391755	N	0.5;1	0		Y
AgeAtDiagnosis	YearOfDiagnosis	P	NA	346.809	346.809	131.588	396179	215.221	1	1	100%(1)	N	+	0.0177056	N	7.41027159010979e-44;0.5	0
InvasiveComponent	PR	P	BreastSubtype,VitalStatus,Method2EvalTumSizeExt,AgeAtDiagnosis	1687.93	302.057	104.45	313879	197.607	2	2	100%(2)	N	+	0.0730557	N	0.5;1	0		Y
DelayDiagnosisFirstTreatment	MonthOfDiagnosis	P	NA	352.745	352.745	155.954	384312	196.792	-2	-2	100%(-2)	N	+	0.0189883	N	1;0.5	0		Y
BoneMetastasisAtDiagnosis	LungMetastasisAtDiagnosis	P	MetastasisAtDiagnosis	8056.63	201.066	5.21265	391112	195.853	6	6	100%(6)	N	-	-0.145759	N	1;1	0
AJCC7thN	OtherSurgery	P	MetastasisAtDiagnosis,BreastReconstruction	381.585	232.261	42.7793	329230	189.482	1	1	100%(1)	N	+	0.0283284	N	0.5;0.5	0
DistantNodeMetastasisAtDiagnosis	Surgery	P	MetastasisAtDiagnosis	1336.52	201.099	12.4219	58638	188.677	2	2	100%(2)	N	-	-0.0972697	N	0.5;0.999999999856064	0		Y
BreastReconstruction	Sex	P	Histology,Quadrant	265.677	288.436	100.922	396179	187.513	1	1	100%(1)	N	+	0.0277503	N	1.85965875224292e-12;0	0
AJCC7thN	MedianFamIncome	P	NA	242.076	242.076	54.7096	331254	187.367	1	0	50.0%(0);50.0%(2)	NA	-	-0.0352208	N	0.5;1	0
BreastReconstruction	InvasiveComponent	P	Surgery,AgeAtDiagnosis,CostLivingIndex,Histology	1095.96	419.046	233.387	367233	185.659	-2	-2	100%(-2)	N	+	0.0419249	N	1;0.5	0		Y
MonthOfDiagnosis	VitalStatus	P	NA	225.965	225.965	54.4536	396179	171.511	1	1	100%(1)	N	+	0.0319271	N	0.5;1.47926148595904e-11	0
Sex	TumorSize	P	Quadrant,BreastReconstruction	294.119	267.51	98.842	381252	168.668	1	1	100%(1)	N	-	-0.0318113	N	0;0.923184252087486	0
ChemoTherapy	DeathSpecificOfBreastCancer	P	PR,Quadrant,DeathDueToOtherCause,ER	824.222	306.69	140.567	328486	166.122	-2	-2	100%(-2)	N	+	0.0139498	N	1;0.5	0		U
AJCC7thT	NumberOfPositiveNode	P	AJCC7thN,Method2EvalRegNode,NumberOfNodeRemoved	18015.3	707.167	541.513	281488	165.654	1	1	100%(1)	N	-	-0.00533628	N	0.5;0.5	0
NumberOfPositiveNode	OtherSurgery	P	NA	172.882	172.882	8.96886	336027	163.913	1	0	50.0%(0);50.0%(1)	NA	+	0.0423839	N	0.112735145016714;0.5	0
ChemoTherapy	Radiation	P	Method2EvalRegNode,FirstMalignantPrimary,Method2EvalTumSizeExt	944.091	197.584	41.1295	332959	156.455	6	6	100%(6)	N	+	0.0215142	N	1;1	0
BrainMetastasisAtDiagnosis	SurvivalDelayInMonths	P	MetastasisAtDiagnosis	765.553	168.677	16.9444	391242	151.732	2	2	100%(2)	N	-	-0.0247616	N	0.5;1	0		Y
Histology	Sex	P	Quadrant,BreastReconstruction,ER	286.82	408.76	257.718	395997	151.042	1	1	100%(1)	N	+	0.0136804	N	0.5;0	0
BreastReconstruction	SynchroBilateral	P	Radiation,Histology	263.107	175.78	36.2502	395947	139.53	-2	-2	100%(-2)	N	+	0.031527	N	0.99999999999814;0.5	0		Y
DistantNodeMetastasisAtDiagnosis	Grade	P	NA	149.378	149.378	10.7643	57231	138.614	1	0	50.0%(0);50.0%(1)	NA	+	0.0690864	N	0.5;0.5	0
BrainMetastasisAtDiagnosis	OtherSurgery	P	NA	142.615	142.615	4.26313	391372	138.352	1	0	50.0%(0);50.0%(1)	NA	+	0.0388043	N	0.5;0.5	0
DeathSpecificOfBreastCancer	LiverMetastasisAtDiagnosis	P	MetastasisAtDiagnosis	4411.72	138.767	7.26931	325819	131.498	6	6	100%(6)	N	+	0.0637694	N	0.999999999982685;0.999999999873374	0
BoneMetastasisAtDiagnosis	BreastSubtype	P	LiverMetastasisAtDiagnosis	272.376	154.242	25.0445	391694	129.197	-2	-2	100%(-2)	N	+	0.00142592	N	1;0.0350866627298716	0		Y
Radiation	Sex	P	Quadrant,BreastSubtype	298.315	221.691	92.9031	395947	128.788	-2	-2	100%(-2)	Y	+	0.0421598	Y	1;0	0		Y
LungMetastasisAtDiagnosis	NumberOfNodeRemoved	P	MetastasisAtDiagnosis	3225.08	137.178	9.49091	380197	127.687	1	1	100%(1)	N	-	-0.0313943	N	0.5;0.5	0
BoneMetastasisAtDiagnosis	Surgery	P	MetastasisAtDiagnosis,BreastSubtype	19812	164.533	41.8992	387950	122.634	6	6	100%(6)	N	-	-0.0664688	N	0.999999999999859;1	0
BrainMetastasisAtDiagnosis	DeathSpecificOfBreastCancer	P	MetastasisAtDiagnosis	1618.96	125.112	6.54726	325692	118.565	2	2	100%(2)	N	+	0.0602865	N	0.5;0.999954274956404	0		Y
ER	InvasiveComponent	P	BreastSubtype,Histology,ChemoTherapy	1789.95	201.443	84.9387	369806	116.504	-2	-2	100%(-2)	N	+	0.0955375	N	1;0.5	0		Y
BrainMetastasisAtDiagnosis	VitalStatus	P	MetastasisAtDiagnosis	1471.61	120.032	6.84728	391242	113.185	2	2	100%(2)	N	-	-0.0401074	N	0.5;1	0		Y
LiverMetastasisAtDiagnosis	VitalStatus	P	MetastasisAtDiagnosis,ER	4029.94	121.687	13.4191	391219	108.268	2	2	100%(2)	N	-	-0.0418953	N	0.750891291620937;1	0		Y
InvasiveComponent	MedianFamIncome	P	CostLivingIndex	1014.41	1031.79	932.161	369911	99.63	1	1	100%(1)	N	+	0.0265434	N	0.5;0.25	0
LungMetastasisAtDiagnosis	Method2EvalRegNode	P	MetastasisAtDiagnosis	5458.29	112.472	13.9876	330795	98.4843	2	2	100%(2)	N	-	-0.0352177	N	0.5;1	0		Y
Histology	Laterality	P	Quadrant,Surgery	968.207	537.036	439.419	392004	97.6177	1	1	100%(1)	N	-	-0.0083225	N	0.0372210795543499;0.5	0
ChemoTherapy	Method2EvalRegNode	P	Method2EvalTumSizeExt,AgeAtDiagnosis,BreastSubtype,Radiation,BreastReconstruction,SurvivalDelayInMonths,BoneMetastasisAtDiagnosis,AJCC7thM	20742.3	765.596	672.339	330837	93.2568	2	2	100%(2)	Y	+	0.035103	Y	9.8039267172992e-119;1	0		Y
Laterality	OtherSurgery	P	NA	100.568	100.568	9.19434	395275	91.3732	1	0	50.0%(0);50.0%(1)	NA	-	-0.00111225	N	0.5;0.5	0
AJCC7thM	Method2EvalTumSizeExt	P	NA	90.8308	90.8308	5.21352	334988	85.6173	1	0	50.0%(-2);50.0%(0)	NA	+	0.0242777	N	1;0.5	0
BrainMetastasisAtDiagnosis	LungMetastasisAtDiagnosis	P	MetastasisAtDiagnosis	1792.93	84.222	4.44698	390939	79.775	2	2	100%(2)	N	+	0.0969373	N	0.5;1	0		Y
PR	SynchroBilateral	P	Histology	136.162	99.095	20.7287	394961	78.3663	1	1	100%(1)	N	+	0.0239599	N	0.5;0.5	0
LiverMetastasisAtDiagnosis	SurvivalDelayInMonths	P	BoneMetastasisAtDiagnosis,MetastasisAtDiagnosis,BreastSubtype,VitalStatus	1843.15	140.459	63.3244	391255	77.1349	2	2	100%(2)	N	-	-0.0234385	N	0.5;1	0		Y
DistantNodeMetastasisAtDiagnosis	LungMetastasisAtDiagnosis	P	MetastasisAtDiagnosis	1011.23	76.2839	4.86649	59250	71.4174	2	2	100%(2)	N	+	0.203484	N	0.5;0.999738241381021	0		Y
DeathDueToOtherCause	Surgery	P	AgeAtDiagnosis,Radiation	779.051	152.231	81.0079	326035	71.2235	2	2	100%(2)	N	-	-0.0448822	N	0.5;1	0		U
AJCC7thM	InvasiveComponent	P	Surgery,VitalStatus,Method2EvalTumSizeExt,AgeAtDiagnosis	2820.93	178.356	112.582	312636	65.7741	1	1	100%(1)	N	-	-0.0300168	N	0.5;0.5	0
BrainMetastasisAtDiagnosis	Surgery	P	MetastasisAtDiagnosis,VitalStatus	2604.36	87.606	21.9795	387609	65.6264	2	2	100%(2)	N	-	-0.0395666	N	0.5;0.999999868784826	0		Y
InvasiveComponent	MetastasisAtDiagnosis	P	Surgery,VitalStatus,Method2EvalTumSizeExt,AgeAtDiagnosis	3323.67	176.319	112.134	310404	64.1852	1	1	100%(1)	N	-	-0.029995	N	0.5;7.78639899614042e-60	0
DistantNodeMetastasisAtDiagnosis	TumorSize	P	MetastasisAtDiagnosis,Surgery	523.969	97.067	32.9961	56150	64.0708	1	1	100%(1)	N	+	0.0301085	N	0.5;1.58753618250553e-19	0
LungMetastasisAtDiagnosis	Radiation	P	MetastasisAtDiagnosis,SurvivalDelayInMonths	1988.04	67.2685	5.65595	391043	61.6125	2	2	100%(2)	N	-	-0.0169452	N	0.195138024846395;1	0		Y
BoneMetastasisAtDiagnosis	Method2EvalRegNode	P	MetastasisAtDiagnosis,BreastSubtype	10884.5	103.747	45.058	331038	58.6894	2	2	100%(2)	Y	-	-0.0349852	Y	3.22366642889424e-18;1	0		Y
BoneMetastasisAtDiagnosis	OtherSurgery	P	MetastasisAtDiagnosis	284.67	62.3883	6.84975	391166	55.5385	-2	-2	100%(-2)	N	-	-0.0338675	N	1;0.5	0		N
DeathDueToOtherCause	TumorSize	P	YearOfBirth,Insurance	223.805	132.801	79.4815	312455	53.3199	1	1	100%(1)	N	+	0.0520008	N	0.5;3.98913514045415e-07	0
Histology	More.Than.One.BC.Primary	P	SynchroBilateral	227.87	73.9809	24.7531	396179	49.2279	2	2	100%(2)	N	+	0.0163232	N	0.5;0.999999993725382	0		Y
Insurance	VitalStatus	P	Surgery,MedianHouseholdIncome,MaritalStatus,FirstMalignantPrimary	858.01	345.124	296.452	367323	48.6727	1	1	100%(1)	N	+	0.0509867	N	0.5;5.31992110445558e-122	0
BrainMetastasisAtDiagnosis	Method2EvalRegNode	P	MetastasisAtDiagnosis,LungMetastasisAtDiagnosis	1509.35	63.1937	18.774	330550	44.4196	2	2	100%(2)	N	-	-0.023933	N	0.5;1	0		Y
Contralateral	SynchroBilateral	P	NA	47.3687	47.3687	4.41111	396179	42.9576	1	1	100%(1)	N	-	-0.0110086	N	0.5;0.5	0
BrainMetastasisAtDiagnosis	PR	P	MetastasisAtDiagnosis,VitalStatus	235.001	55.7094	12.761	390066	42.9483	1	1	100%(1)	N	-	-0.0183912	N	0.5;0.5	0
DeathSpecificOfBreastCancer	More.Than.One.BC.Primary	P	NA	45.7634	45.7634	4.99693	329605	40.7664	1	0	75.0%(0);25.0%(1)	NA	+	0.0175258	N	0.979318422637057;0.5	0
DistantNodeMetastasisAtDiagnosis	OtherMetastasisAtDiagnosis	P	MetastasisAtDiagnosis	565.149	42.6538	4.76687	59249	37.8869	1	1	100%(1)	N	+	0.155789	N	0.5;0.5	0
DistantNodeMetastasisAtDiagnosis	NumberOfPositiveNode	P	MetastasisAtDiagnosis	136.98	44.5473	8.11973	50237	36.4276	1	1	100%(1)	N	+	0.0369432	N	0.5;0.5	0
DistantNodeMetastasisAtDiagnosis	OtherSurgery	P	MetastasisAtDiagnosis	55.5443	42.6638	6.34903	59218	36.3148	1	1	100%(1)	N	+	0.0352989	N	0.5;0.5	0
BoneMetastasisAtDiagnosis	OtherMetastasisAtDiagnosis	P	MetastasisAtDiagnosis	654.42	39.4375	3.33921	59277	36.0983	-2	-2	100%(-2)	N	-	-0.174211	N	1;0.5	0		Y
BoneMetastasisAtDiagnosis	LiverMetastasisAtDiagnosis	P	MetastasisAtDiagnosis,ChemoTherapy,BreastSubtype	7373.26	62.765	26.8321	391255	35.9329	6	6	100%(6)	N	-	-0.0674044	N	0.999999999999373;0.999999999873374	0
InvasiveComponent	Sex	P	AgeAtDiagnosis,Histology,BreastReconstruction	117.343	82.9985	48.0064	369965	34.9921	1	1	100%(1)	N	+	0.0228714	N	0.5;0	0
Grade	InvasiveComponent	P	ER,CostLivingIndex,Histology,Sex	1007.31	310.682	276.573	356171	34.1091	1	1	100%(1)	N	-	-0.00686378	N	0.5;0.5	0
InvasiveComponent	Method2EvalTumSizeExt	P	Method2EvalRegNode,TumorSize,AgeAtDiagnosis,Radiation,Surgery	1356.3	147.857	114.206	303186	33.6511	1	1	100%(1)	N	-	-0.111175	N	0.5;0.5	0
ER	MedianFamIncome	P	Histology,VitalStatus,ChemoTherapy,Radiation	497.169	163.989	132.202	395709	31.7877	1	1	100%(1)	N	+	0.0284766	N	0.5;0.5	0
MedianHouseholdIncome	Method2EvalTumSizeExt	P	CostLivingIndex,Radiation	520.682	296.072	266.977	334796	29.0954	1	1	100%(1)	N	-	-0.001942	N	0.5;0.5	0
Contralateral	DeathSpecificOfBreastCancer	P	NA	28.7287	28.7287	4.58277	329605	24.1459	1	0	75.0%(2);25.0%(0)	NA	+	0.0144758	N	0.5;0.999999978293695	0
BreastReconstruction	Contralateral	P	SurvivalDelayInMonths,SynchroBilateral	38.2625	38.73	16.7091	396179	22.0209	1	1	100%(1)	N	-	-0.0141013	N	0.0328813590631908;0.5	0
MetastasisAtDiagnosis	Method2EvalTumSizeExt	P	Method2EvalRegNode,SurvivalDelayInMonths	87.7503	50.2897	28.4585	330987	21.8312	-2	-2	100%(-2)	N	+	0.199706	N	1;0.5	0		N
BrainMetastasisAtDiagnosis	DelayDiagnosisFirstTreatment	P	MetastasisAtDiagnosis	210.002	28.4193	8.57847	381366	19.8409	2	2	100%(2)	N	-	-0.0133033	N	0.5;1	0		Y
BrainMetastasisAtDiagnosis	YearOfBirth	P	NA	27.1386	27.1386	8.78453	391794	18.3541	1	0	50.0%(0);50.0%(1)	NA	+	0.00872485	N	0.5;0	0
FirstMalignantPrimary	PR	P	NA	19.4008	19.4008	5.73993	394961	13.6609	1	0	50.0%(0);50.0%(1)	NA	+	0.00994507	N	0.5;0.0236489360119762	1e-06
DistantNodeMetastasisAtDiagnosis	PR	P	ChemoTherapy,VitalStatus,MetastasisAtDiagnosis	110.009	33.1834	20.8869	59214	12.2965	1	1	100%(1)	N	-	-0.032337	N	0.5;0.000167095726462522	5e-06
OtherSurgery	SynchroBilateral	P	Radiation,AJCC7thN,BreastReconstruction	59.9683	58.2409	46.4838	330732	11.7571	1	1	100%(1)	N	+	0.0155889	N	0.5;0.5	8e-06
Contralateral	TumorSize	P	BreastReconstruction,SynchroBilateral	22.2704	22.8341	11.1754	381252	11.6587	1	1	100%(1)	N	+	0.00101019	N	0.5;0.957321089803194	9e-06
NumberOfPositiveNode	Surgery	P	NA	20.1243	20.1243	12.9648	335640	7.15949	1	1	100%(1)	N	-	-0.0678363	N	0.5;2.7738288945079e-43	0.000777
Contralateral	NumberOfPositiveNode	P	SurvivalDelayInMonths,SynchroBilateral,BreastReconstruction	26.5455	19.715	15.0576	336261	4.65734	2	2	100%(2)	N	+	0.00238097	N	0.5;0.995890450350674	0.009492		Y
FirstMalignantPrimary	InvasiveComponent	N	YearOfBirth,Method2EvalTumSizeExt	118.244	65.9855	62.1764	314902	3.80915	0	0	100%(0)	NA		0	NA	NaN;NaN	0.022167
DeathSpecificOfBreastCancer	DistantNodeMetastasisAtDiagnosis	N	MetastasisAtDiagnosis,PR	243.317	14.1525	10.6752	49712	3.47732	0	0	100%(0)	NA		0	NA	NaN;NaN	0.031081
NumberOfNodeRemoved	OtherSurgery	N	BreastReconstruction,CostLivingIndex,Method2EvalRegNode,Surgery,Radiation	215.13	103.179	99.8098	321896	3.36903	0	0	100%(0)	NA		0	NA	NaN;NaN	0.034423
BrainMetastasisAtDiagnosis	DistantNodeMetastasisAtDiagnosis	N	MetastasisAtDiagnosis,PR	184.608	10.1066	8.05449	59179	2.05212	0	0	100%(0)	NA		0	NA	NaN;NaN	0.128902
DeathSpecificOfBreastCancer	OtherMetastasisAtDiagnosis	N	MetastasisAtDiagnosis,DistantNodeMetastasisAtDiagnosis	225.832	8.074	7.65648	49737	0.417521	0	0	100%(0)	NA		0	NA	NaN;NaN	0.66047
ChemoTherapy	HER2	N	BreastSubtype	15423.8	0	0	396179	0	0	0	100%(0)	NA		0	NA	NaN;NaN	NA
Grade	HER2	N	BreastSubtype	12746.6	0	0	378247	0	0	0	100%(0)	NA		0	NA	NaN;NaN	NA
Ethnicity	MedianHouseholdIncome	N	MedianFamIncome,CostLivingIndex	20856.3	0	0	394531	0	0	0	100%(0)	NA		0	NA	NaN;NaN	NA
HER2	PR	N	BreastSubtype	7194.79	0	0	394961	0	0	0	100%(0)	NA		0	NA	NaN;NaN	NA
ChemoTherapy	MaritalStatus	N	AgeAtDiagnosis	5343.63	0	0	374635	0	0	0	100%(0)	NA		0	NA	NaN;NaN	NA
ER	HER2	N	BreastSubtype	5045.53	0	0	395997	0	0	0	100%(0)	NA		0	NA	NaN;NaN	NA
AJCC7thT	BoneMetastasisAtDiagnosis	N	MetastasisAtDiagnosis	7862.2	0	0	325499	0	0	0	100%(0)	NA		0	NA	NaN;NaN	NA
BoneMetastasisAtDiagnosis	DeathSpecificOfBreastCancer	N	MetastasisAtDiagnosis	8286.29	0	0	325971	0	0	0	100%(0)	NA		0	NA	NaN;NaN	NA
BoneMetastasisAtDiagnosis	TumorSize	N	MetastasisAtDiagnosis	5970.78	0	0	378378	0	0	0	100%(0)	NA		0	NA	NaN;NaN	NA
AJCC7thN	TypeSurgeryPrimitiveSite	N	TumorSize,NumberOfNodeRemoved	10987	0	0	296547	0	0	0	100%(0)	NA		0	NA	NaN;NaN	NA
HER2	Method2EvalRegNode	N	BreastSubtype	3148.72	0	0	333573	0	0	0	100%(0)	NA		0	NA	NaN;NaN	NA
AJCC7thT	LiverMetastasisAtDiagnosis	N	MetastasisAtDiagnosis	3050.7	0	0	325375	0	0	0	100%(0)	NA		0	NA	NaN;NaN	NA
HER2	Method2EvalTumSizeExt	N	BreastSubtype	3002.69	0	0	335048	0	0	0	100%(0)	NA		0	NA	NaN;NaN	NA
HER2	Histology	N	BreastSubtype	2959.9	0	0	396179	0	0	0	100%(0)	NA		0	NA	NaN;NaN	NA
AgeAtDiagnosis	VitalStatus	N	YearOfBirth,YearOfDiagnosis	9074.37	0	0	396179	0	0	0	100%(0)	NA		0	NA	NaN;NaN	NA
HER2	TumorSize	N	BreastSubtype	2578.59	0	0	381252	0	0	0	100%(0)	NA		0	NA	NaN;NaN	NA
LiverMetastasisAtDiagnosis	TumorSize	N	MetastasisAtDiagnosis	2440.82	0	0	378258	0	0	0	100%(0)	NA		0	NA	NaN;NaN	NA
AJCC7thN	LungMetastasisAtDiagnosis	N	MetastasisAtDiagnosis	2121.8	0	0	329118	0	0	0	100%(0)	NA		0	NA	NaN;NaN	NA
DelayDiagnosisFirstTreatment	MedianHouseholdIncome	N	CostLivingIndex	2908.29	0	0	384276	0	0	0	100%(0)	NA		0	NA	NaN;NaN	NA
AJCC7thT	HER2	N	BreastSubtype	2002.16	0	0	327788	0	0	0	100%(0)	NA		0	NA	NaN;NaN	NA
MaritalStatus	NumberOfNodeRemoved	N	AgeAtDiagnosis	2030.95	0	0	363652	0	0	0	100%(0)	NA		0	NA	NaN;NaN	NA
BoneMetastasisAtDiagnosis	BrainMetastasisAtDiagnosis	N	MetastasisAtDiagnosis	2289.87	0	0	391144	0	0	0	100%(0)	NA		0	NA	NaN;NaN	NA
DelayDiagnosisFirstTreatment	RuralUrban	N	CostLivingIndex	1994.39	0	0	383834	0	0	0	100%(0)	NA		0	NA	NaN;NaN	NA
DelayDiagnosisFirstTreatment	MedianFamIncome	N	CostLivingIndex	3116.15	0	0	384276	0	0	0	100%(0)	NA		0	NA	NaN;NaN	NA
BoneMetastasisAtDiagnosis	VitalStatus	N	Surgery,MetastasisAtDiagnosis	7417.87	0	0	387950	0	0	0	100%(0)	NA		0	NA	NaN;NaN	NA
Ethnicity	MedianFamIncome	N	CostLivingIndex,MedianHouseholdIncome	21166.7	0	0	394531	0	0	0	100%(0)	NA		0	NA	NaN;NaN	NA
BoneMetastasisAtDiagnosis	Radiation	N	MetastasisAtDiagnosis	2980.01	0	0	391371	0	0	0	100%(0)	NA		0	NA	NaN;NaN	NA
NumberOfNodeRemoved	TumorSize	N	AJCC7thN,AJCC7thT	18895.4	0	0	312894	0	0	0	100%(0)	NA		0	NA	NaN;NaN	NA
ChemoTherapy	DeathDueToOtherCause	N	YearOfBirth	1517.9	0	0	329605	0	0	0	100%(0)	NA		0	NA	NaN;NaN	NA
HER2	YearOfBirth	N	BreastSubtype	2547.44	0	0	396179	0	0	0	100%(0)	NA		0	NA	NaN;NaN	NA
DeathDueToOtherCause	Radiation	N	VitalStatus	1336.15	0	0	329405	0	0	0	100%(0)	NA		0	NA	NaN;NaN	NA
LungMetastasisAtDiagnosis	Quadrant	N	MetastasisAtDiagnosis	1338.52	0	0	391257	0	0	0	100%(0)	NA		0	NA	NaN;NaN	NA
FirstMalignantPrimary	MaritalStatus	N	AgeAtDiagnosis	1266.38	0	0	374635	0	0	0	100%(0)	NA		0	NA	NaN;NaN	NA
BoneMetastasisAtDiagnosis	Quadrant	N	MetastasisAtDiagnosis	2480.97	0	0	391585	0	0	0	100%(0)	NA		0	NA	NaN;NaN	NA
MaritalStatus	Method2EvalTumSizeExt	N	AgeAtDiagnosis	999.794	0	0	316913	0	0	0	100%(0)	NA		0	NA	NaN;NaN	NA
LiverMetastasisAtDiagnosis	Quadrant	N	MetastasisAtDiagnosis	1006.71	0	0	391394	0	0	0	100%(0)	NA		0	NA	NaN;NaN	NA
AJCC7thT	BrainMetastasisAtDiagnosis	N	MetastasisAtDiagnosis	941.304	0	0	325291	0	0	0	100%(0)	NA		0	NA	NaN;NaN	NA
ChemoTherapy	YearOfBirth	N	AgeAtDiagnosis	30959.5	0	0	396179	0	0	0	100%(0)	NA		0	NA	NaN;NaN	NA
BoneMetastasisAtDiagnosis	NumberOfPositiveNode	N	MetastasisAtDiagnosis	1570.9	0	0	334825	0	0	0	100%(0)	NA		0	NA	NaN;NaN	NA
InvasiveComponent	LiverMetastasisAtDiagnosis	N	MetastasisAtDiagnosis	800.177	0	0	366676	0	0	0	100%(0)	NA		0	NA	NaN;NaN	NA
AJCC7thN	ER	N	BreastSubtype	802.304	0	0	331141	0	0	0	100%(0)	NA		0	NA	NaN;NaN	NA
HER2	TypeSurgeryPrimitiveSite	N	BreastSubtype	1438.68	0	0	360661	0	0	0	100%(0)	NA		0	NA	NaN;NaN	NA
AgeAtDiagnosis	DeathDueToOtherCause	N	YearOfBirth,YearOfDiagnosis	7796.38	0	0	329605	0	0	0	100%(0)	NA		0	NA	NaN;NaN	NA
AJCC7thN	AgeAtDiagnosis	N	ChemoTherapy,TumorSize	3742.04	0	0	321457	0	0	0	100%(0)	NA		0	NA	NaN;NaN	NA
MaritalStatus	RuralUrban	N	CostLivingIndex	820.954	0	0	374250	0	0	0	100%(0)	NA		0	NA	NaN;NaN	NA
Histology	MedianFamIncome	N	CostLivingIndex	967.913	0	0	396122	0	0	0	100%(0)	NA		0	NA	NaN;NaN	NA
MedianHouseholdIncome	NumberOfNodeRemoved	N	CostLivingIndex	1349.81	0	0	383958	0	0	0	100%(0)	NA		0	NA	NaN;NaN	NA
NumberOfNodeRemoved	YearOfBirth	N	Method2EvalRegNode,Grade,VitalStatus,AJCC7thN,Radiation	8853.6	0	0	308996	0	0	0	100%(0)	NA		0	NA	NaN;NaN	NA
ER	NumberOfNodeRemoved	N	BreastSubtype	847.074	0	0	383837	0	0	0	100%(0)	NA		0	NA	NaN;NaN	NA
DelayDiagnosisFirstTreatment	SurvivalDelayInMonths	N	YearOfDiagnosis,Radiation	817.424	0	0	384097	0	0	0	100%(0)	NA		0	NA	NaN;NaN	NA
DeathSpecificOfBreastCancer	MaritalStatus	N	VitalStatus,AgeAtDiagnosis	1070.22	0	0	312118	0	0	0	100%(0)	NA		0	NA	NaN;NaN	NA
AgeAtDiagnosis	CostLivingIndex	N	Histology,Ethnicity	1140.66	0	0	394531	0	0	0	100%(0)	NA		0	NA	NaN;NaN	NA
CostLivingIndex	YearOfBirth	N	Histology,Ethnicity	1249.68	0	0	394531	0	0	0	100%(0)	NA		0	NA	NaN;NaN	NA
MedianFamIncome	Method2EvalRegNode	N	CostLivingIndex	817.058	0	0	333518	0	0	0	100%(0)	NA		0	NA	NaN;NaN	NA
HER2	NumberOfNodeRemoved	N	BreastSubtype	897.091	0	0	384010	0	0	0	100%(0)	NA		0	NA	NaN;NaN	NA
BoneMetastasisAtDiagnosis	DistantNodeMetastasisAtDiagnosis	N	MetastasisAtDiagnosis	1112.03	0	0	59270	0	0	0	100%(0)	NA		0	NA	NaN;NaN	NA
Grade	MaritalStatus	N	AgeAtDiagnosis	647.239	0	0	358256	0	0	0	100%(0)	NA		0	NA	NaN;NaN	NA
MedianHouseholdIncome	Method2EvalRegNode	N	CostLivingIndex	782.636	0	0	333518	0	0	0	100%(0)	NA		0	NA	NaN;NaN	NA
DelayDiagnosisFirstTreatment	NumberOfNodeRemoved	N	Method2EvalRegNode,CostLivingIndex	1174.74	0	0	316559	0	0	0	100%(0)	NA		0	NA	NaN;NaN	NA
AJCC7thT	Ethnicity	N	BreastSubtype,MaritalStatus	1070.11	0	0	310234	0	0	0	100%(0)	NA		0	NA	NaN;NaN	NA
AJCC7thT	MaritalStatus	N	AgeAtDiagnosis,Insurance	1381.8	0	0	308030	0	0	0	100%(0)	NA		0	NA	NaN;NaN	NA
AJCC7thN	MaritalStatus	N	AgeAtDiagnosis	599.047	0	0	313822	0	0	0	100%(0)	NA		0	NA	NaN;NaN	NA
Insurance	TypeSurgeryPrimitiveSite	N	TumorSize	580.31	0	0	347705	0	0	0	100%(0)	NA		0	NA	NaN;NaN	NA
BrainMetastasisAtDiagnosis	TumorSize	N	MetastasisAtDiagnosis	554.082	0	0	378157	0	0	0	100%(0)	NA		0	NA	NaN;NaN	NA
Surgery	YearOfBirth	N	VitalStatus,AgeAtDiagnosis	3487.33	0	0	392226	0	0	0	100%(0)	NA		0	NA	NaN;NaN	NA
AgeAtDiagnosis	HER2	N	ChemoTherapy,BreastSubtype	2513.95	0	0	396179	0	0	0	100%(0)	NA		0	NA	NaN;NaN	NA
MaritalStatus	MedianFamIncome	N	Ethnicity,CostLivingIndex	1846.89	0	0	373801	0	0	0	100%(0)	NA		0	NA	NaN;NaN	NA
CostLivingIndex	Quadrant	N	Histology	1045.48	0	0	396122	0	0	0	100%(0)	NA		0	NA	NaN;NaN	NA
Grade	MedianFamIncome	N	CostLivingIndex	852.076	0	0	378193	0	0	0	100%(0)	NA		0	NA	NaN;NaN	NA
MedianFamIncome	NumberOfNodeRemoved	N	CostLivingIndex	1542.37	0	0	383958	0	0	0	100%(0)	NA		0	NA	NaN;NaN	NA
BreastSubtype	MaritalStatus	N	AgeAtDiagnosis	535.789	0	0	374635	0	0	0	100%(0)	NA		0	NA	NaN;NaN	NA
AJCC7thT	BreastSubtype	N	ChemoTherapy,Radiation,Histology,AJCC7thN,Method2EvalTumSizeExt	5125.59	0	0	325145	0	0	0	100%(0)	NA		0	NA	NaN;NaN	NA
AgeAtDiagnosis	NumberOfNodeRemoved	N	Method2EvalRegNode,ChemoTherapy,AJCC7thT,VitalStatus,Radiation,BreastReconstruction	9969.97	0	0	318469	0	0	0	100%(0)	NA		0	NA	NaN;NaN	1
MedianHouseholdIncome	TypeSurgeryPrimitiveSite	N	CostLivingIndex	1127.36	0	0	360629	0	0	0	100%(0)	NA		0	NA	NaN;NaN	NA
AJCC7thN	HER2	N	BreastSubtype	1469.46	0	0	331308	0	0	0	100%(0)	NA		0	NA	NaN;NaN	NA
ChemoTherapy	TypeSurgeryPrimitiveSite	N	TumorSize,AgeAtDiagnosis,NumberOfNodeRemoved	7041.87	0	0	349189	0	0	0	100%(0)	NA		0	NA	NaN;NaN	NA
Laterality	TumorSize	N	AJCC7thT	518.085	0	0	322551	0	0	0	100%(0)	NA		0	NA	NaN;NaN	NA
BoneMetastasisAtDiagnosis	TypeSurgeryPrimitiveSite	N	MetastasisAtDiagnosis	482.359	0	0	358678	0	0	0	100%(0)	NA		0	NA	NaN;NaN	NA
LungMetastasisAtDiagnosis	OtherMetastasisAtDiagnosis	N	MetastasisAtDiagnosis	452.087	0	0	59253	0	0	0	100%(0)	NA		0	NA	NaN;NaN	NA
MedianHouseholdIncome	YearOfBirth	N	CostLivingIndex	596.193	0	0	396122	0	0	0	100%(0)	NA		0	NA	NaN;NaN	NA
Grade	YearOfBirth	N	AgeAtDiagnosis	5445.76	0	0	378247	0	0	0	100%(0)	NA		0	NA	NaN;NaN	NA
TumorSize	YearOfBirth	N	Method2EvalTumSizeExt,Grade,VitalStatus,Insurance,Method2EvalRegNode	4919.44	0	0	306406	0	0	0	100%(0)	NA		0	NA	NaN;NaN	NA
AgeAtDiagnosis	MedianHouseholdIncome	N	CostLivingIndex	550.167	0	0	396122	0	0	0	100%(0)	NA		0	NA	NaN;NaN	NA
MaritalStatus	YearOfBirth	N	AgeAtDiagnosis	41545.6	0	0	374635	0	0	0	100%(0)	NA		0	NA	NaN;NaN	NA
Grade	MedianHouseholdIncome	N	CostLivingIndex	630.808	0	0	378193	0	0	0	100%(0)	NA		0	NA	NaN;NaN	NA
DelayDiagnosisFirstTreatment	YearOfBirth	N	YearOfDiagnosis	533.787	0	0	384312	0	0	0	100%(0)	NA		0	NA	NaN;NaN	NA
AgeAtDiagnosis	MedianFamIncome	N	CostLivingIndex	668.824	0	0	396122	0	0	0	100%(0)	NA		0	NA	NaN;NaN	NA
MedianFamIncome	YearOfBirth	N	CostLivingIndex	666.709	0	0	396122	0	0	0	100%(0)	NA		0	NA	NaN;NaN	NA
AJCC7thT	ER	N	ChemoTherapy,VitalStatus,BreastSubtype	3753.14	0	0	327631	0	0	0	100%(0)	NA		0	NA	NaN;NaN	NA
AJCC7thN	BrainMetastasisAtDiagnosis	N	MetastasisAtDiagnosis	430.061	0	0	329112	0	0	0	100%(0)	NA		0	NA	NaN;NaN	NA
Histology	RuralUrban	N	CostLivingIndex	556.313	0	0	395671	0	0	0	100%(0)	NA		0	NA	NaN;NaN	NA
Method2EvalRegNode	YearOfBirth	N	ChemoTherapy,VitalStatus,AgeAtDiagnosis	13440.4	0	0	333573	0	0	0	100%(0)	NA		0	NA	NaN;NaN	NA
DelayDiagnosisFirstTreatment	LungMetastasisAtDiagnosis	N	MetastasisAtDiagnosis	423.538	0	0	381352	0	0	0	100%(0)	NA		0	NA	NaN;NaN	NA
MedianHouseholdIncome	Radiation	N	CostLivingIndex,MedianFamIncome	2339.82	0	0	395891	0	0	0	100%(0)	NA		0	NA	NaN;NaN	NA
AJCC7thN	BreastReconstruction	N	AgeAtDiagnosis	406.138	0	0	331308	0	0	0	100%(0)	NA		0	NA	NaN;NaN	1
BrainMetastasisAtDiagnosis	Quadrant	N	MetastasisAtDiagnosis	417.66	0	0	391242	0	0	0	100%(0)	NA		0	NA	NaN;NaN	NA
Method2EvalTumSizeExt	YearOfDiagnosis	N	SurvivalDelayInMonths	404.548	0	0	335048	0	0	0	100%(0)	NA		0	NA	NaN;NaN	NA
AgeAtDiagnosis	DelayDiagnosisFirstTreatment	N	CostLivingIndex	469.659	0	0	384276	0	0	0	100%(0)	NA		0	NA	NaN;NaN	NA
Insurance	YearOfBirth	N	AgeAtDiagnosis	4266.1	0	0	388252	0	0	0	100%(0)	NA		0	NA	NaN;NaN	NA
LiverMetastasisAtDiagnosis	NumberOfPositiveNode	N	MetastasisAtDiagnosis	387.453	0	0	334798	0	0	0	100%(0)	NA		0	NA	NaN;NaN	NA
RuralUrban	YearOfBirth	N	CostLivingIndex	664.738	0	0	395671	0	0	0	100%(0)	NA		0	NA	NaN;NaN	NA
More.Than.One.BC.Primary	TypeSurgeryPrimitiveSite	N	SynchroBilateral	742.821	0	0	360661	0	0	0	100%(0)	NA		0	NA	NaN;NaN	NA
Histology	MaritalStatus	N	CostLivingIndex	435.891	0	0	374621	0	0	0	100%(0)	NA		0	NA	NaN;NaN	NA
MaritalStatus	MedianHouseholdIncome	N	Ethnicity,CostLivingIndex	1913.36	0	0	373801	0	0	0	100%(0)	NA		0	NA	NaN;NaN	NA
BreastSubtype	Quadrant	N	AgeAtDiagnosis,Surgery	729.797	0	0	392226	0	0	0	100%(0)	NA		0	NA	NaN;NaN	NA
ChemoTherapy	Ethnicity	N	Grade,AgeAtDiagnosis	1498.19	0	0	376808	0	0	0	100%(0)	NA		0	NA	NaN;NaN	NA
MedianFamIncome	Method2EvalTumSizeExt	N	CostLivingIndex	529.258	0	0	334993	0	0	0	100%(0)	NA		0	NA	NaN;NaN	NA
AgeAtDiagnosis	RuralUrban	N	CostLivingIndex	677.183	0	0	395671	0	0	0	100%(0)	NA		0	NA	NaN;NaN	1
Laterality	VitalStatus	N	MetastasisAtDiagnosis	352.066	0	0	391746	0	0	0	100%(0)	NA		0	NA	NaN;NaN	NA
DelayDiagnosisFirstTreatment	LiverMetastasisAtDiagnosis	N	MetastasisAtDiagnosis	363.573	0	0	381457	0	0	0	100%(0)	NA		0	NA	NaN;NaN	NA
MedianFamIncome	TypeSurgeryPrimitiveSite	N	CostLivingIndex	1239.99	0	0	360629	0	0	0	100%(0)	NA		0	NA	NaN;NaN	NA
Grade	Method2EvalRegNode	N	ChemoTherapy,BreastSubtype,AgeAtDiagnosis	5384.88	0	0	318581	0	0	0	100%(0)	NA		0	NA	NaN;NaN	NA
ChemoTherapy	LungMetastasisAtDiagnosis	N	MetastasisAtDiagnosis	337.595	0	0	391257	0	0	0	100%(0)	NA		0	NA	NaN;NaN	NA
Ethnicity	Method2EvalRegNode	N	ChemoTherapy,CostLivingIndex	665.608	0	0	332446	0	0	0	100%(0)	NA		0	NA	NaN;NaN	NA
Grade	Method2EvalTumSizeExt	N	ChemoTherapy,Method2EvalRegNode	5466.11	0	0	318333	0	0	0	100%(0)	NA		0	NA	NaN;NaN	NA
DeathSpecificOfBreastCancer	Laterality	N	MetastasisAtDiagnosis	334.164	0	0	326109	0	0	0	100%(0)	NA		0	NA	NaN;NaN	NA
DelayDiagnosisFirstTreatment	TumorSize	N	Method2EvalRegNode,Insurance	957.051	0	0	311525	0	0	0	100%(0)	NA		0	NA	NaN;NaN	NA
Insurance	PR	N	BreastSubtype	392.875	0	0	387061	0	0	0	100%(0)	NA		0	NA	NaN;NaN	NA
MaritalStatus	SurvivalDelayInMonths	N	AgeAtDiagnosis	385.675	0	0	374635	0	0	0	100%(0)	NA		0	NA	NaN;NaN	NA
HER2	Insurance	N	BreastSubtype	325.21	0	0	388252	0	0	0	100%(0)	NA		0	NA	NaN;NaN	NA
Histology	Insurance	N	CostLivingIndex	347.909	0	0	388225	0	0	0	100%(0)	NA		0	NA	NaN;NaN	NA
MaritalStatus	Method2EvalRegNode	N	AgeAtDiagnosis,CostLivingIndex	3241.08	0	0	315827	0	0	0	100%(0)	NA		0	NA	NaN;NaN	NA
BreastReconstruction	LiverMetastasisAtDiagnosis	N	MetastasisAtDiagnosis	307.217	0	0	391394	0	0	0	100%(0)	NA		0	NA	NaN;NaN	NA
InvasiveComponent	RuralUrban	N	CostLivingIndex	340.132	0	0	369485	0	0	0	100%(0)	NA		0	NA	NaN;NaN	NA
DeathDueToOtherCause	Method2EvalTumSizeExt	N	YearOfBirth	303.245	0	0	278380	0	0	0	100%(0)	NA		0	NA	NaN;NaN	NA
BreastReconstruction	MedianHouseholdIncome	N	MedianFamIncome,CostLivingIndex	895.295	0	0	396122	0	0	0	100%(0)	NA		0	NA	NaN;NaN	NA
Ethnicity	HER2	N	BreastSubtype	307.9	0	0	394580	0	0	0	100%(0)	NA		0	NA	NaN;NaN	NA
CostLivingIndex	TumorSize	N	Histology	547.544	0	0	381220	0	0	0	100%(0)	NA		0	NA	NaN;NaN	NA
HER2	MaritalStatus	N	AgeAtDiagnosis	305.885	0	0	374635	0	0	0	100%(0)	NA		0	NA	NaN;NaN	NA
Radiation	TumorSize	N	VitalStatus,MetastasisAtDiagnosis,Quadrant,AgeAtDiagnosis,Method2EvalRegNode,Surgery,NumberOfNodeRemoved	1702.48	0	0	311334	0	0	0	100%(0)	NA		0	NA	NaN;NaN	NA
AgeAtDiagnosis	TumorSize	N	Method2EvalTumSizeExt,Grade,Surgery,AJCC7thT	5252.34	0	0	308466	0	0	0	100%(0)	NA		0	NA	NaN;NaN	NA
AJCC7thN	Ethnicity	N	YearOfBirth,BreastSubtype	626.202	0	0	330257	0	0	0	100%(0)	NA		0	NA	NaN;NaN	NA
CostLivingIndex	Surgery	N	Histology,AgeAtDiagnosis	692.651	0	0	392169	0	0	0	100%(0)	NA		0	NA	NaN;NaN	NA
Ethnicity	NumberOfNodeRemoved	N	YearOfBirth,CostLivingIndex	586.792	0	0	382555	0	0	0	100%(0)	NA		0	NA	NaN;NaN	NA
Grade	Insurance	N	AJCC7thT,CostLivingIndex	1198.7	0	0	309764	0	0	0	100%(0)	NA		0	NA	NaN;NaN	NA
HER2	LungMetastasisAtDiagnosis	N	MetastasisAtDiagnosis	276.569	0	0	391257	0	0	0	100%(0)	NA		0	NA	NaN;NaN	NA
Insurance	SurvivalDelayInMonths	N	Surgery,CostLivingIndex	621.561	0	0	384547	0	0	0	100%(0)	NA		0	NA	NaN;NaN	NA
LiverMetastasisAtDiagnosis	OtherMetastasisAtDiagnosis	N	MetastasisAtDiagnosis	267.377	0	0	59266	0	0	0	100%(0)	NA		0	NA	NaN;NaN	NA
Insurance	LiverMetastasisAtDiagnosis	N	MetastasisAtDiagnosis	270.517	0	0	384489	0	0	0	100%(0)	NA		0	NA	NaN;NaN	NA
BoneMetastasisAtDiagnosis	SurvivalDelayInMonths	N	Surgery,MetastasisAtDiagnosis	2565.05	0	0	387950	0	0	0	100%(0)	NA		0	NA	NaN;NaN	NA
SurvivalDelayInMonths	TumorSize	N	MetastasisAtDiagnosis,Surgery,VitalStatus,BreastSubtype	1609.99	0	0	375314	0	0	0	100%(0)	NA		0	NA	NaN;NaN	NA
RuralUrban	TypeSurgeryPrimitiveSite	N	CostLivingIndex	291.835	0	0	360212	0	0	0	100%(0)	NA		0	NA	NaN;NaN	NA
Insurance	Radiation	N	MedianFamIncome,CostLivingIndex	467.675	0	0	388005	0	0	0	100%(0)	NA		0	NA	NaN;NaN	NA
HER2	Quadrant	N	BreastSubtype	406.85	0	0	396179	0	0	0	100%(0)	NA		0	NA	NaN;NaN	NA
Method2EvalTumSizeExt	Quadrant	N	Method2EvalRegNode	272.968	0	0	333149	0	0	0	100%(0)	NA		0	NA	NaN;NaN	NA
Laterality	LungMetastasisAtDiagnosis	N	MetastasisAtDiagnosis	258.44	0	0	391055	0	0	0	100%(0)	NA		0	NA	NaN;NaN	NA
Ethnicity	TypeSurgeryPrimitiveSite	N	Grade,CostLivingIndex	371.531	0	0	348289	0	0	0	100%(0)	NA		0	NA	NaN;NaN	NA
LungMetastasisAtDiagnosis	TypeSurgeryPrimitiveSite	N	MetastasisAtDiagnosis	251.057	0	0	358633	0	0	0	100%(0)	NA		0	NA	NaN;NaN	NA
BreastSubtype	Insurance	N	AgeAtDiagnosis,Ethnicity	734.948	0	0	387269	0	0	0	100%(0)	NA		0	NA	NaN;NaN	NA
DelayDiagnosisFirstTreatment	Ethnicity	N	MaritalStatus,CostLivingIndex	678.235	0	0	364178	0	0	0	100%(0)	NA		0	NA	NaN;NaN	NA
Histology	NumberOfNodeRemoved	N	AgeAtDiagnosis,CostLivingIndex	574.967	0	0	383958	0	0	0	100%(0)	NA		0	NA	NaN;NaN	NA
HER2	Radiation	N	BreastSubtype	505.065	0	0	395947	0	0	0	100%(0)	NA		0	NA	NaN;NaN	NA
BreastReconstruction	MaritalStatus	N	AgeAtDiagnosis,CostLivingIndex	3000.63	0	0	374621	0	0	0	100%(0)	NA		0	NA	NaN;NaN	NA
MedianFamIncome	NumberOfPositiveNode	N	TypeSurgeryPrimitiveSite	265.075	0	0	332340	0	0	0	100%(0)	NA		0	NA	NaN;NaN	NA
ChemoTherapy	Quadrant	N	AgeAtDiagnosis,Surgery	518.536	0	0	392226	0	0	0	100%(0)	NA		0	NA	NaN;NaN	NA
AJCC7thT	SurvivalDelayInMonths	N	VitalStatus,AJCC7thM,YearOfBirth,Radiation,Surgery	4219.55	0	0	324776	0	0	0	100%(0)	NA		0	NA	NaN;NaN	NA
Grade	Radiation	N	AJCC7thT,CostLivingIndex	595.987	0	0	314380	0	0	0	100%(0)	NA		0	NA	NaN;NaN	NA
Laterality	LiverMetastasisAtDiagnosis	N	Surgery	236.535	0	0	388049	0	0	0	100%(0)	NA		0	NA	NaN;NaN	NA
AgeAtDiagnosis	SurvivalDelayInMonths	N	VitalStatus,NumberOfNodeRemoved,BreastSubtype	1583.44	0	0	384010	0	0	0	100%(0)	NA		0	NA	NaN;NaN	NA
Insurance	Quadrant	N	CostLivingIndex	297.433	0	0	388225	0	0	0	100%(0)	NA		0	NA	NaN;NaN	NA
PR	YearOfBirth	N	AgeAtDiagnosis	947.525	0	0	394961	0	0	0	100%(0)	NA		0	NA	NaN;NaN	NA
Histology	Method2EvalRegNode	N	AgeAtDiagnosis,BreastSubtype,Quadrant	1190.44	0	0	333573	0	0	0	100%(0)	NA		0	NA	NaN;NaN	NA
ER	MaritalStatus	N	BreastSubtype	233.707	0	0	374465	0	0	0	100%(0)	NA		0	NA	NaN;NaN	NA
Method2EvalRegNode	Quadrant	N	MetastasisAtDiagnosis,Radiation,ChemoTherapy,Histology	2248.68	0	0	331129	0	0	0	100%(0)	NA		0	NA	NaN;NaN	NA
FirstMalignantPrimary	HER2	N	YearOfBirth	217.931	0	0	396179	0	0	0	100%(0)	NA		0	NA	NaN;NaN	NA
MaritalStatus	Radiation	N	AgeAtDiagnosis,VitalStatus	1715.01	0	0	374433	0	0	0	100%(0)	NA		0	NA	NaN;NaN	NA
MedianHouseholdIncome	Surgery	N	CostLivingIndex	370.472	0	0	392169	0	0	0	100%(0)	NA		0	NA	NaN;NaN	NA
CostLivingIndex	VitalStatus	N	MedianHouseholdIncome	406.549	0	0	396122	0	0	0	100%(0)	NA		0	NA	NaN;NaN	NA
MedianFamIncome	PR	N	BreastSubtype	289.552	0	0	394906	0	0	0	100%(0)	NA		0	NA	NaN;NaN	NA
HER2	LiverMetastasisAtDiagnosis	N	BreastSubtype	873.478	0	0	391922	0	0	0	100%(0)	NA		0	NA	NaN;NaN	NA
MaritalStatus	VitalStatus	N	YearOfBirth,Insurance,Ethnicity	4185.09	0	0	370023	0	0	0	100%(0)	NA		0	NA	NaN;NaN	NA
MedianFamIncome	Surgery	N	CostLivingIndex	323.429	0	0	392169	0	0	0	100%(0)	NA		0	NA	NaN;NaN	NA
BreastReconstruction	HER2	N	AgeAtDiagnosis	207.099	0	0	396179	0	0	0	100%(0)	NA		0	NA	NaN;NaN	1
OtherMetastasisAtDiagnosis	Radiation	N	Surgery	200.564	0	0	58717	0	0	0	100%(0)	NA		0	NA	NaN;NaN	NA
BreastReconstruction	BreastSubtype	N	AgeAtDiagnosis	213.352	0	0	396179	0	0	0	100%(0)	NA		0	NA	NaN;NaN	NA
BreastReconstruction	MedianFamIncome	N	CostLivingIndex,MedianHouseholdIncome	948.985	0	0	396122	0	0	0	100%(0)	NA		0	NA	NaN;NaN	NA
InvasiveComponent	Quadrant	N	CostLivingIndex	234.434	0	0	369911	0	0	0	100%(0)	NA		0	NA	NaN;NaN	NA
BreastReconstruction	Insurance	N	Surgery,CostLivingIndex,MedianFamIncome	486.426	0	0	384547	0	0	0	100%(0)	NA		0	NA	NaN;NaN	NA
AJCC7thT	YearOfBirth	N	Method2EvalTumSizeExt,VitalStatus,ChemoTherapy,AgeAtDiagnosis	3702.76	0	0	327666	0	0	0	100%(0)	NA		0	NA	NaN;NaN	NA
Ethnicity	SurvivalDelayInMonths	N	CostLivingIndex	247.331	0	0	394531	0	0	0	100%(0)	NA		0	NA	NaN;NaN	NA
HER2	MetastasisAtDiagnosis	N	BreastSubtype	729.901	0	0	391958	0	0	0	100%(0)	NA		0	NA	NaN;NaN	NA
MedianHouseholdIncome	NumberOfPositiveNode	N	TypeSurgeryPrimitiveSite	245.251	0	0	332340	0	0	0	100%(0)	NA		0	NA	NaN;NaN	NA
MedianHouseholdIncome	PR	N	BreastSubtype	220.909	0	0	394906	0	0	0	100%(0)	NA		0	NA	NaN;NaN	NA
DeathSpecificOfBreastCancer	MedianFamIncome	N	VitalStatus	351.607	0	0	329558	0	0	0	100%(0)	NA		0	NA	NaN;NaN	NA
MedianFamIncome	SurvivalDelayInMonths	N	Radiation,Insurance,ChemoTherapy	607.451	0	0	388005	0	0	0	100%(0)	NA		0	NA	NaN;NaN	NA
Insurance	MedianHouseholdIncome	N	MedianFamIncome,CostLivingIndex	2800.12	0	0	388225	0	0	0	100%(0)	NA		0	NA	NaN;NaN	NA
HER2	InvasiveComponent	N	BreastSubtype	188.503	0	0	369965	0	0	0	100%(0)	NA		0	NA	NaN;NaN	NA
MaritalStatus	TypeSurgeryPrimitiveSite	N	AgeAtDiagnosis	203.132	0	0	342708	0	0	0	100%(0)	NA		0	NA	NaN;NaN	NA
AJCC7thT	AgeAtDiagnosis	N	Method2EvalTumSizeExt,Radiation,BreastReconstruction,BreastSubtype,AJCC7thN,Method2EvalRegNode	3896.46	0	0	325021	0	0	0	100%(0)	NA		0	NA	NaN;NaN	1
BreastReconstruction	YearOfBirth	N	AgeAtDiagnosis	14887.5	0	0	396179	0	0	0	100%(0)	NA		0	NA	NaN;NaN	NA
BreastSubtype	Surgery	N	AJCC7thM,Quadrant	624.372	0	0	332954	0	0	0	100%(0)	NA		0	NA	NaN;NaN	NA
ER	Quadrant	N	BreastSubtype	217.846	0	0	395997	0	0	0	100%(0)	NA		0	NA	NaN;NaN	NA
AJCC7thT	BreastReconstruction	N	AgeAtDiagnosis,AJCC7thM,Histology	821.122	0	0	327788	0	0	0	100%(0)	NA		0	NA	NaN;NaN	NA
OtherMetastasisAtDiagnosis	TumorSize	N	MetastasisAtDiagnosis	197.488	0	0	56715	0	0	0	100%(0)	NA		0	NA	NaN;NaN	NA
AgeAtDiagnosis	Quadrant	N	Histology,BreastSubtype,ChemoTherapy	979.272	0	0	396179	0	0	0	100%(0)	NA		0	NA	NaN;NaN	NA
Insurance	Method2EvalRegNode	N	MaritalStatus,AgeAtDiagnosis,VitalStatus,BreastReconstruction,Radiation	1443.66	0	0	312687	0	0	0	100%(0)	NA		0	NA	NaN;NaN	NA
Insurance	RuralUrban	N	MedianHouseholdIncome	238.577	0	0	387796	0	0	0	100%(0)	NA		0	NA	NaN;NaN	NA
BoneMetastasisAtDiagnosis	InvasiveComponent	N	Surgery,MetastasisAtDiagnosis	2233.32	0	0	364233	0	0	0	100%(0)	NA		0	NA	NaN;NaN	NA
CostLivingIndex	ER	N	MedianFamIncome	332.846	0	0	395940	0	0	0	100%(0)	NA		0	NA	NaN;NaN	NA
AJCC7thN	Histology	N	AgeAtDiagnosis,Quadrant,Surgery	689.106	0	0	328357	0	0	0	100%(0)	NA		0	NA	NaN;NaN	NA
LiverMetastasisAtDiagnosis	TypeSurgeryPrimitiveSite	N	MetastasisAtDiagnosis	161.813	0	0	358647	0	0	0	100%(0)	NA		0	NA	NaN;NaN	NA
MaritalStatus	NumberOfPositiveNode	N	AgeAtDiagnosis	202.181	0	0	320001	0	0	0	100%(0)	NA		0	NA	NaN;NaN	NA
BreastSubtype	MedianFamIncome	N	Ethnicity,Histology	549.721	0	0	394531	0	0	0	100%(0)	NA		0	NA	NaN;NaN	NA
CostLivingIndex	DeathSpecificOfBreastCancer	N	MedianHouseholdIncome	193.391	0	0	329558	0	0	0	100%(0)	NA		0	NA	NaN;NaN	NA
FirstMalignantPrimary	Quadrant	N	YearOfBirth	188.619	0	0	396179	0	0	0	100%(0)	NA		0	NA	NaN;NaN	NA
CostLivingIndex	NumberOfPositiveNode	N	Insurance	201.432	0	0	331153	0	0	0	100%(0)	NA		0	NA	NaN;NaN	NA
FirstMalignantPrimary	Surgery	N	Radiation	156.548	0	0	392005	0	0	0	100%(0)	NA		0	NA	NaN;NaN	NA
MedianHouseholdIncome	TumorSize	N	Insurance,Method2EvalRegNode	529.183	0	0	317852	0	0	0	100%(0)	NA		0	NA	NaN;NaN	NA
AgeAtDiagnosis	ER	N	BreastSubtype,ChemoTherapy	2030.35	0	0	395997	0	0	0	100%(0)	NA		0	NA	NaN;NaN	NA
BreastReconstruction	Method2EvalTumSizeExt	N	AgeAtDiagnosis,CostLivingIndex	1136.1	0	0	334993	0	0	0	100%(0)	NA		0	NA	NaN;NaN	NA
Radiation	YearOfBirth	N	Method2EvalRegNode,AgeAtDiagnosis	6635.51	0	0	333379	0	0	0	100%(0)	NA		0	NA	NaN;NaN	NA
Insurance	NumberOfPositiveNode	N	AJCC7thT,NumberOfNodeRemoved	820.384	0	0	277649	0	0	0	100%(0)	NA		0	NA	NaN;NaN	NA
AgeAtDiagnosis	NumberOfPositiveNode	N	AJCC7thN,AJCC7thT	1444.74	0	0	283330	0	0	0	100%(0)	NA		0	NA	NaN;NaN	NA
OtherMetastasisAtDiagnosis	Quadrant	N	MetastasisAtDiagnosis	170.408	0	0	59298	0	0	0	100%(0)	NA		0	NA	NaN;NaN	NA
DelayDiagnosisFirstTreatment	Grade	N	CostLivingIndex,ChemoTherapy	612.549	0	0	368361	0	0	0	100%(0)	NA		0	NA	NaN;NaN	NA
RuralUrban	VitalStatus	N	CostLivingIndex	181.352	0	0	395671	0	0	0	100%(0)	NA		0	NA	NaN;NaN	NA
BreastSubtype	YearOfBirth	N	AgeAtDiagnosis	4113.01	0	0	396179	0	0	0	100%(0)	NA		0	NA	NaN;NaN	NA
More.Than.One.BC.Primary	YearOfDiagnosis	N	Contralateral	171.256	0	0	396179	0	0	0	100%(0)	NA		0	NA	NaN;NaN	NA
Ethnicity	Quadrant	N	BreastSubtype	250.298	0	0	394580	0	0	0	100%(0)	NA		0	NA	NaN;NaN	NA
OtherSurgery	TumorSize	N	AJCC7thT	208.058	0	0	322272	0	0	0	100%(0)	NA		0	NA	NaN;NaN	NA
HER2	NumberOfPositiveNode	N	TypeSurgeryPrimitiveSite,Grade	300.923	0	0	322926	0	0	0	100%(0)	NA		0	NA	NaN;NaN	NA
BoneMetastasisAtDiagnosis	MaritalStatus	N	Surgery,AgeAtDiagnosis	374.089	0	0	368238	0	0	0	100%(0)	NA		0	NA	NaN;NaN	NA
ChemoTherapy	Insurance	N	AgeAtDiagnosis,Ethnicity	1248.43	0	0	387269	0	0	0	100%(0)	NA		0	NA	NaN;NaN	NA
PR	Quadrant	N	BreastSubtype	176.389	0	0	394961	0	0	0	100%(0)	NA		0	NA	NaN;NaN	NA
InvasiveComponent	VitalStatus	N	Surgery,PR,YearOfBirth,ER,MetastasisAtDiagnosis	2409.35	0	0	363250	0	0	0	100%(0)	NA		0	NA	NaN;NaN	NA
Ethnicity	Surgery	N	VitalStatus,CostLivingIndex	394.81	0	0	390641	0	0	0	100%(0)	NA		0	NA	NaN;NaN	NA
InvasiveComponent	MedianHouseholdIncome	N	CostLivingIndex	889.455	0	0	369911	0	0	0	100%(0)	NA		0	NA	NaN;NaN	NA
ER	YearOfBirth	N	BreastSubtype,ChemoTherapy	1833.2	0	0	395997	0	0	0	100%(0)	NA		0	NA	NaN;NaN	NA
Grade	Surgery	N	VitalStatus,BreastSubtype,AgeAtDiagnosis	779.411	0	0	374742	0	0	0	100%(0)	NA		0	NA	NaN;NaN	NA
BreastSubtype	MedianHouseholdIncome	N	Ethnicity,Histology	487.806	0	0	394531	0	0	0	100%(0)	NA		0	NA	NaN;NaN	NA
AJCC7thN	YearOfBirth	N	TumorSize,AgeAtDiagnosis	3594.2	0	0	321457	0	0	0	100%(0)	NA		0	NA	NaN;NaN	NA
Radiation	RuralUrban	N	AgeAtDiagnosis,MedianHouseholdIncome	242.101	0	0	395441	0	0	0	100%(0)	NA		0	NA	NaN;NaN	NA
AJCC7thT	CostLivingIndex	N	MedianFamIncome	267.187	0	0	327756	0	0	0	100%(0)	NA		0	NA	NaN;NaN	NA
More.Than.One.BC.Primary	Radiation	N	SynchroBilateral	330.729	0	0	395947	0	0	0	100%(0)	NA		0	NA	NaN;NaN	NA
DeathSpecificOfBreastCancer	InvasiveComponent	N	Surgery,ER,VitalStatus	1901.92	0	0	304963	0	0	0	100%(0)	NA		0	NA	NaN;NaN	1
NumberOfNodeRemoved	RuralUrban	N	CostLivingIndex	203.236	0	0	383526	0	0	0	100%(0)	NA		0	NA	NaN;NaN	NA
ChemoTherapy	CostLivingIndex	N	Histology,Method2EvalRegNode,AgeAtDiagnosis	561.356	0	0	333518	0	0	0	100%(0)	NA		0	NA	NaN;NaN	NA
Histology	MetastasisAtDiagnosis	N	Surgery,Quadrant	859.017	0	0	388300	0	0	0	100%(0)	NA		0	NA	NaN;NaN	NA
MaritalStatus	Quadrant	N	AgeAtDiagnosis	263.606	0	0	374635	0	0	0	100%(0)	NA		0	NA	NaN;NaN	NA
DelayDiagnosisFirstTreatment	NumberOfPositiveNode	N	AJCC7thN	714.481	0	0	284401	0	0	0	100%(0)	NA		0	NA	NaN;NaN	NA
BrainMetastasisAtDiagnosis	BreastReconstruction	N	Surgery	122.536	0	0	388128	0	0	0	100%(0)	NA		0	NA	NaN;NaN	NA
BrainMetastasisAtDiagnosis	HER2	N	BreastSubtype	126.563	0	0	391794	0	0	0	100%(0)	NA		0	NA	NaN;NaN	NA
NumberOfPositiveNode	SurvivalDelayInMonths	N	MetastasisAtDiagnosis	176.056	0	0	334889	0	0	0	100%(0)	NA		0	NA	NaN;NaN	NA
Grade	OtherSurgery	N	CostLivingIndex	131.467	0	0	377620	0	0	0	100%(0)	NA		0	NA	NaN;NaN	NA
Laterality	NumberOfNodeRemoved	N	AJCC7thM,Quadrant	544.744	0	0	326071	0	0	0	100%(0)	NA		0	NA	NaN;NaN	NA
FirstMalignantPrimary	Grade	N	YearOfBirth	131.899	0	0	378247	0	0	0	100%(0)	NA		0	NA	NaN;NaN	NA
MedianHouseholdIncome	OtherSurgery	N	CostLivingIndex,BreastReconstruction	214.485	0	0	395441	0	0	0	100%(0)	NA		0	NA	NaN;NaN	NA
Insurance	MetastasisAtDiagnosis	N	Surgery,VitalStatus,MaritalStatus	880.467	0	0	364559	0	0	0	100%(0)	NA		0	NA	NaN;NaN	NA
MaritalStatus	PR	N	AgeAtDiagnosis	134.012	0	0	373502	0	0	0	100%(0)	NA		0	NA	NaN;NaN	NA
BrainMetastasisAtDiagnosis	OtherMetastasisAtDiagnosis	N	MetastasisAtDiagnosis	115.713	0	0	59262	0	0	0	100%(0)	NA		0	NA	NaN;NaN	NA
ER	NumberOfPositiveNode	N	BreastSubtype	129.768	0	0	336113	0	0	0	100%(0)	NA		0	NA	NaN;NaN	NA
ChemoTherapy	Surgery	N	AgeAtDiagnosis,Histology,AJCC7thM,SurvivalDelayInMonths,Radiation,VitalStatus	573.2	0	0	332757	0	0	0	100%(0)	NA		0	NA	NaN;NaN	1
CostLivingIndex	PR	N	MedianFamIncome	208.109	0	0	394906	0	0	0	100%(0)	NA		0	NA	NaN;NaN	NA
AJCC7thM	Histology	N	Surgery,Quadrant	730.007	0	0	332954	0	0	0	100%(0)	NA		0	NA	NaN;NaN	NA
BreastSubtype	CostLivingIndex	N	Histology,MedianFamIncome	402.908	0	0	396122	0	0	0	100%(0)	NA		0	NA	NaN;NaN	NA
FirstMalignantPrimary	Histology	N	AgeAtDiagnosis	128.802	0	0	396179	0	0	0	100%(0)	NA		0	NA	NaN;NaN	NA
Histology	TumorSize	N	AJCC7thT,AgeAtDiagnosis,Method2EvalRegNode,BreastSubtype	2677.81	0	0	321701	0	0	0	100%(0)	NA		0	NA	NaN;NaN	NA
BreastSubtype	MetastasisAtDiagnosis	N	LiverMetastasisAtDiagnosis,Quadrant,Histology	928.635	0	0	391394	0	0	0	100%(0)	NA		0	NA	NaN;NaN	NA
AJCC7thN	Insurance	N	AJCC7thT,TumorSize	1453.08	0	0	315568	0	0	0	100%(0)	NA		0	NA	NaN;NaN	NA
MaritalStatus	TumorSize	N	AgeAtDiagnosis,Insurance,Ethnicity	1395.69	0	0	357684	0	0	0	100%(0)	NA		0	NA	NaN;NaN	NA
DeathSpecificOfBreastCancer	Radiation	N	MetastasisAtDiagnosis,VitalStatus,AgeAtDiagnosis	2238.38	0	0	326091	0	0	0	100%(0)	NA		0	NA	NaN;NaN	NA
DeathSpecificOfBreastCancer	Histology	N	Surgery,CostLivingIndex	407.188	0	0	326179	0	0	0	100%(0)	NA		0	NA	NaN;NaN	NA
MedianFamIncome	TumorSize	N	Insurance,TypeSurgeryPrimitiveSite,InvasiveComponent	573.964	0	0	334815	0	0	0	100%(0)	NA		0	NA	NaN;NaN	NA
HER2	SurvivalDelayInMonths	N	BreastSubtype	111.113	0	0	396179	0	0	0	100%(0)	NA		0	NA	NaN;NaN	NA
ER	LungMetastasisAtDiagnosis	N	VitalStatus,BreastSubtype	374.488	0	0	391607	0	0	0	100%(0)	NA		0	NA	NaN;NaN	NA
InvasiveComponent	YearOfBirth	N	VitalStatus,Histology,AgeAtDiagnosis	1399.06	0	0	369965	0	0	0	100%(0)	NA		0	NA	NaN;NaN	NA
AJCC7thT	MedianHouseholdIncome	N	VitalStatus,Insurance	403.191	0	0	322523	0	0	0	100%(0)	NA		0	NA	NaN;NaN	NA
MaritalStatus	Surgery	N	AgeAtDiagnosis,Insurance,VitalStatus	1864.32	0	0	367335	0	0	0	100%(0)	NA		0	NA	NaN;NaN	NA
Ethnicity	VitalStatus	N	MaritalStatus,BreastSubtype,YearOfBirth,Insurance	921.581	0	0	370023	0	0	0	100%(0)	NA		0	NA	NaN;NaN	NA
Histology	VitalStatus	N	Surgery,Quadrant	495.808	0	0	392226	0	0	0	100%(0)	NA		0	NA	NaN;NaN	NA
BrainMetastasisAtDiagnosis	Laterality	N	Surgery	107.393	0	0	387926	0	0	0	100%(0)	NA		0	NA	NaN;NaN	NA
Radiation	YearOfDiagnosis	N	AgeAtDiagnosis	131.828	0	0	395947	0	0	0	100%(0)	NA		0	NA	NaN;NaN	NA
AJCC7thM	Radiation	N	Method2EvalRegNode,Surgery,OtherSurgery,AgeAtDiagnosis,VitalStatus	3670.47	0	0	330069	0	0	0	100%(0)	NA		0	NA	NaN;NaN	NA
OtherSurgery	Quadrant	N	MetastasisAtDiagnosis	129.538	0	0	391521	0	0	0	100%(0)	NA		0	NA	NaN;NaN	NA
ChemoTherapy	OtherSurgery	N	AgeAtDiagnosis,AJCC7thN	431.134	0	0	330911	0	0	0	100%(0)	NA		0	NA	NaN;NaN	NA
AJCC7thT	FirstMalignantPrimary	N	YearOfBirth,AJCC7thN	474.584	0	0	325420	0	0	0	100%(0)	NA		0	NA	NaN;NaN	NA
Surgery	YearOfDiagnosis	N	AgeAtDiagnosis	179.653	0	0	392226	0	0	0	100%(0)	NA		0	NA	NaN;NaN	NA
TypeSurgeryPrimitiveSite	YearOfDiagnosis	N	NumberOfNodeRemoved,YearOfBirth	383.597	0	0	356195	0	0	0	100%(0)	NA		0	NA	NaN;NaN	NA
Histology	SurvivalDelayInMonths	N	CostLivingIndex	145.227	0	0	396122	0	0	0	100%(0)	NA		0	NA	NaN;NaN	NA
DelayDiagnosisFirstTreatment	Quadrant	N	Radiation,Surgery,AJCC7thN,BreastReconstruction	1138.01	0	0	321110	0	0	0	100%(0)	NA		0	NA	NaN;NaN	NA
Grade	Quadrant	N	MetastasisAtDiagnosis,Histology,BreastSubtype	589.04	0	0	374678	0	0	0	100%(0)	NA		0	NA	NaN;NaN	NA
Histology	YearOfBirth	N	BreastSubtype,AgeAtDiagnosis	2284.36	0	0	396179	0	0	0	100%(0)	NA		0	NA	NaN;NaN	NA
ER	Insurance	N	ChemoTherapy,Ethnicity,VitalStatus	539.011	0	0	387093	0	0	0	100%(0)	NA		0	NA	NaN;NaN	NA
BoneMetastasisAtDiagnosis	Insurance	N	Surgery,MetastasisAtDiagnosis	560.832	0	0	381152	0	0	0	100%(0)	NA		0	NA	NaN;NaN	NA
AJCC7thT	MedianFamIncome	N	Insurance,Histology	404.479	0	0	322523	0	0	0	100%(0)	NA		0	NA	NaN;NaN	NA
BreastSubtype	VitalStatus	N	PR,Ethnicity,Histology,ER	2037.07	0	0	393213	0	0	0	100%(0)	NA		0	NA	NaN;NaN	NA
AJCC7thT	DeathDueToOtherCause	N	YearOfBirth,Surgery	216.474	0	0	270307	0	0	0	100%(0)	NA		0	NA	NaN;NaN	NA
CostLivingIndex	Method2EvalTumSizeExt	N	Method2EvalRegNode,TumorSize	877.813	0	0	322767	0	0	0	100%(0)	NA		0	NA	NaN;NaN	NA
AJCC7thN	CostLivingIndex	N	MedianFamIncome	193.681	0	0	331254	0	0	0	100%(0)	NA		0	NA	NaN;NaN	NA
Grade	LiverMetastasisAtDiagnosis	N	MetastasisAtDiagnosis,BreastSubtype	840.33	0	0	374262	0	0	0	100%(0)	NA		0	NA	NaN;NaN	NA
Ethnicity	LiverMetastasisAtDiagnosis	N	MetastasisAtDiagnosis	105.162	0	0	390016	0	0	0	100%(0)	NA		0	NA	NaN;NaN	NA
DeathDueToOtherCause	RuralUrban	N	MedianHouseholdIncome	126.382	0	0	329155	0	0	0	100%(0)	NA		0	NA	NaN;NaN	NA
Contralateral	YearOfDiagnosis	N	SurvivalDelayInMonths	600.851	0	0	396179	0	0	0	100%(0)	NA		0	NA	NaN;NaN	NA
BreastReconstruction	Histology	N	CostLivingIndex,AgeAtDiagnosis	349.517	0	0	396122	0	0	0	100%(0)	NA		0	NA	NaN;NaN	NA
DelayDiagnosisFirstTreatment	PR	N	Grade,CostLivingIndex	418.543	0	0	367333	0	0	0	100%(0)	NA		0	NA	NaN;NaN	NA
TypeSurgeryPrimitiveSite	VitalStatus	N	TumorSize,MedianHouseholdIncome	1193.94	0	0	353105	0	0	0	100%(0)	NA		0	NA	NaN;NaN	NA
MaritalStatus	MetastasisAtDiagnosis	N	Insurance,Radiation,AgeAtDiagnosis	562.487	0	0	367689	0	0	0	100%(0)	NA		0	NA	NaN;NaN	NA
DeathSpecificOfBreastCancer	HER2	N	BreastSubtype	92.8658	0	0	329605	0	0	0	100%(0)	NA		0	NA	NaN;NaN	NA
DeathDueToOtherCause	Quadrant	N	YearOfBirth	123.613	0	0	329605	0	0	0	100%(0)	NA		0	NA	NaN;NaN	NA
Method2EvalRegNode	TypeSurgeryPrimitiveSite	N	AJCC7thT,AJCC7thN,BreastSubtype,TumorSize,BreastReconstruction	3753.09	0	0	299382	0	0	0	100%(0)	NA		0	NA	NaN;NaN	NA
Ethnicity	MetastasisAtDiagnosis	N	VitalStatus,SurvivalDelayInMonths	295.703	0	0	390577	0	0	0	100%(0)	NA		0	NA	NaN;NaN	NA
BoneMetastasisAtDiagnosis	Laterality	N	Surgery,Quadrant	841.856	0	0	388204	0	0	0	100%(0)	NA		0	NA	NaN;NaN	NA
ChemoTherapy	MedianFamIncome	N	SurvivalDelayInMonths,ER,CostLivingIndex	523.781	0	0	395940	0	0	0	100%(0)	NA		0	NA	NaN;NaN	NA
MaritalStatus	OtherSurgery	N	CostLivingIndex	103.589	0	0	374265	0	0	0	100%(0)	NA		0	NA	NaN;NaN	NA
DelayDiagnosisFirstTreatment	HER2	N	BreastSubtype	118.03	0	0	384312	0	0	0	100%(0)	NA		0	NA	NaN;NaN	NA
BreastSubtype	LungMetastasisAtDiagnosis	N	MetastasisAtDiagnosis,Histology	540.81	0	0	391257	0	0	0	100%(0)	NA		0	NA	NaN;NaN	NA
Ethnicity	Histology	N	CostLivingIndex,BreastSubtype	739.21	0	0	394531	0	0	0	100%(0)	NA		0	NA	NaN;NaN	NA
Quadrant	YearOfDiagnosis	N	YearOfBirth	301.276	0	0	396179	0	0	0	100%(0)	NA		0	NA	NaN;NaN	NA
BoneMetastasisAtDiagnosis	Histology	N	Surgery,Quadrant	539.749	0	0	388411	0	0	0	100%(0)	NA		0	NA	NaN;NaN	NA
BrainMetastasisAtDiagnosis	ChemoTherapy	N	MetastasisAtDiagnosis	86.1386	0	0	391242	0	0	0	100%(0)	NA		0	NA	NaN;NaN	NA
InvasiveComponent	TypeSurgeryPrimitiveSite	N	BreastReconstruction	85.8394	0	0	346522	0	0	0	100%(0)	NA		0	NA	NaN;NaN	NA
Ethnicity	Radiation	N	MedianFamIncome	95.0748	0	0	394302	0	0	0	100%(0)	NA		0	NA	NaN;NaN	NA
FirstMalignantPrimary	NumberOfPositiveNode	N	YearOfBirth	94.6646	0	0	336261	0	0	0	100%(0)	NA		0	NA	NaN;NaN	NA
Laterality	OtherMetastasisAtDiagnosis	N	MetastasisAtDiagnosis	84.1029	0	0	59268	0	0	0	100%(0)	NA		0	NA	NaN;NaN	NA
BreastReconstruction	SurvivalDelayInMonths	N	AgeAtDiagnosis,CostLivingIndex	335.408	0	0	396122	0	0	0	100%(0)	NA		0	NA	NaN;NaN	NA
ER	Method2EvalRegNode	N	ChemoTherapy,BreastSubtype,Histology	3928.94	0	0	333403	0	0	0	100%(0)	NA		0	NA	NaN;NaN	NA
DelayDiagnosisFirstTreatment	Surgery	N	BreastReconstruction,AJCC7thM,Quadrant,Radiation	1222.28	0	0	323710	0	0	0	100%(0)	NA		0	NA	NaN;NaN	NA
PR	YearOfDiagnosis	N	AgeAtDiagnosis	107.068	0	0	394961	0	0	0	100%(0)	NA		0	NA	NaN;NaN	NA
Ethnicity	TumorSize	N	BreastSubtype,YearOfBirth,MaritalStatus	1365.65	0	0	361060	0	0	0	100%(0)	NA		0	NA	NaN;NaN	1
AJCC7thM	BreastSubtype	N	LiverMetastasisAtDiagnosis,ChemoTherapy,Radiation	780.582	0	0	332304	0	0	0	100%(0)	NA		0	NA	NaN;NaN	NA
NumberOfPositiveNode	Sex	N	Quadrant	81.4009	0	0	336261	0	0	0	100%(0)	NA		0	NA	NaN;NaN	NA
BreastSubtype	DeathSpecificOfBreastCancer	N	PR,ER,Ethnicity,Histology	2704.18	0	0	326933	0	0	0	100%(0)	NA		0	NA	NaN;NaN	NA
AgeAtDiagnosis	Ethnicity	N	BreastSubtype,YearOfBirth	2456.46	0	0	394580	0	0	0	100%(0)	NA		0	NA	NaN;NaN	NA
Method2EvalTumSizeExt	VitalStatus	N	PR	75.6218	0	0	333924	0	0	0	100%(0)	NA		0	NA	NaN;NaN	NA
DeathDueToOtherCause	Histology	N	YearOfBirth	89.9393	0	0	329605	0	0	0	100%(0)	NA		0	NA	NaN;NaN	NA
BreastReconstruction	Laterality	N	Surgery	81.7707	0	0	392004	0	0	0	100%(0)	NA		0	NA	NaN;NaN	NA
Method2EvalTumSizeExt	SurvivalDelayInMonths	N	Method2EvalRegNode,Surgery,YearOfBirth	1472.31	0	0	330126	0	0	0	100%(0)	NA		0	NA	NaN;NaN	NA
BreastSubtype	DelayDiagnosisFirstTreatment	N	ChemoTherapy,AgeAtDiagnosis,Histology	480.65	0	0	384312	0	0	0	100%(0)	NA		0	NA	NaN;NaN	NA
AJCC7thM	Ethnicity	N	VitalStatus,YearOfBirth	274.331	0	0	334964	0	0	0	100%(0)	NA		0	NA	NaN;NaN	NA
AJCC7thN	Sex	N	TumorSize	80.1075	0	0	321457	0	0	0	100%(0)	NA		0	NA	NaN;NaN	NA
DeathDueToOtherCause	MaritalStatus	N	YearOfBirth,Insurance	2668.03	0	0	308988	0	0	0	100%(0)	NA		0	NA	NaN;NaN	NA
Histology	Method2EvalTumSizeExt	N	BreastSubtype,CostLivingIndex	443.907	0	0	334993	0	0	0	100%(0)	NA		0	NA	NaN;NaN	NA
ER	SurvivalDelayInMonths	N	BreastSubtype	276.32	0	0	395997	0	0	0	100%(0)	NA		0	NA	NaN;NaN	NA
BreastSubtype	YearOfDiagnosis	N	YearOfBirth	155.12	0	0	396179	0	0	0	100%(0)	NA		0	NA	NaN;NaN	NA
Method2EvalRegNode	PR	N	ChemoTherapy,VitalStatus,BreastSubtype,AgeAtDiagnosis	3845.83	0	0	332465	0	0	0	100%(0)	NA		0	NA	NaN;NaN	NA
BreastSubtype	NumberOfPositiveNode	N	NumberOfNodeRemoved,Histology	395.081	0	0	333984	0	0	0	100%(0)	NA		0	NA	NaN;NaN	NA
DeathDueToOtherCause	HER2	N	YearOfBirth	69.0004	0	0	329605	0	0	0	100%(0)	NA		0	NA	NaN;NaN	NA
BreastSubtype	Sex	N	Quadrant,ER	268.638	0	0	395997	0	0	0	100%(0)	NA		0	NA	NaN;NaN	NA
MedianHouseholdIncome	SurvivalDelayInMonths	N	MedianFamIncome	553.956	0	0	396122	0	0	0	100%(0)	NA		0	NA	NaN;NaN	NA
Grade	LungMetastasisAtDiagnosis	N	MetastasisAtDiagnosis,Histology	886.339	0	0	374157	0	0	0	100%(0)	NA		0	NA	NaN;NaN	NA
BreastReconstruction	ChemoTherapy	N	AgeAtDiagnosis,TumorSize	2733.24	0	0	381252	0	0	0	100%(0)	NA		0	NA	NaN;NaN	NA
Histology	Radiation	N	AgeAtDiagnosis,CostLivingIndex	289.917	0	0	395891	0	0	0	100%(0)	NA		0	NA	NaN;NaN	NA
Grade	RuralUrban	N	CostLivingIndex	162.983	0	0	377779	0	0	0	100%(0)	NA		0	NA	NaN;NaN	NA
MedianHouseholdIncome	MetastasisAtDiagnosis	N	VitalStatus	75.4864	0	0	391902	0	0	0	100%(0)	NA		0	NA	NaN;NaN	NA
Surgery	SynchroBilateral	N	Radiation	68.0613	0	0	392005	0	0	0	100%(0)	NA		0	NA	NaN;NaN	NA
HER2	SynchroBilateral	N	BreastSubtype	62.1983	0	0	396179	0	0	0	100%(0)	NA		0	NA	NaN;NaN	NA
BreastSubtype	SurvivalDelayInMonths	N	YearOfBirth,PR	362.56	0	0	394961	0	0	0	100%(0)	NA		0	NA	NaN;NaN	NA
Method2EvalRegNode	OtherSurgery	N	ChemoTherapy,BoneMetastasisAtDiagnosis,AgeAtDiagnosis	243.433	0	0	331075	0	0	0	100%(0)	NA		0	NA	NaN;NaN	NA
ChemoTherapy	MedianHouseholdIncome	N	CostLivingIndex,Radiation	428.335	0	0	395891	0	0	0	100%(0)	NA		0	NA	NaN;NaN	NA
AJCC7thM	PR	N	VitalStatus,LiverMetastasisAtDiagnosis	540.789	0	0	331384	0	0	0	100%(0)	NA		0	NA	NaN;NaN	NA
BrainMetastasisAtDiagnosis	ER	N	VitalStatus,BreastSubtype	181.675	0	0	391618	0	0	0	100%(0)	NA		0	NA	NaN;NaN	NA
DeathDueToOtherCause	DelayDiagnosisFirstTreatment	N	CostLivingIndex	71.5923	0	0	320323	0	0	0	100%(0)	NA		0	NA	NaN;NaN	NA
AJCC7thM	MedianHouseholdIncome	N	VitalStatus	73.5925	0	0	336152	0	0	0	100%(0)	NA		0	NA	NaN;NaN	NA
AJCC7thT	OtherSurgery	N	MetastasisAtDiagnosis,ChemoTherapy,CostLivingIndex	336.338	0	0	325410	0	0	0	100%(0)	NA		0	NA	NaN;NaN	NA
AJCC7thN	MedianHouseholdIncome	N	VitalStatus,Quadrant	237.645	0	0	331254	0	0	0	100%(0)	NA		0	NA	NaN;NaN	NA
Ethnicity	Method2EvalTumSizeExt	N	ChemoTherapy,TumorSize	413.828	0	0	322910	0	0	0	100%(0)	NA		0	NA	NaN;NaN	NA
CostLivingIndex	SurvivalDelayInMonths	N	YearOfBirth,DelayDiagnosisFirstTreatment,MedianHouseholdIncome	610.967	0	0	384276	0	0	0	100%(0)	NA		0	NA	NaN;NaN	NA
BreastSubtype	DeathDueToOtherCause	N	YearOfBirth	69.2006	0	0	329605	0	0	0	100%(0)	NA		0	NA	NaN;NaN	NA
DelayDiagnosisFirstTreatment	Sex	N	Quadrant,Histology	152.002	0	0	384312	0	0	0	100%(0)	NA		0	NA	NaN;NaN	NA
ER	More.Than.One.BC.Primary	N	SynchroBilateral	85.6965	0	0	395997	0	0	0	100%(0)	NA		0	NA	NaN;NaN	NA
BrainMetastasisAtDiagnosis	NumberOfNodeRemoved	N	Surgery,MetastasisAtDiagnosis	944.329	0	0	377614	0	0	0	100%(0)	NA		0	NA	NaN;NaN	NA
AJCC7thN	YearOfDiagnosis	N	YearOfBirth	126.585	0	0	331308	0	0	0	100%(0)	NA		0	NA	NaN;NaN	NA
AgeAtDiagnosis	Grade	N	ChemoTherapy,AJCC7thT,Histology,ER	5878.05	0	0	314444	0	0	0	100%(0)	NA		0	NA	NaN;NaN	NA
TypeSurgeryPrimitiveSite	YearOfBirth	N	BreastReconstruction,AgeAtDiagnosis	5477.35	0	0	360661	0	0	0	100%(0)	NA		0	NA	NaN;NaN	NA
AJCC7thM	HER2	N	ChemoTherapy,LiverMetastasisAtDiagnosis,Quadrant	611.706	0	0	332493	0	0	0	100%(0)	NA		0	NA	NaN;NaN	NA
DistantNodeMetastasisAtDiagnosis	ER	N	BreastSubtype	67.2225	0	0	59399	0	0	0	100%(0)	NA		0	NA	NaN;NaN	NA
RuralUrban	Surgery	N	CostLivingIndex	120.955	0	0	391721	0	0	0	100%(0)	NA		0	NA	NaN;NaN	NA
NumberOfPositiveNode	OtherMetastasisAtDiagnosis	N	MetastasisAtDiagnosis	59.405	0	0	50245	0	0	0	100%(0)	NA		0	NA	NaN;NaN	NA
DelayDiagnosisFirstTreatment	ER	N	ChemoTherapy,VitalStatus,MedianFamIncome	422.3	0	0	384107	0	0	0	100%(0)	NA		0	NA	NaN;NaN	NA
DelayDiagnosisFirstTreatment	OtherMetastasisAtDiagnosis	N	MetastasisAtDiagnosis	58.5096	0	0	57711	0	0	0	100%(0)	NA		0	NA	NaN;NaN	NA
DelayDiagnosisFirstTreatment	Laterality	N	Quadrant	64.7569	0	0	384123	0	0	0	100%(0)	NA		0	NA	NaN;NaN	NA
Insurance	InvasiveComponent	N	AJCC7thT,MaritalStatus	265.251	0	0	290937	0	0	0	100%(0)	NA		0	NA	NaN;NaN	NA
MedianFamIncome	MetastasisAtDiagnosis	N	VitalStatus	68.8458	0	0	391902	0	0	0	100%(0)	NA		0	NA	NaN;NaN	NA
BreastReconstruction	DistantNodeMetastasisAtDiagnosis	N	Surgery	56.3647	0	0	58750	0	0	0	100%(0)	NA		0	NA	NaN;NaN	NA
MedianHouseholdIncome	Quadrant	N	Histology,VitalStatus	514.511	0	0	396122	0	0	0	100%(0)	NA		0	NA	NaN;NaN	NA
Insurance	YearOfDiagnosis	N	AgeAtDiagnosis	108.739	0	0	388252	0	0	0	100%(0)	NA		0	NA	NaN;NaN	NA
AJCC7thN	InvasiveComponent	N	MedianFamIncome,AJCC7thM	141.909	0	0	312088	0	0	0	100%(0)	NA		0	NA	NaN;NaN	NA
BoneMetastasisAtDiagnosis	HER2	N	LiverMetastasisAtDiagnosis,BreastSubtype	263.222	0	0	391694	0	0	0	100%(0)	NA		0	NA	NaN;NaN	NA
HER2	MedianFamIncome	N	BreastSubtype	75.0247	0	0	396122	0	0	0	100%(0)	NA		0	NA	NaN;NaN	NA
DeathSpecificOfBreastCancer	YearOfDiagnosis	N	VitalStatus,LiverMetastasisAtDiagnosis	4002.91	0	0	326228	0	0	0	100%(0)	NA		0	NA	NaN;NaN	NA
Method2EvalTumSizeExt	PR	N	ChemoTherapy,Method2EvalRegNode,BreastSubtype	3521.18	0	0	332048	0	0	0	100%(0)	NA		0	NA	NaN;NaN	NA
AJCC7thM	TypeSurgeryPrimitiveSite	N	AJCC7thT,AJCC7thN	819.037	0	0	302779	0	0	0	100%(0)	NA		0	NA	NaN;NaN	NA
Laterality	Method2EvalRegNode	N	MetastasisAtDiagnosis,Quadrant	566.932	0	0	331148	0	0	0	100%(0)	NA		0	NA	NaN;NaN	NA
BreastReconstruction	YearOfDiagnosis	N	AgeAtDiagnosis	79.1129	0	0	396179	0	0	0	100%(0)	NA		0	NA	NaN;NaN	NA
Histology	OtherMetastasisAtDiagnosis	N	Surgery	60.8803	0	0	58740	0	0	0	100%(0)	NA		0	NA	NaN;NaN	NA
DistantNodeMetastasisAtDiagnosis	Histology	N	Surgery	59.994	0	0	58750	0	0	0	100%(0)	NA		0	NA	NaN;NaN	NA
BreastReconstruction	Ethnicity	N	Insurance,CostLivingIndex	98.319	0	0	387242	0	0	0	100%(0)	NA		0	NA	NaN;NaN	NA
BreastReconstruction	DeathDueToOtherCause	N	YearOfBirth,CostLivingIndex	858.857	0	0	329558	0	0	0	100%(0)	NA		0	NA	NaN;NaN	NA
AgeAtDiagnosis	Method2EvalTumSizeExt	N	Method2EvalRegNode,ChemoTherapy,NumberOfNodeRemoved,TumorSize	6418.22	0	0	314921	0	0	0	100%(0)	NA		0	NA	NaN;NaN	NA
More.Than.One.BC.Primary	NumberOfPositiveNode	N	TypeSurgeryPrimitiveSite	59.5016	0	0	332358	0	0	0	100%(0)	NA		0	NA	NaN;NaN	NA
BreastReconstruction	DeathSpecificOfBreastCancer	N	Surgery,AgeAtDiagnosis	474.078	0	0	326226	0	0	0	100%(0)	NA		0	NA	NaN;NaN	NA
AJCC7thM	MedianFamIncome	N	VitalStatus	62.5946	0	0	336152	0	0	0	100%(0)	NA		0	NA	NaN;NaN	NA
MedianFamIncome	VitalStatus	N	MedianHouseholdIncome	592.775	0	0	396122	0	0	0	100%(0)	NA		0	NA	NaN;NaN	NA
HER2	More.Than.One.BC.Primary	N	BreastSubtype	80.6043	0	0	396179	0	0	0	100%(0)	NA		0	NA	NaN;NaN	NA
BrainMetastasisAtDiagnosis	MaritalStatus	N	MetastasisAtDiagnosis	61.2091	0	0	370884	0	0	0	100%(0)	NA		0	NA	NaN;NaN	NA
OtherSurgery	Surgery	N	AJCC7thM,AgeAtDiagnosis	187.342	0	0	332710	0	0	0	100%(0)	NA		0	NA	NaN;NaN	NA
MetastasisAtDiagnosis	NumberOfPositiveNode	N	DeathSpecificOfBreastCancer,AJCC7thN,NumberOfNodeRemoved,Method2EvalTumSizeExt	2433.23	0	0	239983	0	0	0	100%(0)	NA		0	NA	NaN;NaN	1
AgeAtDiagnosis	MetastasisAtDiagnosis	N	MaritalStatus,LiverMetastasisAtDiagnosis	174.356	0	0	371024	0	0	0	100%(0)	NA		0	NA	NaN;NaN	NA
DistantNodeMetastasisAtDiagnosis	TypeSurgeryPrimitiveSite	N	TumorSize	49.9825	0	0	52251	0	0	0	100%(0)	NA		0	NA	NaN;NaN	NA
DeathDueToOtherCause	Method2EvalRegNode	N	YearOfBirth,Radiation,BreastReconstruction	1616.09	0	0	277102	0	0	0	100%(0)	NA		0	NA	NaN;NaN	NA
Quadrant	TumorSize	N	AJCC7thT,BreastSubtype,AJCC7thM	4519.94	0	0	322633	0	0	0	100%(0)	NA		0	NA	NaN;NaN	NA
DelayDiagnosisFirstTreatment	VitalStatus	N	Surgery,YearOfDiagnosis,MedianHouseholdIncome,Insurance	950.21	0	0	375322	0	0	0	100%(0)	NA		0	NA	NaN;NaN	NA
Quadrant	SurvivalDelayInMonths	N	Laterality,YearOfBirth	153.111	0	0	395955	0	0	0	100%(0)	NA		0	NA	NaN;NaN	NA
DelayDiagnosisFirstTreatment	InvasiveComponent	N	CostLivingIndex,BreastReconstruction,ChemoTherapy,Radiation,Surgery	525.505	0	0	359172	0	0	0	100%(0)	NA		0	NA	NaN;NaN	NA
DelayDiagnosisFirstTreatment	TypeSurgeryPrimitiveSite	N	BreastReconstruction,Quadrant,CostLivingIndex,SynchroBilateral	997.381	0	0	359492	0	0	0	100%(0)	NA		0	NA	NaN;NaN	1
CostLivingIndex	FirstMalignantPrimary	N	Histology	96.3204	0	0	396122	0	0	0	100%(0)	NA		0	NA	NaN;NaN	NA
ER	TumorSize	N	ChemoTherapy,BreastSubtype,VitalStatus	4568.87	0	0	381090	0	0	0	100%(0)	NA		0	NA	NaN;NaN	NA
ER	Ethnicity	N	BreastSubtype,Histology,ChemoTherapy	2038.11	0	0	394398	0	0	0	100%(0)	NA		0	NA	NaN;NaN	NA
DeathSpecificOfBreastCancer	MonthOfDiagnosis	N	VitalStatus	93.9068	0	0	329605	0	0	0	100%(0)	NA		0	NA	NaN;NaN	NA
More.Than.One.BC.Primary	PR	N	SynchroBilateral	94.6116	0	0	394961	0	0	0	100%(0)	NA		0	NA	NaN;NaN	NA
BreastSubtype	OtherSurgery	N	AgeAtDiagnosis	56.0754	0	0	395498	0	0	0	100%(0)	NA		0	NA	NaN;NaN	NA
LungMetastasisAtDiagnosis	PR	N	DeathSpecificOfBreastCancer,BreastSubtype	383.484	0	0	325159	0	0	0	100%(0)	NA		0	NA	NaN;NaN	NA
LiverMetastasisAtDiagnosis	NumberOfNodeRemoved	N	AJCC7thM,SurvivalDelayInMonths	2401.55	0	0	323410	0	0	0	100%(0)	NA		0	NA	NaN;NaN	NA
DistantNodeMetastasisAtDiagnosis	HER2	N	BreastSubtype	78.458	0	0	59407	0	0	0	100%(0)	NA		0	NA	NaN;NaN	NA
AJCC7thN	SurvivalDelayInMonths	N	VitalStatus,YearOfBirth,AJCC7thM	942.094	0	0	331308	0	0	0	100%(0)	NA		0	NA	NaN;NaN	NA
AgeAtDiagnosis	Sex	N	Quadrant,BreastReconstruction,BreastSubtype	263.152	0	0	396179	0	0	0	100%(0)	NA		0	NA	NaN;NaN	NA
Laterality	Radiation	N	MetastasisAtDiagnosis,Quadrant	292.562	0	0	391531	0	0	0	100%(0)	NA		0	NA	NaN;NaN	NA
MedianFamIncome	OtherSurgery	N	MedianHouseholdIncome	108.114	0	0	395441	0	0	0	100%(0)	NA		0	NA	NaN;NaN	NA
LiverMetastasisAtDiagnosis	Method2EvalRegNode	N	MetastasisAtDiagnosis,Radiation	4255.21	0	0	330712	0	0	0	100%(0)	NA		0	NA	NaN;NaN	NA
More.Than.One.BC.Primary	VitalStatus	N	YearOfDiagnosis	43.62	0	0	396179	0	0	0	100%(0)	NA		0	NA	NaN;NaN	NA
AgeAtDiagnosis	OtherSurgery	N	BreastReconstruction,AJCC7thN,CostLivingIndex	645.304	0	0	330857	0	0	0	100%(0)	NA		0	NA	NaN;NaN	NA
ER	YearOfDiagnosis	N	AgeAtDiagnosis	69.9627	0	0	395997	0	0	0	100%(0)	NA		0	NA	NaN;NaN	NA
DeathDueToOtherCause	Sex	N	YearOfBirth	42.6983	0	0	329605	0	0	0	100%(0)	NA		0	NA	NaN;NaN	NA
InvasiveComponent	Laterality	N	Histology	48.251	0	0	369829	0	0	0	100%(0)	NA		0	NA	NaN;NaN	NA
HER2	YearOfDiagnosis	N	SurvivalDelayInMonths	69.4867	0	0	396179	0	0	0	100%(0)	NA		0	NA	NaN;NaN	NA
RuralUrban	TumorSize	N	Ethnicity	81.1032	0	0	379533	0	0	0	100%(0)	NA		0	NA	NaN;NaN	NA
InvasiveComponent	SurvivalDelayInMonths	N	Surgery,AgeAtDiagnosis	382.274	0	0	367287	0	0	0	100%(0)	NA		0	NA	NaN;NaN	NA
OtherSurgery	PR	N	ChemoTherapy	42.2454	0	0	394287	0	0	0	100%(0)	NA		0	NA	NaN;NaN	NA
NumberOfNodeRemoved	Sex	N	Quadrant,BreastSubtype	135.558	0	0	384010	0	0	0	100%(0)	NA		0	NA	NaN;NaN	NA
Quadrant	SynchroBilateral	N	Radiation	72.2888	0	0	395947	0	0	0	100%(0)	NA		0	NA	NaN;NaN	NA
DistantNodeMetastasisAtDiagnosis	Laterality	N	Surgery	43.1298	0	0	58720	0	0	0	100%(0)	NA		0	NA	NaN;NaN	NA
DeathSpecificOfBreastCancer	Method2EvalRegNode	N	MetastasisAtDiagnosis,VitalStatus,ChemoTherapy,AgeAtDiagnosis,PR	7817.33	0	0	274572	0	0	0	100%(0)	NA		0	NA	NaN;NaN	NA
Histology	LiverMetastasisAtDiagnosis	N	Surgery,BreastSubtype	248.246	0	0	388253	0	0	0	100%(0)	NA		0	NA	NaN;NaN	NA
Ethnicity	Sex	N	Quadrant	48.6393	0	0	394580	0	0	0	100%(0)	NA		0	NA	NaN;NaN	NA
Grade	OtherMetastasisAtDiagnosis	N	MetastasisAtDiagnosis	45.3166	0	0	57128	0	0	0	100%(0)	NA		0	NA	NaN;NaN	NA
ChemoTherapy	FirstMalignantPrimary	N	AgeAtDiagnosis,AJCC7thN	1732.55	0	0	331308	0	0	0	100%(0)	NA		0	NA	NaN;NaN	NA
MetastasisAtDiagnosis	TypeSurgeryPrimitiveSite	N	TumorSize,NumberOfNodeRemoved	951.264	0	0	347690	0	0	0	100%(0)	NA		0	NA	NaN;NaN	NA
AJCC7thT	More.Than.One.BC.Primary	N	Histology	53.2608	0	0	327788	0	0	0	100%(0)	NA		0	NA	NaN;NaN	NA
AgeAtDiagnosis	More.Than.One.BC.Primary	N	YearOfBirth	90.0369	0	0	396179	0	0	0	100%(0)	NA		0	NA	NaN;NaN	NA
Ethnicity	InvasiveComponent	N	MedianFamIncome,BreastSubtype	375.43	0	0	368485	0	0	0	100%(0)	NA		0	NA	NaN;NaN	NA
AJCC7thN	SynchroBilateral	N	Histology	48.3189	0	0	331308	0	0	0	100%(0)	NA		0	NA	NaN;NaN	NA
AJCC7thT	LungMetastasisAtDiagnosis	N	MetastasisAtDiagnosis,Histology,Method2EvalRegNode	4900.57	0	0	324673	0	0	0	100%(0)	NA		0	NA	NaN;NaN	NA
HER2	MedianHouseholdIncome	N	BreastSubtype	59.4016	0	0	396122	0	0	0	100%(0)	NA		0	NA	NaN;NaN	NA
MonthOfDiagnosis	NumberOfNodeRemoved	N	VitalStatus	92.3051	0	0	384010	0	0	0	100%(0)	NA		0	NA	NaN;NaN	NA
OtherSurgery	VitalStatus	N	Surgery	37.679	0	0	391948	0	0	0	100%(0)	NA		0	NA	NaN;NaN	NA
ER	MedianHouseholdIncome	N	Histology,VitalStatus,ChemoTherapy,MedianFamIncome	463.238	0	0	395940	0	0	0	100%(0)	NA		0	NA	NaN;NaN	NA
Method2EvalTumSizeExt	YearOfBirth	N	Method2EvalRegNode,ChemoTherapy,AJCC7thT,Radiation	6720.84	0	0	326463	0	0	0	100%(0)	NA		0	NA	NaN;NaN	NA
MetastasisAtDiagnosis	YearOfBirth	N	AgeAtDiagnosis	141.796	0	0	391958	0	0	0	100%(0)	NA		0	NA	NaN;NaN	NA
FirstMalignantPrimary	Method2EvalTumSizeExt	N	Method2EvalRegNode,TumorSize	565.166	0	0	322799	0	0	0	100%(0)	NA		0	NA	NaN;NaN	NA
Ethnicity	OtherSurgery	N	CostLivingIndex	46.1599	0	0	393888	0	0	0	100%(0)	NA		0	NA	NaN;NaN	NA
BoneMetastasisAtDiagnosis	MedianHouseholdIncome	N	VitalStatus	41.1129	0	0	392017	0	0	0	100%(0)	NA		0	NA	NaN;NaN	NA
AJCC7thM	AgeAtDiagnosis	N	MaritalStatus,BreastSubtype	134.85	0	0	317709	0	0	0	100%(0)	NA		0	NA	NaN;NaN	NA
AJCC7thT	Sex	N	Quadrant,Histology	180.091	0	0	327788	0	0	0	100%(0)	NA		0	NA	NaN;NaN	NA
BrainMetastasisAtDiagnosis	NumberOfPositiveNode	N	MetastasisAtDiagnosis	39.6014	0	0	334776	0	0	0	100%(0)	NA		0	NA	NaN;NaN	NA
SurvivalDelayInMonths	TypeSurgeryPrimitiveSite	N	AgeAtDiagnosis,NumberOfPositiveNode	122.454	0	0	332358	0	0	0	100%(0)	NA		0	NA	NaN;NaN	1.00593
DelayDiagnosisFirstTreatment	FirstMalignantPrimary	N	Radiation	48.0542	0	0	384097	0	0	0	100%(0)	NA		0	NA	NaN;NaN	NA
DistantNodeMetastasisAtDiagnosis	Insurance	N	Surgery	37.1332	0	0	57464	0	0	0	100%(0)	NA		0	NA	NaN;NaN	NA
DeathDueToOtherCause	NumberOfPositiveNode	N	TumorSize	47.3158	0	0	280497	0	0	0	100%(0)	NA		0	NA	NaN;NaN	1
Grade	TypeSurgeryPrimitiveSite	N	TumorSize,AgeAtDiagnosis,NumberOfNodeRemoved,PR	3981.77	0	0	339281	0	0	0	100%(0)	NA		0	NA	NaN;NaN	1
Sex	YearOfBirth	N	Quadrant,BreastReconstruction,Histology	264.731	0	0	396179	0	0	0	100%(0)	NA		0	NA	NaN;NaN	NA
ChemoTherapy	OtherMetastasisAtDiagnosis	N	MetastasisAtDiagnosis	34.5771	0	0	59298	0	0	0	100%(0)	NA		0	NA	NaN;NaN	NA
PR	Radiation	N	BreastSubtype,VitalStatus,AgeAtDiagnosis	544.88	0	0	394729	0	0	0	100%(0)	NA		0	NA	NaN;NaN	NA
ER	OtherSurgery	N	ChemoTherapy	35.1934	0	0	395318	0	0	0	100%(0)	NA		0	NA	NaN;NaN	NA
Ethnicity	SynchroBilateral	N	Grade	41.2398	0	0	376808	0	0	0	100%(0)	NA		0	NA	NaN;NaN	NA
Contralateral	YearOfBirth	N	YearOfDiagnosis	38.1545	0	0	396179	0	0	0	100%(0)	NA		0	NA	NaN;NaN	NA
DeathSpecificOfBreastCancer	RuralUrban	N	CostLivingIndex	65.1768	0	0	329155	0	0	0	100%(0)	NA		0	NA	NaN;NaN	NA
AJCC7thM	TumorSize	N	AJCC7thT,Method2EvalRegNode,AJCC7thN,ChemoTherapy	8056.01	0	0	320397	0	0	0	100%(0)	NA		0	NA	NaN;NaN	NA
Histology	LungMetastasisAtDiagnosis	N	Surgery,BreastSubtype,Quadrant	511.989	0	0	388123	0	0	0	100%(0)	NA		0	NA	NaN;NaN	1
BreastSubtype	Method2EvalTumSizeExt	N	ChemoTherapy,Method2EvalRegNode,AJCC7thT,Radiation	6326.3	0	0	326463	0	0	0	100%(0)	NA		0	NA	NaN;NaN	NA
BoneMetastasisAtDiagnosis	More.Than.One.BC.Primary	N	SynchroBilateral	36.9497	0	0	392073	0	0	0	100%(0)	NA		0	NA	NaN;NaN	NA
PR	SurvivalDelayInMonths	N	BreastSubtype,Surgery,VitalStatus	263.679	0	0	391023	0	0	0	100%(0)	NA		0	NA	NaN;NaN	NA
AJCC7thM	YearOfBirth	N	AgeAtDiagnosis	107.199	0	0	336208	0	0	0	100%(0)	NA		0	NA	NaN;NaN	NA
OtherSurgery	Radiation	N	CostLivingIndex,BreastReconstruction	73.2283	0	0	395230	0	0	0	100%(0)	NA		0	NA	NaN;NaN	NA
ER	Method2EvalTumSizeExt	N	ChemoTherapy,Method2EvalRegNode,BreastSubtype	3837.11	0	0	332979	0	0	0	100%(0)	NA		0	NA	NaN;NaN	NA
DelayDiagnosisFirstTreatment	OtherSurgery	N	CostLivingIndex,Radiation	81.2684	0	0	383732	0	0	0	100%(0)	NA		0	NA	NaN;NaN	NA
Quadrant	YearOfBirth	N	Histology,VitalStatus,AgeAtDiagnosis	979.672	0	0	396179	0	0	0	100%(0)	NA		0	NA	NaN;NaN	NA
BreastReconstruction	NumberOfPositiveNode	N	NumberOfNodeRemoved,InvasiveComponent	360.534	0	0	322200	0	0	0	100%(0)	NA		0	NA	NaN;NaN	NA
AJCC7thN	DeathDueToOtherCause	N	Quadrant	40.1382	0	0	275565	0	0	0	100%(0)	NA		0	NA	NaN;NaN	NA
OtherMetastasisAtDiagnosis	SurvivalDelayInMonths	N	Surgery	30.8275	0	0	58740	0	0	0	100%(0)	NA		0	NA	NaN;NaN	NA
Insurance	OtherMetastasisAtDiagnosis	N	Surgery	32.1242	0	0	57458	0	0	0	100%(0)	NA		0	NA	NaN;NaN	NA
FirstMalignantPrimary	LiverMetastasisAtDiagnosis	N	YearOfBirth	30.2739	0	0	391922	0	0	0	100%(0)	NA		0	NA	NaN;NaN	NA
More.Than.One.BC.Primary	Quadrant	N	Histology	61.682	0	0	396179	0	0	0	100%(0)	NA		0	NA	NaN;NaN	NA
InvasiveComponent	MaritalStatus	N	AgeAtDiagnosis,Sex	544.073	0	0	350349	0	0	0	100%(0)	NA		0	NA	NaN;NaN	NA
NumberOfPositiveNode	SynchroBilateral	N	Histology,OtherSurgery,TypeSurgeryPrimitiveSite	59.3378	0	0	332163	0	0	0	100%(0)	NA		0	NA	NaN;NaN	NA
CostLivingIndex	MetastasisAtDiagnosis	N	Ethnicity	48.8941	0	0	390528	0	0	0	100%(0)	NA		0	NA	NaN;NaN	NA
Insurance	Method2EvalTumSizeExt	N	Method2EvalRegNode,AJCC7thT	626.601	0	0	321555	0	0	0	100%(0)	NA		0	NA	NaN;NaN	NA
DeathDueToOtherCause	OtherSurgery	N	YearOfBirth	28.8864	0	0	329067	0	0	0	100%(0)	NA		0	NA	NaN;NaN	NA
Method2EvalRegNode	More.Than.One.BC.Primary	N	AgeAtDiagnosis	34.0134	0	0	333573	0	0	0	100%(0)	NA		0	NA	NaN;NaN	NA
LiverMetastasisAtDiagnosis	Surgery	N	MetastasisAtDiagnosis,VitalStatus,BreastSubtype,AgeAtDiagnosis	7656.3	0	0	387757	0	0	0	100%(0)	NA		0	NA	NaN;NaN	1
Grade	SynchroBilateral	N	Histology,PR	145.537	0	0	377172	0	0	0	100%(0)	NA		0	NA	NaN;NaN	NA
DeathDueToOtherCause	MonthOfDiagnosis	N	VitalStatus	74.1655	0	0	329605	0	0	0	100%(0)	NA		0	NA	NaN;NaN	NA
AgeAtDiagnosis	Laterality	N	BreastReconstruction	37.6169	0	0	395955	0	0	0	100%(0)	NA		0	NA	NaN;NaN	NA
BreastReconstruction	LungMetastasisAtDiagnosis	N	MetastasisAtDiagnosis,Surgery	464.764	0	0	387622	0	0	0	100%(0)	NA		0	NA	NaN;NaN	NA
AgeAtDiagnosis	SynchroBilateral	N	Histology,BreastSubtype	84.5583	0	0	396179	0	0	0	100%(0)	NA		0	NA	NaN;NaN	NA
ER	TypeSurgeryPrimitiveSite	N	BreastSubtype,AgeAtDiagnosis	1180.69	0	0	360508	0	0	0	100%(0)	NA		0	NA	NaN;NaN	NA
BreastSubtype	SynchroBilateral	N	Histology,PR	166.024	0	0	394961	0	0	0	100%(0)	NA		0	NA	NaN;NaN	NA
Method2EvalRegNode	Sex	N	AgeAtDiagnosis	31.993	0	0	333573	0	0	0	100%(0)	NA		0	NA	NaN;NaN	NA
NumberOfNodeRemoved	PR	N	BreastSubtype,VitalStatus,FirstMalignantPrimary,Sex	838.888	0	0	382863	0	0	0	100%(0)	NA		0	NA	NaN;NaN	NA
ER	LiverMetastasisAtDiagnosis	N	BreastSubtype,Histology	437.199	0	0	391745	0	0	0	100%(0)	NA		0	NA	NaN;NaN	NA
OtherMetastasisAtDiagnosis	PR	N	MetastasisAtDiagnosis	26.1941	0	0	59225	0	0	0	100%(0)	NA		0	NA	NaN;NaN	NA
Grade	Sex	N	TumorSize,Histology	118.515	0	0	367633	0	0	0	100%(0)	NA		0	NA	NaN;NaN	NA
BreastSubtype	FirstMalignantPrimary	N	YearOfBirth,Radiation	219.059	0	0	395947	0	0	0	100%(0)	NA		0	NA	NaN;NaN	NA
CostLivingIndex	More.Than.One.BC.Primary	N	Histology	31.187	0	0	396122	0	0	0	100%(0)	NA		0	NA	NaN;NaN	NA
LungMetastasisAtDiagnosis	Surgery	N	MetastasisAtDiagnosis,Radiation,VitalStatus	9235.89	0	0	387413	0	0	0	100%(0)	NA		0	NA	NaN;NaN	NA
BrainMetastasisAtDiagnosis	InvasiveComponent	N	MetastasisAtDiagnosis,Surgery	384.734	0	0	364034	0	0	0	100%(0)	NA		0	NA	NaN;NaN	NA
DeathDueToOtherCause	NumberOfNodeRemoved	N	YearOfBirth,YearOfDiagnosis,SurvivalDelayInMonths	909.023	0	0	319163	0	0	0	100%(0)	NA		0	NA	NaN;NaN	NA
DeathSpecificOfBreastCancer	Method2EvalTumSizeExt	N	Method2EvalRegNode,PR,ChemoTherapy,MetastasisAtDiagnosis	548.942	0	0	274326	0	0	0	100%(0)	NA		0	NA	NaN;NaN	NA
AJCC7thM	Insurance	N	Surgery,ChemoTherapy,VitalStatus,CostLivingIndex	760.695	0	0	326676	0	0	0	100%(0)	NA		0	NA	NaN;NaN	NA
More.Than.One.BC.Primary	Surgery	N	AgeAtDiagnosis	30.5087	0	0	392226	0	0	0	100%(0)	NA		0	NA	NaN;NaN	NA
Laterality	SynchroBilateral	N	Histology	29.5384	0	0	395955	0	0	0	100%(0)	NA		0	NA	NaN;NaN	NA
More.Than.One.BC.Primary	OtherSurgery	N	SynchroBilateral	39.7933	0	0	395498	0	0	0	100%(0)	NA		0	NA	NaN;NaN	NA
BoneMetastasisAtDiagnosis	MedianFamIncome	N	MetastasisAtDiagnosis	48.1333	0	0	391529	0	0	0	100%(0)	NA		0	NA	NaN;NaN	NA
AJCC7thM	CostLivingIndex	N	Ethnicity	44.0212	0	0	334916	0	0	0	100%(0)	NA		0	NA	NaN;NaN	NA
Method2EvalTumSizeExt	NumberOfPositiveNode	N	ChemoTherapy,Method2EvalRegNode,YearOfBirth	3448.11	0	0	285584	0	0	0	100%(0)	NA		0	NA	NaN;NaN	NA
BreastReconstruction	VitalStatus	N	YearOfBirth,Surgery,CostLivingIndex	1689.81	0	0	392169	0	0	0	100%(0)	NA		0	NA	NaN;NaN	NA
InvasiveComponent	Radiation	N	AgeAtDiagnosis,MedianFamIncome,ChemoTherapy	310.346	0	0	369704	0	0	0	100%(0)	NA		0	NA	NaN;NaN	NA
Method2EvalRegNode	RuralUrban	N	CostLivingIndex	91.7906	0	0	333126	0	0	0	100%(0)	NA		0	NA	NaN;NaN	NA
More.Than.One.BC.Primary	NumberOfNodeRemoved	N	VitalStatus	36.4864	0	0	384010	0	0	0	100%(0)	NA		0	NA	NaN;NaN	NA
CostLivingIndex	HER2	N	MedianFamIncome	58.9672	0	0	396122	0	0	0	100%(0)	NA		0	NA	NaN;NaN	NA
Grade	More.Than.One.BC.Primary	N	Histology,SynchroBilateral	126.922	0	0	378247	0	0	0	100%(0)	NA		0	NA	NaN;NaN	NA
Laterality	YearOfBirth	N	VitalStatus	33.1002	0	0	395955	0	0	0	100%(0)	NA		0	NA	NaN;NaN	NA
Grade	SurvivalDelayInMonths	N	BreastSubtype,YearOfBirth,Radiation	225.796	0	0	378040	0	0	0	100%(0)	NA		0	NA	NaN;NaN	NA
Histology	OtherSurgery	N	BreastSubtype	37.2897	0	0	395498	0	0	0	100%(0)	NA		0	NA	NaN;NaN	NA
FirstMalignantPrimary	MedianFamIncome	N	TumorSize	51.4873	0	0	381220	0	0	0	100%(0)	NA		0	NA	NaN;NaN	NA
Grade	Laterality	N	Surgery	43.6881	0	0	374625	0	0	0	100%(0)	NA		0	NA	NaN;NaN	NA
InvasiveComponent	NumberOfNodeRemoved	N	Surgery,CostLivingIndex,AgeAtDiagnosis	1553.42	0	0	359884	0	0	0	100%(0)	NA		0	NA	NaN;NaN	NA
Laterality	More.Than.One.BC.Primary	N	Histology	27.726	0	0	395955	0	0	0	100%(0)	NA		0	NA	NaN;NaN	NA
DelayDiagnosisFirstTreatment	MaritalStatus	N	CostLivingIndex,Insurance,ChemoTherapy,BreastReconstruction	1026.61	0	0	361506	0	0	0	100%(0)	NA		0	NA	NaN;NaN	NA
LungMetastasisAtDiagnosis	MedianHouseholdIncome	N	VitalStatus	26.9867	0	0	391729	0	0	0	100%(0)	NA		0	NA	NaN;NaN	NA
BreastSubtype	More.Than.One.BC.Primary	N	Histology,SynchroBilateral	134.921	0	0	396179	0	0	0	100%(0)	NA		0	NA	NaN;NaN	NA
AJCC7thN	BoneMetastasisAtDiagnosis	N	MetastasisAtDiagnosis,Surgery	4179.76	0	0	326452	0	0	0	100%(0)	NA		0	NA	NaN;NaN	NA
LungMetastasisAtDiagnosis	YearOfBirth	N	Ethnicity,AgeAtDiagnosis	58.0243	0	0	390401	0	0	0	100%(0)	NA		0	NA	NaN;NaN	NA
BoneMetastasisAtDiagnosis	Sex	N	Quadrant	22.5087	0	0	392073	0	0	0	100%(0)	NA		0	NA	NaN;NaN	NA
BreastReconstruction	MetastasisAtDiagnosis	N	Surgery,VitalStatus	1090.85	0	0	388300	0	0	0	100%(0)	NA		0	NA	NaN;NaN	NA
DeathDueToOtherCause	InvasiveComponent	N	YearOfBirth,CostLivingIndex	229.235	0	0	307334	0	0	0	100%(0)	NA		0	NA	NaN;NaN	NA
MetastasisAtDiagnosis	Sex	N	Quadrant	21.9972	0	0	391958	0	0	0	100%(0)	NA		0	NA	NaN;NaN	NA
AJCC7thM	BreastReconstruction	N	Surgery,AgeAtDiagnosis	905.235	0	0	332954	0	0	0	100%(0)	NA		0	NA	NaN;NaN	NA
BrainMetastasisAtDiagnosis	Histology	N	Surgery,ER	155.205	0	0	387954	0	0	0	100%(0)	NA		0	NA	NaN;NaN	NA
BreastReconstruction	Quadrant	N	AgeAtDiagnosis,Histology,Sex,Surgery	488.396	0	0	392226	0	0	0	100%(0)	NA		0	NA	NaN;NaN	1
HER2	OtherSurgery	N	BreastSubtype	21.9076	0	0	395498	0	0	0	100%(0)	NA		0	NA	NaN;NaN	NA
ChemoTherapy	Histology	N	BreastSubtype,AgeAtDiagnosis,Surgery	1667.19	0	0	392226	0	0	0	100%(0)	NA		0	NA	NaN;NaN	NA
BoneMetastasisAtDiagnosis	YearOfBirth	N	LiverMetastasisAtDiagnosis,Ethnicity	92.804	0	0	390311	0	0	0	100%(0)	NA		0	NA	NaN;NaN	NA
DeathSpecificOfBreastCancer	SynchroBilateral	N	More.Than.One.BC.Primary	29.1566	0	0	329605	0	0	0	100%(0)	NA		0	NA	NaN;NaN	NA
MedianFamIncome	SynchroBilateral	N	Histology	33.5569	0	0	396122	0	0	0	100%(0)	NA		0	NA	NaN;NaN	NA
BreastReconstruction	ER	N	BreastSubtype	21.6903	0	0	395997	0	0	0	100%(0)	NA		0	NA	NaN;NaN	NA
SynchroBilateral	TumorSize	N	Histology,MetastasisAtDiagnosis,BreastSubtype	125.178	0	0	378605	0	0	0	100%(0)	NA		0	NA	NaN;NaN	NA
FirstMalignantPrimary	Insurance	N	YearOfBirth,TumorSize	396.794	0	0	374892	0	0	0	100%(0)	NA		0	NA	NaN;NaN	NA
HER2	Surgery	N	AJCC7thM,Quadrant,Radiation	487.201	0	0	332757	0	0	0	100%(0)	NA		0	NA	NaN;NaN	NA
InvasiveComponent	NumberOfPositiveNode	N	Quadrant	41.1076	0	0	324092	0	0	0	100%(0)	NA		0	NA	NaN;NaN	NA
DeathSpecificOfBreastCancer	Ethnicity	N	BreastSubtype,MaritalStatus,Insurance,YearOfBirth	742.051	0	0	308240	0	0	0	100%(0)	NA		0	NA	NaN;NaN	NA
BrainMetastasisAtDiagnosis	TypeSurgeryPrimitiveSite	N	MetastasisAtDiagnosis	19.9184	0	0	358618	0	0	0	100%(0)	NA		0	NA	NaN;NaN	NA
DistantNodeMetastasisAtDiagnosis	VitalStatus	N	MetastasisAtDiagnosis,Surgery	257.868	0	0	58638	0	0	0	100%(0)	NA		0	NA	NaN;NaN	NA
NumberOfNodeRemoved	SynchroBilateral	N	Quadrant	32.6028	0	0	384010	0	0	0	100%(0)	NA		0	NA	NaN;NaN	NA
MonthOfDiagnosis	YearOfDiagnosis	N	VitalStatus	319.626	0	0	396179	0	0	0	100%(0)	NA		0	NA	NaN;NaN	NA
AgeAtDiagnosis	BrainMetastasisAtDiagnosis	N	ChemoTherapy	23.8363	0	0	391794	0	0	0	100%(0)	NA		0	NA	NaN;NaN	NA
DeathDueToOtherCause	Ethnicity	N	YearOfBirth,Insurance,TumorSize	230.162	0	0	311568	0	0	0	100%(0)	NA		0	NA	NaN;NaN	NA
DeathDueToOtherCause	TypeSurgeryPrimitiveSite	N	TumorSize	16.4093	0	0	294694	0	0	0	100%(0)	NA		0	NA	NaN;NaN	NA
Method2EvalTumSizeExt	OtherSurgery	N	ChemoTherapy,CostLivingIndex,AJCC7thT	212.966	0	0	327259	0	0	0	100%(0)	NA		0	NA	NaN;NaN	NA
Method2EvalTumSizeExt	RuralUrban	N	CostLivingIndex	51.3337	0	0	334600	0	0	0	100%(0)	NA		0	NA	NaN;NaN	NA
BoneMetastasisAtDiagnosis	PR	N	VitalStatus,BreastSubtype	72.089	0	0	390889	0	0	0	100%(0)	NA		0	NA	NaN;NaN	NA
BreastReconstruction	More.Than.One.BC.Primary	N	SynchroBilateral,Contralateral	145.018	0	0	396179	0	0	0	100%(0)	NA		0	NA	NaN;NaN	NA
LungMetastasisAtDiagnosis	MaritalStatus	N	MetastasisAtDiagnosis,AgeAtDiagnosis	300.702	0	0	370899	0	0	0	100%(0)	NA		0	NA	NaN;NaN	NA
AgeAtDiagnosis	FirstMalignantPrimary	N	YearOfBirth	7628.35	0	0	396179	0	0	0	100%(0)	NA		0	NA	NaN;NaN	NA
DistantNodeMetastasisAtDiagnosis	SurvivalDelayInMonths	N	MetastasisAtDiagnosis	23.4286	0	0	59287	0	0	0	100%(0)	NA		0	NA	NaN;NaN	NA
MedianHouseholdIncome	SynchroBilateral	N	Histology	22.9934	0	0	396122	0	0	0	100%(0)	NA		0	NA	NaN;NaN	NA
AgeAtDiagnosis	BoneMetastasisAtDiagnosis	N	MetastasisAtDiagnosis,Histology	109.907	0	0	391585	0	0	0	100%(0)	NA		0	NA	NaN;NaN	NA
Contralateral	VitalStatus	N	YearOfDiagnosis	18.3182	0	0	396179	0	0	0	100%(0)	NA		0	NA	NaN;NaN	NA
BrainMetastasisAtDiagnosis	Ethnicity	N	PR	25.9722	0	0	389234	0	0	0	100%(0)	NA		0	NA	NaN;NaN	NA
ER	Sex	N	PR,Grade,Histology,TumorSize	284.839	0	0	366486	0	0	0	100%(0)	NA		0	NA	NaN;NaN	NA
CostLivingIndex	DeathDueToOtherCause	N	YearOfBirth,MedianFamIncome	188.673	0	0	329558	0	0	0	100%(0)	NA		0	NA	NaN;NaN	NA
AJCC7thM	Sex	N	VitalStatus	17.7823	0	0	336208	0	0	0	100%(0)	NA		0	NA	NaN;NaN	NA
Laterality	Method2EvalTumSizeExt	N	Quadrant	22.8686	0	0	334868	0	0	0	100%(0)	NA		0	NA	NaN;NaN	NA
LungMetastasisAtDiagnosis	NumberOfPositiveNode	N	MetastasisAtDiagnosis,Histology	345.946	0	0	334769	0	0	0	100%(0)	NA		0	NA	NaN;NaN	1
FirstMalignantPrimary	Sex	N	Quadrant,TumorSize	58.1154	0	0	381252	0	0	0	100%(0)	NA		0	NA	NaN;NaN	NA
BreastSubtype	DistantNodeMetastasisAtDiagnosis	N	LiverMetastasisAtDiagnosis,Radiation,PR	127.066	0	0	59213	0	0	0	100%(0)	NA		0	NA	NaN;NaN	NA
BrainMetastasisAtDiagnosis	BreastSubtype	N	MetastasisAtDiagnosis,PR	253.254	0	0	390066	0	0	0	100%(0)	NA		0	NA	NaN;NaN	NA
BoneMetastasisAtDiagnosis	BreastReconstruction	N	Surgery,AgeAtDiagnosis	827.556	0	0	388411	0	0	0	100%(0)	NA		0	NA	NaN;NaN	NA
Laterality	PR	N	Quadrant,Surgery	73.7353	0	0	390804	0	0	0	100%(0)	NA		0	NA	NaN;NaN	NA
AJCC7thN	More.Than.One.BC.Primary	N	BreastSubtype	27.0017	0	0	331308	0	0	0	100%(0)	NA		0	NA	NaN;NaN	NA
LungMetastasisAtDiagnosis	Sex	N	Quadrant	16.7793	0	0	391785	0	0	0	100%(0)	NA		0	NA	NaN;NaN	NA
BoneMetastasisAtDiagnosis	DelayDiagnosisFirstTreatment	N	MetastasisAtDiagnosis,ChemoTherapy	907.483	0	0	381615	0	0	0	100%(0)	NA		0	NA	NaN;NaN	NA
MetastasisAtDiagnosis	SynchroBilateral	N	Radiation,Histology,PR	61.0568	0	0	390558	0	0	0	100%(0)	NA		0	NA	NaN;NaN	NA
BreastReconstruction	TumorSize	N	AgeAtDiagnosis,AJCC7thT,Insurance,MetastasisAtDiagnosis	547.146	0	0	315807	0	0	0	100%(0)	NA		0	NA	NaN;NaN	NA
BreastSubtype	Contralateral	N	SurvivalDelayInMonths	25.3282	0	0	396179	0	0	0	100%(0)	NA		0	NA	NaN;NaN	NA
LiverMetastasisAtDiagnosis	YearOfBirth	N	ChemoTherapy,BreastSubtype,BoneMetastasisAtDiagnosis	166.945	0	0	391694	0	0	0	100%(0)	NA		0	NA	NaN;NaN	NA
Method2EvalTumSizeExt	TypeSurgeryPrimitiveSite	N	AJCC7thT,ChemoTherapy,Method2EvalRegNode,NumberOfNodeRemoved	3857.95	0	0	299951	0	0	0	100%(0)	NA		0	NA	NaN;NaN	NA
ChemoTherapy	DistantNodeMetastasisAtDiagnosis	N	MetastasisAtDiagnosis,PR,TumorSize	133.322	0	0	56657	0	0	0	100%(0)	NA		0	NA	NaN;NaN	NA
BoneMetastasisAtDiagnosis	SynchroBilateral	N	Radiation,Histology,OtherSurgery	65.0048	0	0	391449	0	0	0	100%(0)	NA		0	NA	NaN;NaN	NA
Grade	YearOfDiagnosis	N	AgeAtDiagnosis	280.447	0	0	378247	0	0	0	100%(0)	NA		0	NA	NaN;NaN	1
OtherMetastasisAtDiagnosis	TypeSurgeryPrimitiveSite	N	NumberOfPositiveNode	11.2455	0	0	49726	0	0	0	100%(0)	NA		0	NA	NaN;NaN	NA
AJCC7thN	Method2EvalTumSizeExt	N	ChemoTherapy,AJCC7thT,Method2EvalRegNode,Radiation	8803.81	0	0	325021	0	0	0	100%(0)	NA		0	NA	NaN;NaN	NA
NumberOfPositiveNode	PR	N	DeathSpecificOfBreastCancer,BreastSubtype	227.06	0	0	285153	0	0	0	100%(0)	NA		0	NA	NaN;NaN	NA
ER	MetastasisAtDiagnosis	N	BreastSubtype,VitalStatus	375.6	0	0	391783	0	0	0	100%(0)	NA		0	NA	NaN;NaN	NA
LungMetastasisAtDiagnosis	VitalStatus	N	MetastasisAtDiagnosis,ER,Surgery,BrainMetastasisAtDiagnosis	4359.37	0	0	387139	0	0	0	100%(0)	NA		0	NA	NaN;NaN	NA
BreastReconstruction	RuralUrban	N	CostLivingIndex,MedianHouseholdIncome	623.536	0	0	395671	0	0	0	100%(0)	NA		0	NA	NaN;NaN	NA
Contralateral	Surgery	N	SurvivalDelayInMonths	19.5422	0	0	392226	0	0	0	100%(0)	NA		0	NA	NaN;NaN	NA
ChemoTherapy	VitalStatus	N	MedianHouseholdIncome	16.5403	0	0	396122	0	0	0	100%(0)	NA		0	NA	NaN;NaN	NA
DeathSpecificOfBreastCancer	MedianHouseholdIncome	N	VitalStatus,Quadrant	339.255	0	0	329558	0	0	0	100%(0)	NA		0	NA	NaN;NaN	NA
DeathDueToOtherCause	MedianHouseholdIncome	N	VitalStatus,YearOfBirth	217.835	0	0	329558	0	0	0	100%(0)	NA		0	NA	NaN;NaN	NA
LungMetastasisAtDiagnosis	MedianFamIncome	N	BoneMetastasisAtDiagnosis	21.3892	0	0	391434	0	0	0	100%(0)	NA		0	NA	NaN;NaN	NA
BoneMetastasisAtDiagnosis	FirstMalignantPrimary	N	LiverMetastasisAtDiagnosis	15.5152	0	0	391694	0	0	0	100%(0)	NA		0	NA	NaN;NaN	NA
Sex	SynchroBilateral	N	Quadrant	14.7375	0	0	396179	0	0	0	100%(0)	NA		0	NA	NaN;NaN	NA
PR	Surgery	N	VitalStatus,BreastSubtype,Histology	528.208	0	0	391023	0	0	0	100%(0)	NA		0	NA	NaN;NaN	NA
BoneMetastasisAtDiagnosis	Ethnicity	N	MetastasisAtDiagnosis,BreastSubtype	133.096	0	0	390206	0	0	0	100%(0)	NA		0	NA	NaN;NaN	NA
LiverMetastasisAtDiagnosis	Radiation	N	MetastasisAtDiagnosis,SurvivalDelayInMonths,VitalStatus,AgeAtDiagnosis	1652.4	0	0	391181	0	0	0	100%(0)	NA		0	NA	NaN;NaN	1.00399
MedianFamIncome	Quadrant	N	CostLivingIndex,Radiation	473.396	0	0	395891	0	0	0	100%(0)	NA		0	NA	NaN;NaN	NA
BreastSubtype	OtherMetastasisAtDiagnosis	N	PR	20.3737	0	0	59322	0	0	0	100%(0)	NA		0	NA	NaN;NaN	NA
Sex	VitalStatus	N	Quadrant,BreastReconstruction	84.1878	0	0	396179	0	0	0	100%(0)	NA		0	NA	NaN;NaN	NA
DelayDiagnosisFirstTreatment	DistantNodeMetastasisAtDiagnosis	N	MetastasisAtDiagnosis,PR	92.4798	0	0	57632	0	0	0	100%(0)	NA		0	NA	NaN;NaN	NA
MaritalStatus	Sex	N	TumorSize,Histology,InvasiveComponent	135.169	0	0	340497	0	0	0	100%(0)	NA		0	NA	NaN;NaN	1
SynchroBilateral	YearOfBirth	N	More.Than.One.BC.Primary,YearOfDiagnosis	80.1405	0	0	396179	0	0	0	100%(0)	NA		0	NA	NaN;NaN	NA
DeathSpecificOfBreastCancer	TypeSurgeryPrimitiveSite	N	TumorSize,Grade,AgeAtDiagnosis,VitalStatus	1681.31	0	0	286979	0	0	0	100%(0)	NA		0	NA	NaN;NaN	1
MedianFamIncome	More.Than.One.BC.Primary	N	CostLivingIndex	18.7567	0	0	396122	0	0	0	100%(0)	NA		0	NA	NaN;NaN	NA
AgeAtDiagnosis	LungMetastasisAtDiagnosis	N	BreastReconstruction,PR	65.328	0	0	390605	0	0	0	100%(0)	NA		0	NA	NaN;NaN	NA
SurvivalDelayInMonths	SynchroBilateral	N	Histology	18.0674	0	0	396179	0	0	0	100%(0)	NA		0	NA	NaN;NaN	NA
ER	SynchroBilateral	N	Histology,PR	139.62	0	0	394808	0	0	0	100%(0)	NA		0	NA	NaN;NaN	NA
DeathDueToOtherCause	Insurance	N	MedianFamIncome,TumorSize	81.3494	0	0	312439	0	0	0	100%(0)	NA		0	NA	NaN;NaN	NA
MaritalStatus	OtherMetastasisAtDiagnosis	N	Insurance	22.4788	0	0	55849	0	0	0	100%(0)	NA		0	NA	NaN;NaN	NA
ER	OtherMetastasisAtDiagnosis	N	PR	12.7904	0	0	59315	0	0	0	100%(0)	NA		0	NA	NaN;NaN	NA
Method2EvalTumSizeExt	Sex	N	Quadrant,BreastReconstruction	31.0551	0	0	335048	0	0	0	100%(0)	NA		0	NA	NaN;NaN	NA
ChemoTherapy	SynchroBilateral	N	TypeSurgeryPrimitiveSite	11.3386	0	0	360661	0	0	0	100%(0)	NA		0	NA	NaN;NaN	NA
BrainMetastasisAtDiagnosis	LiverMetastasisAtDiagnosis	N	MetastasisAtDiagnosis,BreastSubtype,DeathSpecificOfBreastCancer	1237.08	0	0	325551	0	0	0	100%(0)	NA		0	NA	NaN;NaN	1
ER	Surgery	N	BreastSubtype,MedianFamIncome	270.404	0	0	391989	0	0	0	100%(0)	NA		0	NA	NaN;NaN	NA
CostLivingIndex	SynchroBilateral	N	Histology,BreastReconstruction	36.5619	0	0	396122	0	0	0	100%(0)	NA		0	NA	NaN;NaN	NA
BoneMetastasisAtDiagnosis	Grade	N	MetastasisAtDiagnosis,BreastSubtype,Surgery	742.06	0	0	371159	0	0	0	100%(0)	NA		0	NA	NaN;NaN	NA
AgeAtDiagnosis	LiverMetastasisAtDiagnosis	N	ChemoTherapy,BreastSubtype,Radiation	182.289	0	0	391708	0	0	0	100%(0)	NA		0	NA	NaN;NaN	NA
BrainMetastasisAtDiagnosis	Method2EvalTumSizeExt	N	Method2EvalRegNode,DelayDiagnosisFirstTreatment	20.7206	0	0	322961	0	0	0	100%(0)	NA		0	NA	NaN;NaN	NA
DistantNodeMetastasisAtDiagnosis	MaritalStatus	N	MetastasisAtDiagnosis	21.8448	0	0	56402	0	0	0	100%(0)	NA		0	NA	NaN;NaN	NA
AJCC7thN	Contralateral	N	SurvivalDelayInMonths,BreastReconstruction	33.9969	0	0	331308	0	0	0	100%(0)	NA		0	NA	NaN;NaN	NA
Contralateral	HER2	N	SurvivalDelayInMonths	12.1432	0	0	396179	0	0	0	100%(0)	NA		0	NA	NaN;NaN	NA
BoneMetastasisAtDiagnosis	CostLivingIndex	N	Ethnicity	16.2571	0	0	390639	0	0	0	100%(0)	NA		0	NA	NaN;NaN	NA
AJCC7thM	ER	N	VitalStatus,LungMetastasisAtDiagnosis	322.795	0	0	332201	0	0	0	100%(0)	NA		0	NA	NaN;NaN	NA
BrainMetastasisAtDiagnosis	Insurance	N	MetastasisAtDiagnosis,Surgery	143.689	0	0	380827	0	0	0	100%(0)	NA		0	NA	NaN;NaN	NA
Contralateral	DelayDiagnosisFirstTreatment	N	YearOfDiagnosis	26.3397	0	0	384312	0	0	0	100%(0)	NA		0	NA	NaN;NaN	NA
Ethnicity	NumberOfPositiveNode	N	AJCC7thN,YearOfBirth	205.363	0	0	284802	0	0	0	100%(0)	NA		0	NA	NaN;NaN	NA
Ethnicity	LungMetastasisAtDiagnosis	N	MetastasisAtDiagnosis,BreastSubtype	170.58	0	0	389879	0	0	0	100%(0)	NA		0	NA	NaN;NaN	NA
BoneMetastasisAtDiagnosis	ChemoTherapy	N	MetastasisAtDiagnosis,BreastSubtype,Method2EvalTumSizeExt	426.942	0	0	331700	0	0	0	100%(0)	NA		0	NA	NaN;NaN	NA
DeathSpecificOfBreastCancer	Sex	N	MetastasisAtDiagnosis	10.8901	0	0	326277	0	0	0	100%(0)	NA		0	NA	NaN;NaN	NA
DelayDiagnosisFirstTreatment	More.Than.One.BC.Primary	N	SynchroBilateral,YearOfDiagnosis	207.045	0	0	384312	0	0	0	100%(0)	NA		0	NA	NaN;NaN	NA
More.Than.One.BC.Primary	YearOfBirth	N	Histology,YearOfDiagnosis	132.094	0	0	396179	0	0	0	100%(0)	NA		0	NA	NaN;NaN	NA
ER	RuralUrban	N	CostLivingIndex	45.0954	0	0	395489	0	0	0	100%(0)	NA		0	NA	NaN;NaN	NA
HER2	OtherMetastasisAtDiagnosis	N	MetastasisAtDiagnosis	10.4048	0	0	59298	0	0	0	100%(0)	NA		0	NA	NaN;NaN	NA
MetastasisAtDiagnosis	PR	N	VitalStatus,LiverMetastasisAtDiagnosis,LungMetastasisAtDiagnosis	647.886	0	0	389883	0	0	0	100%(0)	NA		0	NA	NaN;NaN	NA
More.Than.One.BC.Primary	SurvivalDelayInMonths	N	Contralateral,Histology,Surgery	186.48	0	0	392226	0	0	0	100%(0)	NA		0	NA	NaN;NaN	1
LiverMetastasisAtDiagnosis	OtherSurgery	N	ChemoTherapy,DeathSpecificOfBreastCancer,BoneMetastasisAtDiagnosis	45.5972	0	0	325701	0	0	0	100%(0)	NA		0	NA	NaN;NaN	NA
ChemoTherapy	YearOfDiagnosis	N	AgeAtDiagnosis	38.429	0	0	396179	0	0	0	100%(0)	NA		0	NA	NaN;NaN	NA
MedianHouseholdIncome	More.Than.One.BC.Primary	N	CostLivingIndex	15.2513	0	0	396122	0	0	0	100%(0)	NA		0	NA	NaN;NaN	NA
DeathDueToOtherCause	MetastasisAtDiagnosis	N	Radiation	10.5942	0	0	326091	0	0	0	100%(0)	NA		0	NA	NaN;NaN	NA
OtherSurgery	YearOfBirth	N	BreastReconstruction,CostLivingIndex,AgeAtDiagnosis	627.979	0	0	395441	0	0	0	100%(0)	NA		0	NA	NaN;NaN	NA
AJCC7thN	PR	N	BreastSubtype,VitalStatus,Sex,Radiation	886.391	0	0	330033	0	0	0	100%(0)	NA		0	NA	NaN;NaN	1
LiverMetastasisAtDiagnosis	MedianHouseholdIncome	N	LungMetastasisAtDiagnosis	12.0567	0	0	391423	0	0	0	100%(0)	NA		0	NA	NaN;NaN	NA
DeathDueToOtherCause	MedianFamIncome	N	YearOfBirth,Radiation,MedianHouseholdIncome	182.171	0	0	329359	0	0	0	100%(0)	NA		0	NA	NaN;NaN	1
More.Than.One.BC.Primary	TumorSize	N	SynchroBilateral,Contralateral	76.7972	0	0	381252	0	0	0	100%(0)	NA		0	NA	NaN;NaN	NA
DelayDiagnosisFirstTreatment	Histology	N	CostLivingIndex,BreastSubtype	390.367	0	0	384276	0	0	0	100%(0)	NA		0	NA	NaN;NaN	NA
AJCC7thM	SynchroBilateral	N	Radiation,Histology,PR	45.7273	0	0	334859	0	0	0	100%(0)	NA		0	NA	NaN;NaN	NA
DeathSpecificOfBreastCancer	LungMetastasisAtDiagnosis	N	MetastasisAtDiagnosis,ER,BrainMetastasisAtDiagnosis,VitalStatus	4586.05	0	0	325291	0	0	0	100%(0)	NA		0	NA	NaN;NaN	NA
InvasiveComponent	LungMetastasisAtDiagnosis	N	MetastasisAtDiagnosis,Surgery,Histology	1369.03	0	0	364045	0	0	0	100%(0)	NA		0	NA	NaN;NaN	NA
BrainMetastasisAtDiagnosis	MedianHouseholdIncome	N	AJCC7thM	11.6344	0	0	332320	0	0	0	100%(0)	NA		0	NA	NaN;NaN	NA
AJCC7thT	SynchroBilateral	N	Histology,PR	82.4782	0	0	326716	0	0	0	100%(0)	NA		0	NA	NaN;NaN	NA
FirstMalignantPrimary	Laterality	N	Surgery	14.6382	0	0	392004	0	0	0	100%(0)	NA		0	NA	NaN;NaN	NA
NumberOfNodeRemoved	OtherMetastasisAtDiagnosis	N	MetastasisAtDiagnosis,DistantNodeMetastasisAtDiagnosis	332.994	0	0	57196	0	0	0	100%(0)	NA		0	NA	NaN;NaN	NA
SynchroBilateral	VitalStatus	N	Surgery,MetastasisAtDiagnosis	35.4512	0	0	388300	0	0	0	100%(0)	NA		0	NA	NaN;NaN	NA
OtherMetastasisAtDiagnosis	Surgery	N	MetastasisAtDiagnosis,DistantNodeMetastasisAtDiagnosis	938.33	0	0	58600	0	0	0	100%(0)	NA		0	NA	NaN;NaN	NA
FirstMalignantPrimary	SurvivalDelayInMonths	N	VitalStatus,Surgery,YearOfBirth	63.7971	0	0	392226	0	0	0	100%(0)	NA		0	NA	NaN;NaN	NA
DistantNodeMetastasisAtDiagnosis	LiverMetastasisAtDiagnosis	N	MetastasisAtDiagnosis,BreastSubtype	525.622	0	0	59259	0	0	0	100%(0)	NA		0	NA	NaN;NaN	1.01253
ChemoTherapy	Contralateral	N	BreastSubtype	9.73102	0	0	396179	0	0	0	100%(0)	NA		0	NA	NaN;NaN	NA
Contralateral	ER	N	BreastSubtype	9.59625	0	0	395997	0	0	0	100%(0)	NA		0	NA	NaN;NaN	NA
Ethnicity	More.Than.One.BC.Primary	N	Grade	18.2768	0	0	376808	0	0	0	100%(0)	NA		0	NA	NaN;NaN	NA
BreastReconstruction	FirstMalignantPrimary	N	Surgery,InvasiveComponent,DelayDiagnosisFirstTreatment	37.6843	0	0	359400	0	0	0	100%(0)	NA		0	NA	NaN;NaN	NA
DeathSpecificOfBreastCancer	YearOfBirth	N	YearOfDiagnosis,AgeAtDiagnosis	1412.18	0	0	329605	0	0	0	100%(0)	NA		0	NA	NaN;NaN	NA
MonthOfDiagnosis	Radiation	N	VitalStatus	61.0084	0	0	395947	0	0	0	100%(0)	NA		0	NA	NaN;NaN	NA
HER2	VitalStatus	N	BreastSubtype	9.68094	0	0	396179	0	0	0	100%(0)	NA		0	NA	NaN;NaN	NA
Laterality	SurvivalDelayInMonths	N	MetastasisAtDiagnosis,YearOfBirth	177.542	0	0	391746	0	0	0	100%(0)	NA		0	NA	NaN;NaN	NA
BrainMetastasisAtDiagnosis	Grade	N	MetastasisAtDiagnosis,PR	215.166	0	0	373097	0	0	0	100%(0)	NA		0	NA	NaN;NaN	NA
DeathSpecificOfBreastCancer	OtherSurgery	N	MetastasisAtDiagnosis,ER	110.364	0	0	325783	0	0	0	100%(0)	NA		0	NA	NaN;NaN	NA
ER	FirstMalignantPrimary	N	BreastSubtype	9.39225	0	0	395997	0	0	0	100%(0)	NA		0	NA	NaN;NaN	NA
ChemoTherapy	InvasiveComponent	N	Method2EvalTumSizeExt,MedianFamIncome	200.532	0	0	314850	0	0	0	100%(0)	NA		0	NA	NaN;NaN	NA
Contralateral	FirstMalignantPrimary	N	YearOfBirth	8.46031	0	0	396179	0	0	0	100%(0)	NA		0	NA	NaN;NaN	NA
LiverMetastasisAtDiagnosis	MaritalStatus	N	MetastasisAtDiagnosis,LungMetastasisAtDiagnosis	164.576	0	0	370708	0	0	0	100%(0)	NA		0	NA	NaN;NaN	NA
Contralateral	LiverMetastasisAtDiagnosis	N	SurvivalDelayInMonths	7.82958	0	0	391922	0	0	0	100%(0)	NA		0	NA	NaN;NaN	NA
Contralateral	Radiation	N	BreastReconstruction	8.41169	0	0	395947	0	0	0	100%(0)	NA		0	NA	NaN;NaN	NA
OtherMetastasisAtDiagnosis	VitalStatus	N	MetastasisAtDiagnosis,DistantNodeMetastasisAtDiagnosis	227.504	0	0	59249	0	0	0	100%(0)	NA		0	NA	NaN;NaN	NA
Histology	MedianHouseholdIncome	N	CostLivingIndex,Quadrant	985.027	0	0	396122	0	0	0	100%(0)	NA		0	NA	NaN;NaN	1
LungMetastasisAtDiagnosis	SynchroBilateral	N	BoneMetastasisAtDiagnosis	7.46663	0	0	391490	0	0	0	100%(0)	NA		0	NA	NaN;NaN	NA
AgeAtDiagnosis	Contralateral	N	BreastReconstruction	12.0583	0	0	396179	0	0	0	100%(0)	NA		0	NA	NaN;NaN	NA
AJCC7thT	Contralateral	N	AJCC7thN	19.4242	0	0	325420	0	0	0	100%(0)	NA		0	NA	NaN;NaN	NA
LungMetastasisAtDiagnosis	TumorSize	N	MetastasisAtDiagnosis,AJCC7thT,Method2EvalRegNode	3719.42	0	0	319788	0	0	0	100%(0)	NA		0	NA	NaN;NaN	1
InvasiveComponent	OtherMetastasisAtDiagnosis	N	MetastasisAtDiagnosis,DistantNodeMetastasisAtDiagnosis	130.371	0	0	54116	0	0	0	100%(0)	NA		0	NA	NaN;NaN	NA
Ethnicity	YearOfDiagnosis	N	SurvivalDelayInMonths	89.6542	0	0	394580	0	0	0	100%(0)	NA		0	NA	NaN;NaN	NA
DeathDueToOtherCause	SynchroBilateral	N	YearOfBirth	7.4781	0	0	329605	0	0	0	100%(0)	NA		0	NA	NaN;NaN	NA
LiverMetastasisAtDiagnosis	PR	N	BreastSubtype,MetastasisAtDiagnosis,ChemoTherapy	560.508	0	0	390217	0	0	0	100%(0)	NA		0	NA	NaN;NaN	NA
LiverMetastasisAtDiagnosis	MedianFamIncome	N	LungMetastasisAtDiagnosis	9.80667	0	0	391423	0	0	0	100%(0)	NA		0	NA	NaN;NaN	NA
DeathDueToOtherCause	More.Than.One.BC.Primary	N	YearOfBirth	7.05088	0	0	329605	0	0	0	100%(0)	NA		0	NA	NaN;NaN	NA
ER	Laterality	N	PR	10.8251	0	0	394589	0	0	0	100%(0)	NA		0	NA	NaN;NaN	NA
ER	Radiation	N	BreastSubtype,CostLivingIndex	393.207	0	0	395709	0	0	0	100%(0)	NA		0	NA	NaN;NaN	NA
Insurance	LungMetastasisAtDiagnosis	N	MetastasisAtDiagnosis,Surgery,VitalStatus	442.244	0	0	380843	0	0	0	100%(0)	NA		0	NA	NaN;NaN	NA
AJCC7thM	More.Than.One.BC.Primary	N	SynchroBilateral,Histology	19.2458	0	0	336208	0	0	0	100%(0)	NA		0	NA	NaN;NaN	NA
DeathDueToOtherCause	Grade	N	Ethnicity	15.7899	0	0	313661	0	0	0	100%(0)	NA		0	NA	NaN;NaN	NA
BrainMetastasisAtDiagnosis	MedianFamIncome	N	Radiation	10.0387	0	0	391525	0	0	0	100%(0)	NA		0	NA	NaN;NaN	NA
HER2	Sex	N	BreastSubtype	6.5443	0	0	396179	0	0	0	100%(0)	NA		0	NA	NaN;NaN	NA
OtherMetastasisAtDiagnosis	OtherSurgery	N	MetastasisAtDiagnosis,BreastReconstruction	42.1383	0	0	59228	0	0	0	100%(0)	NA		0	NA	NaN;NaN	NA
Insurance	Sex	N	AJCC7thT,Ethnicity	11.1525	0	0	321797	0	0	0	100%(0)	NA		0	NA	NaN;NaN	NA
DistantNodeMetastasisAtDiagnosis	Radiation	N	Surgery,LungMetastasisAtDiagnosis	265.912	0	0	58616	0	0	0	100%(0)	NA		0	NA	NaN;NaN	NA
MetastasisAtDiagnosis	More.Than.One.BC.Primary	N	SynchroBilateral,Histology	30.2823	0	0	391958	0	0	0	100%(0)	NA		0	NA	NaN;NaN	NA
Sex	SurvivalDelayInMonths	N	VitalStatus	10.3614	0	0	396179	0	0	0	100%(0)	NA		0	NA	NaN;NaN	NA
DistantNodeMetastasisAtDiagnosis	Quadrant	N	Surgery,MetastasisAtDiagnosis	223.311	0	0	58638	0	0	0	100%(0)	NA		0	NA	NaN;NaN	NA
BrainMetastasisAtDiagnosis	Radiation	N	MetastasisAtDiagnosis,BreastSubtype,PR	180.701	0	0	389853	0	0	0	100%(0)	NA		0	NA	NaN;NaN	1
BrainMetastasisAtDiagnosis	SynchroBilateral	N	MetastasisAtDiagnosis	5.34918	0	0	391242	0	0	0	100%(0)	NA		0	NA	NaN;NaN	NA
More.Than.One.BC.Primary	Sex	N	Histology,BreastReconstruction	17.7527	0	0	396179	0	0	0	100%(0)	NA		0	NA	NaN;NaN	NA
BreastReconstruction	OtherMetastasisAtDiagnosis	N	Surgery,DelayDiagnosisFirstTreatment	59.1133	0	0	57308	0	0	0	100%(0)	NA		0	NA	NaN;NaN	NA
AJCC7thN	LiverMetastasisAtDiagnosis	N	MetastasisAtDiagnosis,ChemoTherapy	1668.88	0	0	329207	0	0	0	100%(0)	NA		0	NA	NaN;NaN	NA
DistantNodeMetastasisAtDiagnosis	Ethnicity	N	Insurance	11.8332	0	0	57937	0	0	0	100%(0)	NA		0	NA	NaN;NaN	NA
PR	TypeSurgeryPrimitiveSite	N	Grade,BreastSubtype,ChemoTherapy	1247.85	0	0	348370	0	0	0	100%(0)	NA		0	NA	NaN;NaN	NA
BreastReconstruction	Grade	N	AgeAtDiagnosis,Surgery	344.17	0	0	374742	0	0	0	100%(0)	NA		0	NA	NaN;NaN	NA
DistantNodeMetastasisAtDiagnosis	InvasiveComponent	N	Surgery,PR,AgeAtDiagnosis	157.219	0	0	53754	0	0	0	100%(0)	NA		0	NA	NaN;NaN	1
AJCC7thT	PR	N	ChemoTherapy,VitalStatus,BreastSubtype,Histology	3825.59	0	0	326716	0	0	0	100%(0)	NA		0	NA	NaN;NaN	NA
LungMetastasisAtDiagnosis	OtherSurgery	N	MetastasisAtDiagnosis,BreastReconstruction,LiverMetastasisAtDiagnosis	141.209	0	0	390635	0	0	0	100%(0)	NA		0	NA	NaN;NaN	1
DeathDueToOtherCause	LungMetastasisAtDiagnosis	N	MetastasisAtDiagnosis	4.8329	0	0	325704	0	0	0	100%(0)	NA		0	NA	NaN;NaN	NA
Method2EvalRegNode	SynchroBilateral	N	Radiation,AJCC7thM	40.0546	0	0	333319	0	0	0	100%(0)	NA		0	NA	NaN;NaN	NA
FirstMalignantPrimary	More.Than.One.BC.Primary	N	TumorSize	5.26609	0	0	381252	0	0	0	100%(0)	NA		0	NA	NaN;NaN	NA
InvasiveComponent	SynchroBilateral	N	Histology	5.33849	0	0	369965	0	0	0	100%(0)	NA		0	NA	NaN;NaN	NA
AJCC7thM	Laterality	N	Surgery,Quadrant,MetastasisAtDiagnosis	1212.14	0	0	329356	0	0	0	100%(0)	NA		0	NA	NaN;NaN	NA
Laterality	MetastasisAtDiagnosis	N	Surgery,Quadrant,AJCC7thM	1485.26	0	0	329356	0	0	0	100%(0)	NA		0	NA	NaN;NaN	NA
DeathSpecificOfBreastCancer	SurvivalDelayInMonths	N	VitalStatus,MetastasisAtDiagnosis,ER,YearOfBirth,ChemoTherapy,DeathDueToOtherCause	3693.74	0	0	326135	0	0	0	100%(0)	NA		0	NA	NaN;NaN	1

## Sheet: RawSkeFull100K
x	y	type	ai	info	info_cond	cplx	Nxy_ai	info_shifted	infOrt	sign	partial_correlation	is_causal	proba	p1	p2	confidence	source	conflict	p1_confilict	p2_conflict	p_conflict	shared_by	N_edges	305
AgeAtDiagnosis	BreastReconstruction	P	NA	15077.3	15077.3	119.805	396179	14957.5	-2	-	-0.261275	N	1;0.826045776413208	1	0.826046	0	Full	0				4	N_edges_sub	252
AgeAtDiagnosis	BreastReconstruction	P	NA	3739.24	3739.24	70.8326	100000	3668.41	6	-	-0.259877	N	1;1	1	1	0	100KA	1	1	0	1	4	N_edges_shared	232
AgeAtDiagnosis	BreastReconstruction	P	NA	3749.79	3749.79	65.575	100000	3684.21	6	-	-0.259762	N	1;1	1	1	0	100KB	1	1	0	1	4	N_edges_sub_conflict	60	0.258621
AgeAtDiagnosis	BreastReconstruction	P	NA	3936.18	3936.18	70.9621	100000	3865.22	2	-	-0.265186	Y	0;0.999999978712768	0	1	0	100KC	1	1	0	1	4	N_edges_sub_p_conflict	27	0.116379
AgeAtDiagnosis	ChemoTherapy	P	NA	31870.1	31870.1	144.636	396179	31725.5	1	-	-0.373955	N	3.66185805121904e-120;0	3.66186e-120	0	0	Full	0				4	N_edges_conflict_with_full_excluding_sub_conflict	44	0.189655	0.255814
AgeAtDiagnosis	ChemoTherapy	P	NA	7999.11	7999.11	87.6261	100000	7911.48	1	-	-0.371516	N	2.25225419173911e-70;3.27779175995046e-108	2.25225e-70	3.27779e-108	0	100KA	0				4	N_edges_p_conflict_with_full_excluding_sub_conflict	17	0.0732759	0.0829268
AgeAtDiagnosis	ChemoTherapy	P	NA	7930.09	7930.09	96.9718	100000	7833.11	1	-	-0.372199	N	5.18201941661449e-39;2.05377834462148e-259	5.18202e-39	2.05378e-259	0	100KB	0				4
AgeAtDiagnosis	ChemoTherapy	P	NA	8066.1	8066.1	97.1924	100000	7968.91	1	-	-0.374961	N	0;3.96887055712741e-98	0	3.96887e-98	0	100KC	0				4
AgeAtDiagnosis	DeathSpecificOfBreastCancer	P	Surgery	1138.22	676.056	88.0036	326226	588.052	1	+	0.0158281	N	3.19638465485992e-46;0.5	3.19638e-46	0.5	0	Full	0				1
AgeAtDiagnosis	Ethnicity	P	BreastSubtype,Insurance,MaritalStatus	635.743	411.559	303.861	93438	107.698	-2	+	0.0652996	N	1;0.5	1	0.5	0	100KC	0				1
AgeAtDiagnosis	FirstMalignantPrimary	P	NA	1973.46	1973.46	55.1584	100000	1918.3	1	-	-0.193404	N	7.94626634109302e-44;0.5	7.94627e-44	0.5	0	100KA	0				1
AgeAtDiagnosis	Histology	P	BreastSubtype	2412.58	1833.5	304.85	396179	1528.65	1	+	0.0748195	N	7.63198474050713e-40;1.73573137627083e-43	7.63198e-40	1.73573e-43	0	Full	1	1	0	1	3
AgeAtDiagnosis	Histology	P	BreastSubtype	588.098	447.134	159.383	100000	287.751	-2	+	0.0733653	N	1;0.5	1	0.5	0	100KA	0				3
AgeAtDiagnosis	Histology	P	BreastSubtype	626.863	475.748	158.809	100000	316.939	-2	+	0.0762756	N	1;0.5	1	0.5	0	100KB	0				3
AgeAtDiagnosis	Insurance	P	NA	4627.13	4627.13	83.5111	388252	4543.62	-2	+	0.137951	N	1;0.5	1	0.5	0	Full	0				4
AgeAtDiagnosis	Insurance	P	NA	1220.66	1220.66	45.3635	97984	1175.3	-2	+	0.140402	N	1;0.5	1	0.5	0	100KA	1	1	0	1	4
AgeAtDiagnosis	Insurance	P	NA	1143.69	1143.69	45.3487	98054	1098.34	-2	+	0.137702	N	1;0.5	1	0.5	0	100KB	1	1	0	1	4
AgeAtDiagnosis	Insurance	P	NA	1147.06	1147.06	45.5991	97989	1101.46	1	+	0.136026	N	0;0.5	0	0.5	0	100KC	1	1	0	1	4
AgeAtDiagnosis	InvasiveComponent	P	Surgery,Histology	1447.06	806.278	136.591	367287	669.687	1	-	-0.0580469	N	5.78529810762669e-62;0.5	5.7853e-62	0.5	0	Full	0				1
AgeAtDiagnosis	MaritalStatus	P	NA	41974.9	41974.9	426.924	374635	41548	1	+	0.347029	N	3.66185805121904e-120;0.5	3.66186e-120	0.5	0	Full	0				4
AgeAtDiagnosis	MaritalStatus	P	NA	10363.6	10363.6	245.936	94572	10117.6	1	+	0.342959	N	2.25225419173911e-70;0.5	2.25225e-70	0.5	0	100KA	0				4
AgeAtDiagnosis	MaritalStatus	P	NA	10576.9	10576.9	246.723	94516	10330.1	1	+	0.345633	N	5.18201941661449e-39;0.5	5.18202e-39	0.5	0	100KB	0				4
AgeAtDiagnosis	MaritalStatus	P	NA	10758.4	10758.4	245.965	94622	10512.4	1	+	0.34991	N	0;0.5	0	0.5	0	100KC	0				4
AgeAtDiagnosis	Method2EvalRegNode	P	ChemoTherapy,VitalStatus	13746.7	5933.69	294.617	333573	5639.08	1	-	-0.102545	N	3.66185805121904e-120;0.5	3.66186e-120	0.5	0	Full	1	0	0	0	4
AgeAtDiagnosis	Method2EvalRegNode	P	ChemoTherapy,VitalStatus	3319.1	1412.89	199.663	84230	1213.22	2	-	-0.0972713	Y	4.44017914057953e-70;1	4.44018e-70	1	0	100KA	0				4
AgeAtDiagnosis	Method2EvalRegNode	P	ChemoTherapy,VitalStatus	3585.01	1560.62	176.022	84291	1384.6	2	-	-0.1028	Y	5.18201941661449e-39;1	5.18202e-39	1	0	100KB	0				4
AgeAtDiagnosis	Method2EvalRegNode	P	ChemoTherapy,VitalStatus	3549.26	1583.66	173.384	84214	1410.28	2	-	-0.10604	Y	0;1	0	1	0	100KC	0				4
AgeAtDiagnosis	NumberOfNodeRemoved	P	Method2EvalRegNode,ChemoTherapy,TumorSize,Radiation,BreastReconstruction,VitalStatus	9969.97	565.962	279.36	314844	286.602	1	-	-0.033229	N	0.00415727572101291;0.5	0.00415728	0.5	0	Full	0				1
AgeAtDiagnosis	OtherSurgery	P	TypeSurgeryPrimitiveSite	180.137	123.742	19.5207	91042	104.222	1	-	-0.0513319	N	6.44816429593699e-46;0.5	6.44816e-46	0.5	0	100KC	0				1
AgeAtDiagnosis	PR	P	ER	1159.79	629.21	72.4698	394808	556.74	-2	-	-0.0210828	N	0.995842724278996;0.5	0.995843	0.5	0	Full	0				3
AgeAtDiagnosis	PR	P	ER,TumorSize	291.673	140.73	62.9946	95787	77.7352	-2	-	-0.0256739	N	0.999999016453761;0.5	0.999999	0.5	0	100KA	1	1	0	1	3
AgeAtDiagnosis	PR	P	ER,AJCC7thT	314.4	129.412	58.84	82429	70.5725	1	-	-0.0263581	N	6.49253981720304e-41;0.5	6.49254e-41	0.5	0	100KC	1	1	0	1	3
AgeAtDiagnosis	Radiation	P	NA	7094.45	7094.45	111.633	395947	6982.82	6	-	-0.0798967	N	1;1	1	1	0	Full	1	1	0	1	4
AgeAtDiagnosis	Radiation	P	Method2EvalRegNode	1672.24	717.231	85.406	84184	631.825	2	-	-0.0212632	N	0.5;1	0.5	1	0	100KA	0				4
AgeAtDiagnosis	Radiation	P	NA	1811.54	1811.54	67.0383	99939	1744.5	2	-	-0.0820587	N	0.5;1	0.5	1	0	100KB	0				4
AgeAtDiagnosis	Radiation	P	Method2EvalRegNode	1863.9	757.906	74.5598	84168	683.346	2	-	-0.0276482	Y	0;1	0	1	0	100KC	0				4
AgeAtDiagnosis	Surgery	P	VitalStatus,BreastReconstruction	3934.19	2126.78	144.544	392226	1982.24	2	-	-0.0101639	N	0.5;1	0.5	1	0	Full	0				4
AgeAtDiagnosis	Surgery	P	Radiation,BreastReconstruction,VitalStatus	966.252	311.957	87.8383	98961	224.119	2	+	0.0223107	Y	4.55630945361533e-26;1	4.55631e-26	1	0	100KA	1	0	0	0	4
AgeAtDiagnosis	Surgery	P	Radiation,BreastReconstruction,Method2EvalTumSizeExt,SurvivalDelayInMonths	1055.02	108.168	38.6907	83836	69.4776	2	+	0.00231653	N	0.874066302964345;1	0.874066	1	0	100KB	1	0	0	0	4
AgeAtDiagnosis	Surgery	P	Radiation,BreastReconstruction,VitalStatus,AJCC7thM,Method2EvalTumSizeExt	1051.81	198.726	86.0454	83747	112.68	1	+	0.00145712	N	0.946143034480528;0.5	0.946143	0.5	0	100KC	1	0	0	0	4
AgeAtDiagnosis	YearOfBirth	P	NA	743972	743972	4338.83	396179	739633	1	-	-0.988396	N	3.66185805121904e-120;0	3.66186e-120	0	0	Full	0				4
AgeAtDiagnosis	YearOfBirth	P	NA	187474	187474	3143.26	100000	184331	1	-	-0.988336	N	2.25225419173911e-70;0	2.25225e-70	0	0	100KA	1	1	0	1	4
AgeAtDiagnosis	YearOfBirth	P	NA	187239	187239	3084.32	100000	184155	1	-	-0.988307	N	5.18201941661449e-39;0	5.18202e-39	0	0	100KB	1	1	0	1	4
AgeAtDiagnosis	YearOfBirth	P	NA	187479	187479	3091.73	100000	184387	-2	-	-0.988435	Y	1;0	1	0	0	100KC	1	1	0	1	4
AgeAtDiagnosis	YearOfDiagnosis	P	NA	346.809	346.809	131.588	396179	215.221	1	+	0.0177056	N	7.41027159010979e-44;0.5	7.41027e-44	0.5	0	Full	1	1	0	1	2
AgeAtDiagnosis	YearOfDiagnosis	P	NA	74.2524	74.2524	61.0844	100000	13.168	-2	+	0.0189471	N	1;0.5	1	0.5	2e-06	100KC	0				2
AJCC7thM	AJCC7thN	P	NA	7039.63	7039.63	14.8184	331308	7024.82	1	+	0.215017	N	0.5;2.29835912348406e-281	0.5	2.29836e-281	0	Full	0				4
AJCC7thM	AJCC7thN	P	NA	1778.37	1778.37	12.7709	83663	1765.6	1	+	0.214929	N	0.933698229863075;0.5	0.933698	0.5	0	100KA	0				4
AJCC7thM	AJCC7thN	P	NA	1820.64	1820.64	12.7669	83713	1807.87	1	+	0.217802	N	0.5;0.5	0.5	0.5	0	100KB	0				4
AJCC7thM	AJCC7thN	P	NA	1751.19	1751.19	12.7546	83665	1738.43	1	+	0.213568	N	0.451714455110965;0.5	0.451714	0.5	0	100KC	0				4
AJCC7thM	AJCC7thT	P	Method2EvalRegNode,AJCC7thN	12986	2978.18	148.738	325274	2829.44	1	+	0.177864	N	0.5;0.5	0.5	0.5	0	Full	0				4
AJCC7thM	AJCC7thT	P	Method2EvalRegNode,AJCC7thN,VitalStatus	3350.49	622.119	198.073	82108	424.046	1	+	0.143026	N	0.5;0.5	0.5	0.5	0	100KA	0				4
AJCC7thM	AJCC7thT	P	Method2EvalRegNode,AJCC7thN,VitalStatus	3198.88	513.111	199.084	82176	314.026	1	+	0.141455	N	0.5;0.5	0.5	0.5	0	100KB	0				4
AJCC7thM	AJCC7thT	P	Method2EvalRegNode,AJCC7thN,VitalStatus	3217.69	560.532	197.407	82119	363.125	1	+	0.141537	N	0.5;0.5	0.5	0.5	0	100KC	0				4
AJCC7thM	BoneMetastasisAtDiagnosis	P	NA	37991	37991	4.97306	332637	37986	1	+	0.804718	N	0.5;0.5	0.5	0.5	0	Full	0				4
AJCC7thM	BoneMetastasisAtDiagnosis	P	NA	9520.98	9520.98	4.29189	84003	9516.69	1	+	0.799171	N	0.00963238451243136;0.5	0.00963238	0.5	0	100KA	0				4
AJCC7thM	BoneMetastasisAtDiagnosis	P	NA	9675.25	9675.25	4.29188	84034	9670.96	1	+	0.807274	N	0.5;0.5	0.5	0.5	0	100KB	0				4
AJCC7thM	BoneMetastasisAtDiagnosis	P	NA	9633.26	9633.26	4.28877	84006	9628.97	1	+	0.807506	N	0.5;0.5	0.5	0.5	0	100KC	0				4
AJCC7thM	BrainMetastasisAtDiagnosis	P	NA	3704.97	3704.97	4.42827	332375	3700.54	1	+	0.264828	N	0.5;0.5	0.5	0.5	0	Full	0				4
AJCC7thM	BrainMetastasisAtDiagnosis	P	NA	945.631	945.631	3.75563	83932	941.875	1	+	0.26521	N	1.39486196733137e-07;0.5	1.39486e-07	0.5	0	100KA	0				4
AJCC7thM	BrainMetastasisAtDiagnosis	P	NA	930.565	930.565	3.74862	83961	926.817	1	+	0.264029	N	0.5;0.5	0.5	0.5	0	100KB	0				4
AJCC7thM	BrainMetastasisAtDiagnosis	P	NA	940.585	940.585	3.75035	83953	936.834	1	+	0.265686	N	0.451712977607004;0.5	0.451713	0.5	0	100KC	0				4
AJCC7thM	ChemoTherapy	P	NA	818.652	818.652	5.4795	336208	813.173	1	+	0.0706081	N	0.5;3.89172280713249e-97	0.5	3.89172e-97	0	Full	0				4
AJCC7thM	ChemoTherapy	P	Insurance	203.765	169.089	11.5065	83302	157.583	2	+	0.0640554	N	0.5;0.999999999878047	0.5	1	0	100KA	1	0	0	0	4
AJCC7thM	ChemoTherapy	P	NA	217.545	217.545	4.79528	84984	212.75	1	+	0.0723904	N	0.5;0.5	0.5	0.5	0	100KB	1	0	0	0	4
AJCC7thM	ChemoTherapy	P	NA	189.536	189.536	4.79296	84862	184.743	1	+	0.0676196	N	0.5;0.5	0.5	0.5	0	100KC	1	0	0	0	4
AJCC7thM	DeathSpecificOfBreastCancer	P	NA	12315.6	12315.6	5.08742	279279	12310.5	2	+	0.413069	N	0.5;1	0.5	1	0	Full	0				4
AJCC7thM	DeathSpecificOfBreastCancer	P	NA	3123.27	3123.27	4.40091	70506	3118.87	2	+	0.415078	N	0.5;1	0.5	1	0	100KA	0				4
AJCC7thM	DeathSpecificOfBreastCancer	P	NA	3151.97	3151.97	4.40853	70550	3147.56	2	+	0.41482	N	0.5;1	0.5	1	0	100KB	0				4
AJCC7thM	DeathSpecificOfBreastCancer	P	NA	3173.85	3173.85	4.40277	70381	3169.44	2	+	0.418323	N	0.5;1	0.5	1	0	100KC	0				4
AJCC7thM	DelayDiagnosisFirstTreatment	P	SurvivalDelayInMonths,VitalStatus	990.511	516.929	48.5493	326150	468.38	1	-	-0.0607768	N	0.5;0.5	0.5	0.5	0	Full	0				3
AJCC7thM	DelayDiagnosisFirstTreatment	P	NA	237.88	237.88	20.5843	82433	217.295	1	-	-0.0658086	N	0.5;0.5	0.5	0.5	0	100KB	0				3
AJCC7thM	DelayDiagnosisFirstTreatment	P	NA	259.322	259.322	7.83885	82330	251.483	1	-	-0.0698316	N	0.451712977607004;0.5	0.451713	0.5	0	100KC	0				3
AJCC7thM	Grade	P	VitalStatus,ChemoTherapy,YearOfBirth,Radiation,BreastSubtype	1554.09	217.834	192.151	320345	25.6829	1	+	0.0180633	N	0.5;0.5	0.5	0.5	0	Full	0				1
AJCC7thM	Laterality	P	NA	333.087	333.087	8.19015	84886	324.897	1	-	-0.0150954	N	0.933698229863075;0.5	0.933698	0.5	0	100KA	0				1
AJCC7thM	LiverMetastasisAtDiagnosis	P	NA	13328.5	13328.5	4.73757	332493	13323.7	1	+	0.495361	N	0.5;0.5	0.5	0.5	0	Full	0				4
AJCC7thM	LiverMetastasisAtDiagnosis	P	NA	3483.05	3483.05	4.06826	83973	3478.99	-2	+	0.501291	N	0.990367615487569;0.5	0.990368	0.5	0	100KA	1	1	0	1	4
AJCC7thM	LiverMetastasisAtDiagnosis	P	NA	3483.8	3483.8	4.06498	84005	3479.73	1	+	0.503113	N	0.000130215989478196;0.5	0.000130216	0.5	0	100KB	1	1	0	1	4
AJCC7thM	LiverMetastasisAtDiagnosis	P	NA	3438.5	3438.5	4.05926	83967	3434.45	1	+	0.501457	N	0.548287022392996;0.5	0.548287	0.5	0	100KC	1	1	0	1	4
AJCC7thM	LungMetastasisAtDiagnosis	P	NA	16386.5	16386.5	4.78283	332371	16381.7	1	+	0.548518	N	0.5;0.5	0.5	0.5	0	Full	0				4
AJCC7thM	LungMetastasisAtDiagnosis	P	NA	4142.34	4142.34	4.10302	83908	4138.24	1	+	0.547885	N	0.00963238451243136;0.5	0.00963238	0.5	0	100KA	1	1	0	1	4
AJCC7thM	LungMetastasisAtDiagnosis	P	NA	3962.5	3962.5	4.09119	83971	3958.41	-2	+	0.536577	N	0.999869784010522;0.5	0.99987	0.5	0	100KB	1	1	0	1	4
AJCC7thM	LungMetastasisAtDiagnosis	P	NA	4116.99	4116.99	4.09691	83932	4112.9	1	+	0.54835	N	0.451712977607004;0.5	0.451713	0.5	0	100KC	1	1	0	1	4
AJCC7thM	MetastasisAtDiagnosis	P	NA	67880.2	67880.2	5.08142	332543	67875.2	1	+	1	N	0.5;0.5	0.5	0.5	0	Full	0				4
AJCC7thM	MetastasisAtDiagnosis	P	NA	17287	17287	4.40268	83978	17282.6	1	+	1	N	0.5;0.5	0.5	0.5	0	100KA	0				4
AJCC7thM	MetastasisAtDiagnosis	P	NA	17175.2	17175.2	4.39853	84000	17170.8	1	+	1	N	0.5;0.5	0.5	0.5	0	100KB	0				4
AJCC7thM	MetastasisAtDiagnosis	P	NA	17087.1	17087.1	4.39529	83983	17082.7	1	+	1	N	0.5;0.5	0.5	0.5	0	100KC	0				4
AJCC7thM	Method2EvalRegNode	P	NA	15750.4	15750.4	10.2844	333513	15740.2	2	-	-0.268434	N	0.5;1	0.5	1	0	Full	0				4
AJCC7thM	Method2EvalRegNode	P	NA	4009.2	4009.2	8.91836	84214	4000.28	2	-	-0.270445	N	0.5;1	0.5	1	0	100KA	0				4
AJCC7thM	Method2EvalRegNode	P	NA	3889.77	3889.77	8.91844	84272	3880.85	2	-	-0.26331	N	0.5;1	0.5	1	0	100KB	0				4
AJCC7thM	Method2EvalRegNode	P	NA	3924.19	3924.19	8.90736	84198	3915.28	2	-	-0.271711	N	0.5;1	0.5	1	0	100KC	0				4
AJCC7thM	NumberOfNodeRemoved	P	NA	6972.26	6972.26	49.652	326243	6922.6	1	-	-0.174859	N	0.5;0.5	0.5	0.5	0	Full	0				3
AJCC7thM	NumberOfNodeRemoved	P	Surgery,VitalStatus,Method2EvalRegNode,AgeAtDiagnosis	1850.69	199.087	78.9909	81383	120.096	-2	-	-0.000905389	N	0.999999860513976;0.5	1	0.5	0	100KA	1	0	0	0	3
AJCC7thM	NumberOfNodeRemoved	P	Surgery,VitalStatus,YearOfBirth,Method2EvalRegNode	1736.3	197.257	67.1787	81428	130.078	1	+	0.000712375	N	0.5;0.5	0.5	0.5	0	100KB	1	0	0	0	3
AJCC7thM	OtherSurgery	P	NA	750.953	750.953	4.83411	335632	746.119	2	+	0.0848795	N	0.5;0.999999948209327	0.5	1	0	Full	0				4
AJCC7thM	OtherSurgery	P	NA	187.972	187.972	4.1612	84783	183.811	-2	+	0.0840741	N	0.999999860513976;0.5	1	0.5	0	100KA	1	0	0	0	4
AJCC7thM	OtherSurgery	P	NA	241.14	241.14	4.15972	84838	236.98	-2	+	0.0974604	N	0.999869784010522;0.5	0.99987	0.5	0	100KB	1	0	0	0	4
AJCC7thM	OtherSurgery	P	NA	182.529	182.529	4.15168	84722	178.377	1	+	0.0830032	N	0.548287022392996;0.967283875523944	0.548287	0.967284	0	100KC	1	0	0	0	4
AJCC7thM	Quadrant	P	NA	3201.45	3201.45	37.0133	336208	3164.43	1	+	0.0983433	N	0.5;0.5	0.5	0.5	0	Full	0				3
AJCC7thM	Quadrant	P	NA	887.582	887.582	31.5783	84942	856.003	1	+	0.109012	N	0.5;0.5	0.5	0.5	0	100KA	0				3
AJCC7thM	Quadrant	P	Surgery	822.957	238.045	69.9229	84064	168.122	1	+	0.0495564	N	0.5;0.5	0.5	0.5	0	100KC	0				3
AJCC7thM	Surgery	P	NA	22531.4	22531.4	9.62753	332954	22521.7	2	-	-0.521893	N	0.5;1	0.5	1	0	Full	0				4
AJCC7thM	Surgery	P	NA	5789.14	5789.14	8.26546	84128	5780.88	2	-	-0.526072	Y	1.39486381124376e-07;1	1.39486e-07	1	0	100KA	0				4
AJCC7thM	Surgery	P	NA	5550.77	5550.77	8.27212	84166	5542.49	2	-	-0.512738	Y	0.000130215989478196;1	0.000130216	1	0	100KB	0				4
AJCC7thM	Surgery	P	NA	5821.24	5821.24	8.26588	84064	5812.98	2	-	-0.529683	N	0.451712977607004;1	0.451713	1	0	100KC	0				4
AJCC7thM	SurvivalDelayInMonths	P	VitalStatus	6667.3	2362.5	77.3719	336208	2285.12	2	-	-0.0917087	N	0.5;1	0.5	1	0	Full	0				2
AJCC7thM	SurvivalDelayInMonths	P	VitalStatus,Surgery,Method2EvalRegNode,YearOfBirth	1763.19	101.631	47.8527	83449	53.7783	2	-	-0.0302598	N	0.5;1	0.5	1	0	100KC	0				2
AJCC7thM	VitalStatus	P	Surgery	11254.7	3696.16	13.0114	332954	3683.15	2	-	-0.186032	N	0.5;1	0.5	1	0	Full	0				4
AJCC7thM	VitalStatus	P	Surgery	2888.16	967.871	10.9761	84128	956.895	2	-	-0.189956	N	0.0663017701369246;1	0.0663018	1	0	100KA	0				4
AJCC7thM	VitalStatus	P	Surgery	2845.84	963.82	10.9917	84166	952.829	2	-	-0.186273	N	0.5;1	0.5	1	0	100KB	0				4
AJCC7thM	VitalStatus	P	Surgery	2854.95	917.576	10.9898	84064	906.586	2	-	-0.185024	N	0.5;1	0.5	1	0	100KC	0				4
AJCC7thN	AJCC7thT	P	NA	30701.4	30701.4	55.1552	325420	30646.2	2	+	0.413066	Y	2.29835912348406e-281;0.999999999999989	2.29836e-281	1	0	Full	1	0	1	1	4
AJCC7thN	AJCC7thT	P	NA	7935.36	7935.36	47.0431	82145	7888.32	1	+	0.416185	N	0.5;6.08558588840826e-53	0.5	6.08559e-53	0	100KA	0				4
AJCC7thN	AJCC7thT	P	NA	7797.87	7797.87	47.0288	82211	7750.84	1	+	0.412669	N	0.5;0.5	0.5	0.5	0	100KB	0				4
AJCC7thN	AJCC7thT	P	NA	7866.74	7866.74	46.96	82154	7819.78	1	+	0.416406	N	0.5;5.93692285375062e-53	0.5	5.93692e-53	0	100KC	0				4
AJCC7thN	ChemoTherapy	P	NA	27456.3	27456.3	16.0666	331308	27440.2	2	+	0.405155	N	0.5;1	0.5	1	0	Full	0				4
AJCC7thN	ChemoTherapy	P	NA	7014.85	7014.85	14.0048	83663	7000.84	2	+	0.407774	N	0.5;1	0.5	1	0	100KA	0				4
AJCC7thN	ChemoTherapy	P	NA	6909.42	6909.42	14.0136	83713	6895.41	2	+	0.404196	N	0.5;1	0.5	1	0	100KB	0				4
AJCC7thN	ChemoTherapy	P	NA	6870.02	6870.02	14.0061	83665	6856.02	2	+	0.403354	N	0.5;1	0.5	1	0	100KC	0				4
AJCC7thN	DeathSpecificOfBreastCancer	P	Method2EvalRegNode,MetastasisAtDiagnosis	6602.06	3597.45	65.9996	274002	3531.45	1	+	0.161746	N	0.5;0.5	0.5	0.5	0	Full	0				4
AJCC7thN	DeathSpecificOfBreastCancer	P	AJCC7thT,MetastasisAtDiagnosis,Grade	1672.99	310.251	173.895	65433	136.356	1	+	0.0830805	N	0.5;0.5	0.5	0.5	0	100KA	0				4
AJCC7thN	DeathSpecificOfBreastCancer	P	AJCC7thT	1730.25	517.697	46.3079	68403	471.389	1	+	0.137974	N	0.5;0.5	0.5	0.5	0	100KB	0				4
AJCC7thN	DeathSpecificOfBreastCancer	P	AJCC7thT	1668.77	488.579	46.2715	68278	442.308	1	+	0.134133	N	0.5;0.5	0.5	0.5	0	100KC	0				4
AJCC7thN	DelayDiagnosisFirstTreatment	P	NA	991.53	991.53	66.3494	323474	925.18	2	-	-0.0605585	N	0.5;1	0.5	1	0	Full	1	0	1	1	3
AJCC7thN	DelayDiagnosisFirstTreatment	P	Method2EvalRegNode	247.832	264.542	62.8203	81661	201.722	1	-	-0.0606696	N	0.5;8.76998359506766e-05	0.5	8.76998e-05	0	100KA	0				3
AJCC7thN	DelayDiagnosisFirstTreatment	P	Method2EvalRegNode	263.67	261.252	36.5199	81725	224.733	1	-	-0.0600866	N	0.5;0.5	0.5	0.5	0	100KB	0				3
AJCC7thN	FirstMalignantPrimary	P	AgeAtDiagnosis	240.55	106.541	54.7029	83665	51.8379	1	+	0.0464851	N	0.5;0.5	0.5	0.5	0	100KC	0				1
AJCC7thN	MetastasisAtDiagnosis	P	NA	7085.57	7085.57	14.8119	329560	7070.76	1	+	0.216406	N	2.29835912348406e-281;0.5	2.29836e-281	0.5	0	Full	0				4
AJCC7thN	MetastasisAtDiagnosis	P	NA	1789.05	1789.05	12.7649	83210	1776.28	1	+	0.216314	N	0.5;2.69295084336033e-146	0.5	2.69295e-146	0	100KA	0				4
AJCC7thN	MetastasisAtDiagnosis	P	NA	1833.28	1833.28	12.7595	83243	1820.52	1	+	0.219251	N	0.5;7.58873583599059e-124	0.5	7.58874e-124	0	100KB	0				4
AJCC7thN	MetastasisAtDiagnosis	P	NA	1761.17	1761.17	12.7485	83238	1748.42	1	+	0.214849	N	0.5;8.08856290243471e-171	0.5	8.08856e-171	0	100KC	0				4
AJCC7thN	Method2EvalRegNode	P	ChemoTherapy	9388.21	2559.09	54.3295	331109	2504.76	2	+	0.0696621	N	0.5;1	0.5	1	0	Full	0				4
AJCC7thN	Method2EvalRegNode	P	ChemoTherapy	2431.91	681.208	46.1472	83615	635.061	2	+	0.0679579	N	0.5;1	0.5	1	0	100KA	0				4
AJCC7thN	Method2EvalRegNode	P	ChemoTherapy	2372.65	643.381	46.1729	83667	597.208	2	+	0.0696826	N	0.5;1	0.5	1	0	100KB	0				4
AJCC7thN	Method2EvalRegNode	P	ChemoTherapy	2387.62	681.752	46.1314	83617	635.62	2	+	0.0729308	N	0.5;1	0.5	1	0	100KC	0				4
AJCC7thN	NumberOfNodeRemoved	P	NA	59925.9	59925.9	197.105	322389	59728.8	1	+	0.471204	N	0.5;5.06972482933411e-25	0.5	5.06972e-25	0	Full	0				4
AJCC7thN	NumberOfNodeRemoved	P	NA	14954.7	14954.7	132.27	81420	14822.4	1	+	0.466157	N	0.5;0.00167256512821557	0.5	0.00167257	0	100KA	0				4
AJCC7thN	NumberOfNodeRemoved	P	NA	15167.4	15167.4	123.707	81456	15043.7	1	+	0.46977	N	0.5;0.5	0.5	0.5	0	100KB	0				4
AJCC7thN	NumberOfNodeRemoved	P	NA	15151.4	15151.4	124.136	81500	15027.3	1	+	0.470212	N	0.5;0.5	0.5	0.5	0	100KC	0				4
AJCC7thN	NumberOfPositiveNode	P	NA	115321	115321	80.8222	285611	115240	-2	+	0.967031	N	1;0.5	1	0.5	0	Full	1	0	0	0	4
AJCC7thN	NumberOfPositiveNode	P	NA	28765	28765	45.7919	72199	28719.2	1	+	0.966546	N	0.5;0.5	0.5	0.5	0	100KA	0				4
AJCC7thN	NumberOfPositiveNode	P	NA	53403.4	53403.4	46.4601	72059	53356.9	1	+	0.966009	N	0.5;0.5	0.5	0.5	0	100KB	0				4
AJCC7thN	NumberOfPositiveNode	P	NA	29432.4	29432.4	45.8427	72166	29386.5	1	+	0.968735	N	0.5;0.5	0.5	0.5	0	100KC	0				4
AJCC7thN	OtherSurgery	P	AgeAtDiagnosis,MetastasisAtDiagnosis	381.585	169.271	78.0081	329230	91.263	1	+	0.0252888	N	0.5;0.5	0.5	0.5	0	Full	0				1
AJCC7thN	Quadrant	P	NA	4074.02	4074.02	108.049	331308	3965.97	1	+	0.0879163	N	0.5;0.5	0.5	0.5	0	Full	0				4
AJCC7thN	Quadrant	P	NA	1118.52	1118.52	91.6613	83663	1026.86	1	+	0.0894381	N	0.5;0.5	0.5	0.5	0	100KA	0				4
AJCC7thN	Quadrant	P	NA	969.102	969.102	91.7645	83713	877.337	1	+	0.0865586	N	0.5;0.5	0.5	0.5	0	100KB	0				4
AJCC7thN	Quadrant	P	NA	989.517	989.517	91.7099	83665	897.807	1	+	0.0845726	N	0.5;0.5	0.5	0.5	0	100KC	0				4
AJCC7thN	Radiation	P	MaritalStatus	399.836	389.047	63.8274	313650	325.219	2	+	0.027604	N	0.5;1	0.5	1	0	Full	0				1
AJCC7thN	Surgery	P	AJCC7thM,YearOfBirth,VitalStatus,Method2EvalTumSizeExt	2735.2	902.242	298.734	327945	603.509	-2	-	-0.0223586	Y	1;1.58496158256593e-08	1	1.58496e-08	0	Full	1	0	0	0	3
AJCC7thN	Surgery	P	AJCC7thM,AgeAtDiagnosis,VitalStatus,Radiation,BreastReconstruction,Method2EvalTumSizeExt	754.106	335.734	314.68	82792	21.0541	1	-	-0.0413489	N	0.5;0.5	0.5	0.5	0	100KA	0				3
AJCC7thN	Surgery	P	AJCC7thM,YearOfBirth,VitalStatus,Radiation,BreastReconstruction,Method2EvalTumSizeExt	700.757	291.885	282.218	82803	9.66648	1	-	-0.037719	N	0.5;0.5	0.5	0.5	6.3e-05	100KB	0				3
AJCC7thN	TumorSize	P	NA	31687.7	31687.7	193.188	321457	31494.5	1	+	0.42161	N	2.29835912348406e-281;2.07421011586991e-86	2.29836e-281	2.07421e-86	0	Full	0				4
AJCC7thN	TumorSize	P	NA	8292.25	8292.25	146.977	81107	8145.27	2	+	0.423918	N	0.5;0.999999999981603	0.5	1	0	100KA	1	0	1	1	4
AJCC7thN	TumorSize	P	NA	8116.15	8116.15	157.664	81222	7958.48	1	+	0.420857	N	0.5;1.48794670349393e-54	0.5	1.48795e-54	0	100KB	1	0	1	1	4
AJCC7thN	TumorSize	P	NA	8267.14	8267.14	159.118	81146	8108.02	1	+	0.425327	N	0.5;0.5	0.5	0.5	0	100KC	1	0	1	1	4
AJCC7thN	VitalStatus	P	AJCC7thM	4667.25	2485.16	27.2677	331308	2457.89	2	-	-0.104318	N	0.5;1	0.5	1	0	Full	0				2
AJCC7thN	VitalStatus	P	AJCC7thT,AJCC7thM	1208.68	220.79	80.9126	82211	139.877	2	-	-0.0500003	N	0.5;1	0.5	1	0	100KB	0				2
AJCC7thT	AgeAtDiagnosis	P	Method2EvalTumSizeExt,Radiation,BreastReconstruction,BreastSubtype	1002.74	450.247	419.055	82654	31.1924	2	-	-0.0280481	N	0.5;0.999999999999985	0.5	1	0	100KA	0				1
AJCC7thT	ChemoTherapy	P	Method2EvalRegNode,AJCC7thN	19000.4	5726.04	157.771	325274	5568.27	1	+	0.206974	N	0.5;0	0.5	0	0	Full	0				4
AJCC7thT	ChemoTherapy	P	AJCC7thN,Method2EvalRegNode	4840.58	1493.74	126.511	82108	1367.23	1	+	0.205874	N	0.5;3.46469595687974e-119	0.5	3.4647e-119	0	100KA	0				4
AJCC7thT	ChemoTherapy	P	AJCC7thN,Method2EvalRegNode	4874.55	1515.44	126.339	82176	1389.1	1	+	0.211807	N	0.5;2.05377834462148e-259	0.5	2.05378e-259	0	100KB	0				4
AJCC7thT	ChemoTherapy	P	AJCC7thN,Method2EvalRegNode	4774.96	1420.02	126.26	82119	1293.76	1	+	0.20563	N	0.5;3.96887055712741e-98	0.5	3.96887e-98	0	100KC	0				4
AJCC7thT	DeathSpecificOfBreastCancer	P	MetastasisAtDiagnosis	10743.9	5279.61	33.0649	271093	5246.55	2	+	0.18063	N	0.5;1	0.5	1	0	Full	0				4
AJCC7thT	DeathSpecificOfBreastCancer	P	MetastasisAtDiagnosis	2746.8	1370.95	27.6641	68399	1343.28	2	+	0.18228	N	0.5;1	0.5	1	0	100KA	1	0	0	0	4
AJCC7thT	DeathSpecificOfBreastCancer	P	MetastasisAtDiagnosis	2681.41	1286.96	27.679	68415	1259.28	6	+	0.178054	N	0.999999999999998;1	1	1	0	100KB	1	0	0	0	4
AJCC7thT	DeathSpecificOfBreastCancer	P	MetastasisAtDiagnosis	2695.1	1339.1	27.6492	68294	1311.45	2	+	0.180834	N	0.5;1	0.5	1	0	100KC	1	0	0	0	4
AJCC7thT	DelayDiagnosisFirstTreatment	P	SurvivalDelayInMonths	1060.19	1147.95	180.058	320676	967.895	1	-	-0.0358828	N	0.5;0.5	0.5	0.5	0	Full	0				1
AJCC7thT	Grade	P	ChemoTherapy	15047.3	7207.76	95.8399	314585	7111.92	1	+	0.184528	N	0.5;0.5	0.5	0.5	0	Full	0				4
AJCC7thT	Grade	P	ChemoTherapy	3810.81	1806.24	80.0738	79399	1726.16	1	+	0.184595	N	0.5;0.5	0.5	0.5	0	100KA	0				4
AJCC7thT	Grade	P	ChemoTherapy	3787.91	1797.43	80.0282	79463	1717.4	1	+	0.181478	N	0.5;0.5	0.5	0.5	0	100KB	0				4
AJCC7thT	Grade	P	ChemoTherapy	3784.38	1847.23	79.7325	79440	1767.49	1	+	0.185082	N	0.5;0.5	0.5	0.5	0	100KC	0				4
AJCC7thT	Histology	P	NA	3508.65	3508.65	72.047	327788	3436.6	1	+	0.0597723	N	0.5;0.5	0.5	0.5	0	Full	0				4
AJCC7thT	Histology	P	NA	857.247	857.247	61.2519	82730	795.995	-2	+	0.0521855	N	0.999999999220394;0.5	1	0.5	0	100KA	1	0	0	0	4
AJCC7thT	Histology	P	NA	896.902	896.902	61.2539	82811	835.648	1	+	0.057855	N	0.5;0.5	0.5	0.5	0	100KB	1	0	0	0	4
AJCC7thT	Histology	P	NA	847.938	847.938	61.1731	82717	786.765	1	+	0.0593162	N	0.964008247910441;0.5	0.964008	0.5	0	100KC	1	0	0	0	4
AJCC7thT	Insurance	P	YearOfBirth	2769.98	2456.93	159.081	322543	2297.85	1	-	-0.120055	N	1.06066178234437e-14;0.5	1.06066e-14	0.5	0	Full	0				4
AJCC7thT	Insurance	P	YearOfBirth	718.398	630.204	78.1075	81409	552.097	1	-	-0.120536	N	0.5;0.5	0.5	0.5	0	100KA	0				4
AJCC7thT	Insurance	P	AgeAtDiagnosis	710.743	642.108	92.454	81514	549.654	1	-	-0.119161	N	0.5;0.5	0.5	0.5	0	100KB	0				4
AJCC7thT	Insurance	P	YearOfBirth	687.933	577.338	60.571	81374	516.767	1	-	-0.118189	N	0.5;0.5	0.5	0.5	0	100KC	0				4
AJCC7thT	InvasiveComponent	P	Surgery,Method2EvalRegNode,Histology,BreastSubtype,AgeAtDiagnosis	3645.16	1285.17	1124.62	306706	160.548	-2	-	-0.0818761	N	0.999999999999989;0.5	1	0.5	0	Full	0				1
AJCC7thT	Laterality	P	NA	1264.9	1264.9	34.4419	327663	1230.46	1	+	0.00198551	N	0.5;0.5	0.5	0.5	0	Full	0				4
AJCC7thT	Laterality	P	NA	342.988	342.988	29.2088	82693	313.779	1	+	0.0056451	N	0.5;0.5	0.5	0.5	0	100KA	0				4
AJCC7thT	Laterality	P	NA	351.959	351.959	29.1654	82770	322.793	1	+	0.00506197	N	0.5;0.5	0.5	0.5	0	100KB	0				4
AJCC7thT	Laterality	P	NA	287.791	287.791	28.9326	82686	258.859	1	+	0.000920983	N	0.5;0.5	0.5	0.5	0	100KC	0				4
AJCC7thT	MetastasisAtDiagnosis	P	Method2EvalRegNode,AJCC7thN	13110.8	3009.55	148.588	323849	2860.96	1	+	0.17929	N	0.5;6.34779245620605e-25	0.5	6.34779e-25	0	Full	0				4
AJCC7thT	MetastasisAtDiagnosis	P	Method2EvalRegNode,AJCC7thN,VitalStatus	3376.13	624.745	197.75	81738	426.995	1	+	0.144058	N	0.5;2.69295084336033e-146	0.5	2.69295e-146	0	100KA	0				4
AJCC7thT	MetastasisAtDiagnosis	P	Method2EvalRegNode,AJCC7thN,VitalStatus	3233.88	518.764	198.619	81788	320.146	1	+	0.142766	N	0.5;7.58873583599059e-124	0.5	7.58874e-124	0	100KB	0				4
AJCC7thT	MetastasisAtDiagnosis	P	Method2EvalRegNode,AJCC7thN,VitalStatus	3242.71	564.438	197.109	81765	367.329	1	+	0.142727	N	0.5;8.08856290243471e-171	0.5	8.08856e-171	0	100KC	0				4
AJCC7thT	Method2EvalRegNode	P	NA	22558.6	22558.6	38.2615	326727	22520.4	1	+	0.0573554	N	0.5;1.43192734551847e-47	0.5	1.43193e-47	0	Full	0				4
AJCC7thT	Method2EvalRegNode	P	NA	5690.76	5690.76	32.8347	82457	5657.92	1	+	0.0568154	N	0.5;1.57275531363947e-48	0.5	1.57276e-48	0	100KA	0				4
AJCC7thT	Method2EvalRegNode	P	NA	5578.75	5578.75	32.8525	82549	5545.9	1	+	0.0554772	N	0.5;7.19180432399876e-76	0.5	7.1918e-76	0	100KB	0				4
AJCC7thT	Method2EvalRegNode	P	NA	5687.94	5687.94	32.7736	82461	5655.17	1	+	0.0569452	N	0.5;7.59994232362166e-76	0.5	7.59994e-76	0	100KC	0				4
AJCC7thT	Method2EvalTumSizeExt	P	Method2EvalRegNode,ChemoTherapy	14426.5	750.819	78.0375	326645	672.782	1	+	0.256036	N	1.06066181301772e-14;0.5	1.06066e-14	0.5	0	Full	1	1	0	1	4
AJCC7thT	Method2EvalTumSizeExt	P	Method2EvalRegNode,ChemoTherapy	3654.93	211.875	62.8432	82436	149.032	-2	+	0.256218	N	1;0.5	1	0.5	0	100KA	0				4
AJCC7thT	Method2EvalTumSizeExt	P	Method2EvalRegNode,ChemoTherapy	3584.03	236.116	62.8032	82520	173.312	-2	+	0.251512	N	0.999999999999998;0.5	1	0.5	0	100KB	0				4
AJCC7thT	Method2EvalTumSizeExt	P	Method2EvalRegNode,ChemoTherapy	3622.78	188.217	62.0082	82446	126.209	-2	+	0.25628	N	1;0.5	1	0.5	0	100KC	0				4
AJCC7thT	NumberOfNodeRemoved	P	ChemoTherapy	16214.1	10177.1	221.56	319485	9955.5	1	+	0.0807118	N	0.5;0.5	0.5	0.5	0	Full	0				4
AJCC7thT	NumberOfNodeRemoved	P	Method2EvalRegNode	4243.78	3630.03	220.812	80426	3409.22	1	+	0.151859	N	0.5;0.5	0.5	0.5	0	100KA	0				4
AJCC7thT	NumberOfNodeRemoved	P	ChemoTherapy	4159.65	2625	147.55	80708	2477.45	1	+	0.0846828	N	0.5;0.5	0.5	0.5	0	100KB	0				4
AJCC7thT	NumberOfNodeRemoved	P	Method2EvalRegNode,AJCC7thN,Surgery	4292.61	478.365	163.229	79678	315.136	1	+	0.0285359	N	0.5;0.5	0.5	0.5	0	100KC	0				4
AJCC7thT	Quadrant	P	NA	6922.95	6922.95	136.533	327788	6786.42	1	+	0.0691165	N	0.5;0.5	0.5	0.5	0	Full	0				4
AJCC7thT	Quadrant	P	NA	1810.11	1810.11	114.992	82730	1695.12	1	+	0.0671545	N	0.5;0.5	0.5	0.5	0	100KA	0				4
AJCC7thT	Quadrant	P	NA	1709.96	1709.96	115.058	82811	1594.9	1	+	0.0676765	N	0.5;0.5	0.5	0.5	0	100KB	0				4
AJCC7thT	Quadrant	P	NA	1725.38	1725.38	114.896	82717	1610.48	1	+	0.0685961	N	0.5;0.5	0.5	0.5	0	100KC	0				4
AJCC7thT	Radiation	P	VitalStatus,AJCC7thM	1502.25	639.501	62.9222	327598	576.579	2	-	-0.0339262	N	0.5;1	0.5	1	0	Full	0				1
AJCC7thT	Surgery	P	Method2EvalRegNode,MetastasisAtDiagnosis	10619.6	2861.94	134.321	322369	2727.62	1	-	-0.171495	N	0.5;0.5	0.5	0.5	0	Full	0				4
AJCC7thT	Surgery	P	Method2EvalRegNode,MetastasisAtDiagnosis	2697.76	744.857	104.903	81376	639.954	1	-	-0.173805	N	0.5;0.5	0.5	0.5	0	100KA	0				4
AJCC7thT	Surgery	P	Method2EvalRegNode,MetastasisAtDiagnosis	2636.81	771.916	104.679	81407	667.237	1	-	-0.165561	N	0.5;0.5	0.5	0.5	0	100KB	0				4
AJCC7thT	Surgery	P	Method2EvalRegNode,MetastasisAtDiagnosis	2587.38	654.527	103.328	81395	551.198	1	-	-0.169915	N	0.5;0.5	0.5	0.5	0	100KC	0				4
AJCC7thT	TumorSize	P	NA	233642	233642	235.247	322633	233407	1	+	0.855862	N	0.5;0.5	0.5	0.5	0	Full	0				4
AJCC7thT	TumorSize	P	NA	61475.4	61475.4	165.153	81384	61310.3	1	+	0.855312	N	5.9723624011638e-40;0.5	5.97236e-40	0.5	0	100KA	0				4
AJCC7thT	TumorSize	P	NA	62495.8	62495.8	179.967	81500	62315.8	1	+	0.856005	N	2.52242017099715e-15;1.48794670349393e-54	2.52242e-15	1.48795e-54	0	100KB	0				4
AJCC7thT	TumorSize	P	NA	62342.9	62342.9	179.858	81389	62163	1	+	0.854573	N	0.5;0.5	0.5	0.5	0	100KC	0				4
AJCC7thT	TypeSurgeryPrimitiveSite	P	NumberOfNodeRemoved	15017.4	8164.71	90.3774	300324	8074.33	1	+	0.232626	N	0.5;0.5	0.5	0.5	0	Full	0				3
AJCC7thT	TypeSurgeryPrimitiveSite	P	NumberOfNodeRemoved,TumorSize	3889.84	90.1505	80.5198	74975	9.63065	1	+	0.0950183	N	6.08558588840826e-53;0.5	6.08559e-53	0.5	6.6e-05	100KA	0				3
AJCC7thT	TypeSurgeryPrimitiveSite	P	NumberOfNodeRemoved,TumorSize	3803.59	76.7308	68.168	75082	8.56278	1	+	0.0875235	N	5.93692285375062e-53;0.5	5.93692e-53	0.5	0.000191	100KC	0				3
AJCC7thT	VitalStatus	P	Surgery	9977	5686	46.6965	324960	5639.31	2	-	-0.175961	N	0.5;1	0.5	1	0	Full	0				4
AJCC7thT	VitalStatus	P	MetastasisAtDiagnosis	2530.2	1256.46	29.1101	82210	1227.35	6	-	-0.162374	N	1;1	1	1	0	100KA	1	0	0	0	4
AJCC7thT	VitalStatus	P	Surgery	2529.87	1454.37	38.5938	82092	1415.77	2	-	-0.17677	N	0.5;1	0.5	1	0	100KB	1	0	0	0	4
AJCC7thT	VitalStatus	P	NA	2496.67	2496.67	16.9659	82717	2479.7	6	-	-0.226391	N	1;1	1	1	0	100KC	1	0	0	0	4
BoneMetastasisAtDiagnosis	DistantNodeMetastasisAtDiagnosis	P	Surgery	232.952	59.9483	6.83276	14729	53.1155	1	+	0.201327	N	0.0245066463153192;0.5	0.0245066	0.5	0	100KA	0				3
BoneMetastasisAtDiagnosis	DistantNodeMetastasisAtDiagnosis	P	Surgery,LungMetastasisAtDiagnosis	318.84	55.4755	10.918	14673	44.5575	1	+	0.20094	N	0.000288101748910883;0.5	0.000288102	0.5	0	100KB	0				3
BoneMetastasisAtDiagnosis	DistantNodeMetastasisAtDiagnosis	P	Surgery	271.211	85.2906	6.71772	14824	78.5729	1	+	0.250405	N	9.60285279679629e-07;0.5	9.60285e-07	0.5	0	100KC	0				3
BoneMetastasisAtDiagnosis	LiverMetastasisAtDiagnosis	P	MetastasisAtDiagnosis,ChemoTherapy,PR	7373.26	46.9212	15.5172	390079	31.404	6	-	-0.068404	N	1;0.999999999873374	1	1	0	Full	1	0	0	0	3
BoneMetastasisAtDiagnosis	LiverMetastasisAtDiagnosis	P	AJCC7thM,BreastSubtype	1947.12	18.6831	12.0608	83954	6.6223	-2	-	-0.0598172	N	1;0.5	1	0.5	0.00133	100KB	0				3
BoneMetastasisAtDiagnosis	LiverMetastasisAtDiagnosis	P	AJCC7thM,BreastSubtype	1913.18	24.1596	12.035	83921	12.1246	-2	-	-0.0578291	N	1;0.5	1	0.5	5e-06	100KC	0				3
BoneMetastasisAtDiagnosis	LungMetastasisAtDiagnosis	P	MetastasisAtDiagnosis	8056.63	201.066	5.21265	391112	195.853	6	-	-0.145759	N	1;1	1	1	0	Full	0				4
BoneMetastasisAtDiagnosis	LungMetastasisAtDiagnosis	P	AJCC7thM	1989.48	30.7206	4.35154	83854	26.3691	2	-	-0.12178	N	0.560234887835365;0.999966721313438	0.560235	0.999967	0	100KA	1	0	0	0	4
BoneMetastasisAtDiagnosis	LungMetastasisAtDiagnosis	P	AJCC7thM	1992.56	28.6908	3.99218	83905	24.6986	-2	-	-0.118219	N	1;0.684697403464609	1	0.684697	0	100KB	1	0	0	0	4
BoneMetastasisAtDiagnosis	LungMetastasisAtDiagnosis	P	AJCC7thM	2071.12	32.664	3.99233	83868	28.6717	6	-	-0.126719	N	1;0.999243700752689	1	0.999244	0	100KC	1	0	0	0	4
BoneMetastasisAtDiagnosis	MetastasisAtDiagnosis	P	NA	45207	45207	5.05369	391585	45201.9	1	+	0.810606	N	0.5;2.41301295535587e-91	0.5	2.41301e-91	0	Full	1	0	1	1	4
BoneMetastasisAtDiagnosis	MetastasisAtDiagnosis	P	NA	8688.75	8688.75	4.33877	98801	8684.41	2	+	0.734928	N	0.5;1	0.5	1	0	100KA	0				4
BoneMetastasisAtDiagnosis	MetastasisAtDiagnosis	P	NA	8920.07	8920.07	4.33687	98786	8915.73	2	+	0.747088	N	0.5;1	0.5	1	0	100KB	0				4
BoneMetastasisAtDiagnosis	MetastasisAtDiagnosis	P	NA	8825.61	8825.61	4.33458	98881	8821.27	2	+	0.744394	N	0.5;1	0.5	1	0	100KC	0				4
BoneMetastasisAtDiagnosis	Method2EvalRegNode	P	MetastasisAtDiagnosis,BreastSubtype	10884.5	103.747	45.058	331038	58.6894	6	-	-0.0349852	N	0.999999589088438;1	1	1	0	Full	0				1
BoneMetastasisAtDiagnosis	NumberOfNodeRemoved	P	NA	6183.87	6183.87	32.1613	380893	6151.71	1	-	-0.162973	N	0.5;0.5	0.5	0.5	0	Full	1	0	0	0	2
BoneMetastasisAtDiagnosis	NumberOfNodeRemoved	P	MetastasisAtDiagnosis,SurvivalDelayInMonths	1556.81	229.328	33.8098	96178	195.518	-2	-	-0.0558266	N	0.995925404299832;0.5	0.995925	0.5	0	100KC	0				2
BoneMetastasisAtDiagnosis	NumberOfPositiveNode	P	MetastasisAtDiagnosis,BreastSubtype	351.884	39.1622	21.9986	84541	17.1635	-2	+	0.0334383	N	1;0.5	1	0.5	0	100KA	0				1
BoneMetastasisAtDiagnosis	OtherMetastasisAtDiagnosis	P	MetastasisAtDiagnosis	654.42	39.4375	3.33921	59277	36.0983	-2	-	-0.174211	N	1;0.5	1	0.5	0	Full	1	1	0	1	3
BoneMetastasisAtDiagnosis	OtherMetastasisAtDiagnosis	P	Surgery,DistantNodeMetastasisAtDiagnosis	195.359	39.1696	10.3238	14681	28.8458	1	NA	NA	N	0.00115153709045418;0.5	0.00115154	0.5	0	100KB	0				3
BoneMetastasisAtDiagnosis	OtherMetastasisAtDiagnosis	P	Surgery,DistantNodeMetastasisAtDiagnosis	151.157	22.4694	10.1913	14815	12.2781	1	NA	NA	N	0.795760294165096;0.5	0.79576	0.5	5e-06	100KC	0				3
BoneMetastasisAtDiagnosis	OtherSurgery	P	MetastasisAtDiagnosis,Method2EvalRegNode,ChemoTherapy	284.67	65.867	27.4221	330707	38.445	1	-	-0.0349064	N	4.10911561858933e-07;0.5	4.10912e-07	0.5	0	Full	1	1	0	1	2
BoneMetastasisAtDiagnosis	OtherSurgery	P	MetastasisAtDiagnosis,ChemoTherapy,BreastReconstruction	61.5149	27.9836	19.1295	98781	8.85412	-2	-	-0.0221377	N	0.995925404299832;0.5	0.995925	0.5	0.000143	100KC	0				2
BoneMetastasisAtDiagnosis	Surgery	P	MetastasisAtDiagnosis,BreastSubtype	19812	164.533	41.8992	387950	122.634	6	-	-0.0664688	N	0.998827479774993;1	0.998827	1	0	Full	0				3
BoneMetastasisAtDiagnosis	Surgery	P	AJCC7thM	5094.17	60.6388	11.0389	83257	49.5999	6	-	-0.0749822	N	1;1	1	1	0	100KA	1	0	0	0	3
BoneMetastasisAtDiagnosis	Surgery	P	AJCC7thM,PR	5034.1	35.1479	19.3611	83004	15.7867	2	-	-0.0664967	N	0.967027068851959;1	0.967027	1	0	100KC	1	0	0	0	3
BrainMetastasisAtDiagnosis	DeathSpecificOfBreastCancer	P	MetastasisAtDiagnosis,SurvivalDelayInMonths	1618.96	74.1044	11.4361	325692	62.6683	2	+	0.0585097	N	0.5;0.999954274956404	0.5	0.999954	0	Full	0				1
BrainMetastasisAtDiagnosis	LungMetastasisAtDiagnosis	P	MetastasisAtDiagnosis,SurvivalDelayInMonths	1792.93	60.5699	10.8735	390939	49.6964	2	+	0.0963932	N	0.5;1	0.5	1	0	Full	0				4
BrainMetastasisAtDiagnosis	LungMetastasisAtDiagnosis	P	AJCC7thM,SurvivalDelayInMonths	463.304	16.0335	6.29659	83824	9.73693	2	+	0.107501	N	0.5;0.999966721313438	0.5	0.999967	5.9e-05	100KA	1	0	0	0	4
BrainMetastasisAtDiagnosis	LungMetastasisAtDiagnosis	P	MetastasisAtDiagnosis,SurvivalDelayInMonths	461.779	52.8658	8.41363	98620	44.4521	1	+	0.122462	N	0.5;0.684697403464609	0.5	0.684697	0	100KB	1	0	0	0	4
BrainMetastasisAtDiagnosis	LungMetastasisAtDiagnosis	P	AJCC7thM,SurvivalDelayInMonths	476.19	21.0477	7.07364	83849	13.9741	2	+	0.121678	N	0.5;0.999243700752689	0.5	0.999244	1e-06	100KC	1	0	0	0	4
BrainMetastasisAtDiagnosis	MetastasisAtDiagnosis	P	NA	4265.82	4265.82	4.50143	391242	4261.32	1	+	0.262601	N	0.5;1.33503916513383e-53	0.5	1.33504e-53	0	Full	0				4
BrainMetastasisAtDiagnosis	MetastasisAtDiagnosis	P	NA	905.659	905.659	3.78857	98714	901.87	2	+	0.253324	N	0.5;0.99999863309048	0.5	0.999999	0	100KA	1	0	0	0	4
BrainMetastasisAtDiagnosis	MetastasisAtDiagnosis	P	NA	905.671	905.671	3.78089	98700	901.89	1	+	0.254357	N	0.5;0.5	0.5	0.5	0	100KB	1	0	0	0	4
BrainMetastasisAtDiagnosis	MetastasisAtDiagnosis	P	NA	894.06	894.06	3.78049	98814	890.279	1	+	0.252893	N	0.5;0.5	0.5	0.5	0	100KC	1	0	0	0	4
BrainMetastasisAtDiagnosis	SurvivalDelayInMonths	P	MetastasisAtDiagnosis	765.553	168.677	16.9444	391242	151.732	2	-	-0.0247616	N	0.5;1	0.5	1	0	Full	0				2
BrainMetastasisAtDiagnosis	SurvivalDelayInMonths	P	BoneMetastasisAtDiagnosis,LungMetastasisAtDiagnosis,VitalStatus,MetastasisAtDiagnosis	180.307	39.8044	28.0143	98600	11.7901	2	-	-0.0220633	N	0.5;1	0.5	1	8e-06	100KB	0				2
BrainMetastasisAtDiagnosis	VitalStatus	P	MetastasisAtDiagnosis,SurvivalDelayInMonths	1471.61	59.1025	10.0529	391242	49.0496	2	-	-0.0378341	N	0.5;1	0.5	1	0	Full	0				1
BreastReconstruction	CostLivingIndex	P	Method2EvalRegNode	1515.33	1440.05	289.15	333518	1150.9	1	+	0.0344849	N	0.00536797470749952;0.00511187630095007	0.00536797	0.00511188	0	Full	0				3
BreastReconstruction	CostLivingIndex	P	DelayDiagnosisFirstTreatment	393.012	322.75	151.287	96972	171.464	2	+	0.0250912	N	0.5;1	0.5	1	0	100KB	1	0	1	1	3
BreastReconstruction	CostLivingIndex	P	NA	396.152	396.152	116.983	99984	279.169	1	+	0.0301524	N	0.5;1.02173024061477e-12	0.5	1.02173e-12	0	100KC	1	0	1	1	3
BreastReconstruction	DelayDiagnosisFirstTreatment	P	Radiation,CostLivingIndex,Surgery	1857.18	1074.78	193.654	381315	881.13	1	+	0.070016	N	0.00502401324606185;0.5	0.00502401	0.5	0	Full	0				4
BreastReconstruction	DelayDiagnosisFirstTreatment	P	Radiation	433.047	412.052	28.675	96936	383.377	6	+	0.0782063	N	1;1	1	1	0	100KA	1	0	0	0	4
BreastReconstruction	DelayDiagnosisFirstTreatment	P	NA	438.602	438.602	21.066	96980	417.536	-2	+	0.0880231	N	1;0.810283078571426	1	0.810283	0	100KB	1	0	0	0	4
BreastReconstruction	DelayDiagnosisFirstTreatment	P	Radiation	459.99	419.065	28.5104	96948	390.554	2	+	0.080006	N	0.5;0.999999999999017	0.5	1	0	100KC	1	0	0	0	4
BreastReconstruction	InvasiveComponent	P	Surgery,YearOfBirth,CostLivingIndex,Histology	1095.96	122.046	-38.2893	367233	160.335	-2	+	0.0416929	N	1;0.5	1	0.5	0	Full	0				3
BreastReconstruction	InvasiveComponent	P	Surgery,CostLivingIndex,AgeAtDiagnosis	279.647	59.1173	16.955	92660	42.1623	1	+	0.0410433	N	1.17939576561707e-39;0.5	1.1794e-39	0.5	0	100KA	1	0	0	0	3
BreastReconstruction	InvasiveComponent	P	Surgery,YearOfBirth,TumorSize	282.839	56.4907	41.8822	90023	14.6086	2	+	0.0448248	N	0.960323191904698;0.999999992285893	0.960323	1	0	100KC	1	0	0	0	3
BreastReconstruction	MedianFamIncome	P	CostLivingIndex	257.082	316.586	284.195	99986	32.3905	1	+	0.036058	N	0.5;0.5	0.5	0.5	0	100KB	0				2
BreastReconstruction	MedianFamIncome	P	CostLivingIndex	206.268	335.579	322.922	99984	12.6575	1	+	0.0281151	N	0.5;0.5	0.5	0.5	3e-06	100KC	0				2
BreastReconstruction	Method2EvalRegNode	P	AgeAtDiagnosis,Insurance	2478.27	902.112	146.944	327798	755.168	2	+	0.06202	N	0.5;1	0.5	1	0	Full	0				4
BreastReconstruction	Method2EvalRegNode	P	AgeAtDiagnosis,Insurance,MetastasisAtDiagnosis	559.95	181.073	106.655	82274	74.4177	2	+	0.0409032	N	0.5;0.999999999999411	0.5	1	0	100KA	0				4
BreastReconstruction	Method2EvalRegNode	P	YearOfBirth,Insurance,MetastasisAtDiagnosis	636.349	172.565	100.643	82320	71.9222	2	+	0.0490368	N	0.944574199198049;1	0.944574	1	0	100KB	0				4
BreastReconstruction	Method2EvalRegNode	P	AgeAtDiagnosis,Insurance,MetastasisAtDiagnosis	638.624	181.433	108.587	82267	72.8468	2	+	0.0473152	N	0.5;0.992959766503633	0.5	0.99296	0	100KC	0				4
BreastReconstruction	NumberOfNodeRemoved	P	AgeAtDiagnosis,Insurance	2504.78	925.814	157.365	376859	768.45	2	+	0.0673686	N	0.5;1	0.5	1	0	Full	0				3
BreastReconstruction	NumberOfNodeRemoved	P	AgeAtDiagnosis	613.074	235.967	58.2185	96919	177.749	1	+	0.0672226	N	0.5;0.5	0.5	0.5	0	100KB	1	0	0	0	3
BreastReconstruction	NumberOfNodeRemoved	P	AgeAtDiagnosis	682.355	260.209	49.0162	97057	211.193	2	+	0.0694356	N	0.5;0.999999999988592	0.5	1	0	100KC	1	0	0	0	3
BreastReconstruction	OtherSurgery	P	NA	735.48	735.48	5.10524	395498	730.374	2	+	0.0698434	Y	9.6082104012615e-13;0.999999948209327	9.60821e-13	1	0	Full	1	0	0	0	4
BreastReconstruction	OtherSurgery	P	NA	193.142	193.142	4.42384	99815	188.718	1	+	0.0713592	N	2.260054181046e-22;0.5	2.26005e-22	0.5	0	100KA	0				4
BreastReconstruction	OtherSurgery	P	NA	188.104	188.104	4.42496	99831	183.679	1	+	0.0703196	N	3.58313901772763e-14;0.5	3.58314e-14	0.5	0	100KB	0				4
BreastReconstruction	OtherSurgery	P	NA	200.88	200.88	4.42396	99836	196.456	1	+	0.0728921	N	0.5;0.967283875523944	0.5	0.967284	0	100KC	0				4
BreastReconstruction	Radiation	P	NA	6917.12	6917.12	5.75955	395947	6911.37	6	-	-0.182172	N	1;1	1	1	0	Full	1	0	0	0	4
BreastReconstruction	Radiation	P	NA	1719.04	1719.04	5.0726	99941	1713.97	2	-	-0.180779	N	0.5;1	0.5	1	0	100KA	0				4
BreastReconstruction	Radiation	P	NA	1705	1705	5.07135	99939	1699.93	2	-	-0.180169	N	0.5;1	0.5	1	0	100KB	0				4
BreastReconstruction	Radiation	P	NA	1740.83	1740.83	5.07428	99942	1735.76	2	-	-0.181867	N	0.960323191904698;1	0.960323	1	0	100KC	0				4
BreastReconstruction	Sex	P	Histology,Quadrant	265.677	288.436	100.922	396179	187.513	1	+	0.0277503	N	0.173954223586792;0	0.173954	0	0	Full	0				4
BreastReconstruction	Sex	P	Quadrant	75.132	85.0721	25.1129	100000	59.9592	1	+	0.0291766	N	0.5;0	0.5	0	0	100KA	0				4
BreastReconstruction	Sex	P	Quadrant	60.0973	69.21	25.0114	100000	44.1986	1	+	0.0264485	N	0.5;0	0.5	0	0	100KB	0				4
BreastReconstruction	Sex	P	Quadrant	72.3537	82.3181	25.2708	100000	57.0473	1	+	0.0286162	N	0.5;0	0.5	0	0	100KC	0				4
BreastReconstruction	Surgery	P	NA	4135.01	4135.01	10.1847	392226	4124.83	-2	+	0.108054	Y	0.994975986753938;6.5545713424737e-300	0.994976	6.55457e-300	0	Full	1	1	0	1	4
BreastReconstruction	Surgery	P	NA	1044.69	1044.69	8.81497	99016	1035.88	1	+	0.108094	N	2.42419452274997e-37;5.76502064661196e-92	2.42419e-37	5.76502e-92	0	100KA	0				4
BreastReconstruction	Surgery	P	NA	1041.08	1041.08	8.82562	99006	1032.26	1	+	0.107895	N	0.5;2.43579911419946e-50	0.5	2.4358e-50	0	100KB	0				4
BreastReconstruction	Surgery	P	NA	1045.06	1045.06	8.82491	99047	1036.24	1	+	0.108106	N	0.5;1.31471946367508e-72	0.5	1.31472e-72	0	100KC	0				4
BreastReconstruction	SynchroBilateral	P	Radiation,Histology	263.107	175.78	36.2502	395947	139.53	-2	+	0.031527	N	0.994975986753938;0.5	0.994976	0.5	0	Full	0				3
BreastReconstruction	SynchroBilateral	P	DelayDiagnosisFirstTreatment,Radiation	57.2827	39.2331	20.1139	96923	19.1192	-2	+	0.0267031	N	0.999212649993972;0.5	0.999213	0.5	0	100KB	0				3
BreastReconstruction	SynchroBilateral	P	Radiation	81.4992	61.1916	8.11195	99942	53.0796	-2	+	0.0361981	N	0.999999978712768;0.5	1	0.5	0	100KC	0				3
BreastReconstruction	TypeSurgeryPrimitiveSite	P	NA	43363.1	43363.1	5.72923	360661	43357.4	2	+	0.438766	Y	3.25821693790552e-25;1	3.25822e-25	1	0	Full	1	0	0	0	4
BreastReconstruction	TypeSurgeryPrimitiveSite	P	NA	10894.1	10894.1	5.04234	91019	10889	1	+	0.437639	N	4.91227582140133e-46;0.5	4.91228e-46	0.5	0	100KA	0				4
BreastReconstruction	TypeSurgeryPrimitiveSite	P	NA	10866.1	10866.1	5.04077	90988	10861.1	1	+	0.437479	N	1.27558380405022e-28;0.5	1.27558e-28	0.5	0	100KB	0				4
BreastReconstruction	TypeSurgeryPrimitiveSite	P	NA	11037.1	11037.1	5.04423	91101	11032.1	1	+	0.440655	N	0.0396768081429918;0.5	0.0396768	0.5	0	100KC	0				4
BreastSubtype	ChemoTherapy	P	NA	31224.4	31224.4	16.4273	396179	31208	6	+	0.390163	N	1;1	1	1	0	Full	0				4
BreastSubtype	ChemoTherapy	P	Grade	7903.74	3192.76	41.8095	95435	3150.95	2	+	0.270076	N	0.663755834834032;1	0.663756	1	0	100KA	1	0	0	0	4
BreastSubtype	ChemoTherapy	P	Grade	7870.09	3152.5	41.9205	95433	3110.58	6	+	0.266745	N	0.999988179717877;1	0.999988	1	0	100KB	1	0	0	0	4
BreastSubtype	ChemoTherapy	P	Grade	7802.54	3116.25	41.8296	95478	3074.42	2	+	0.264736	N	0.710697556770929;1	0.710698	1	0	100KC	1	0	0	0	4
BreastSubtype	ER	P	NA	158308	158308	16.0256	395997	158292	1	-	-0.595891	N	0.5;1.17398652790236e-41	0.5	1.17399e-41	0	Full	0				4
BreastSubtype	ER	P	NA	39813.5	39813.5	13.9676	99953	39799.5	1	-	-0.594616	N	0.336244165165968;0.5	0.336244	0.5	0	100KA	0				4
BreastSubtype	ER	P	NA	39769.8	39769.8	13.9673	99951	39755.8	1	-	-0.594339	N	0.5;0.00489808260960908	0.5	0.00489808	0	100KB	0				4
BreastSubtype	ER	P	NA	39989.2	39989.2	13.9677	99949	39975.3	1	-	-0.597391	N	0.5;2.25357791214073e-14	0.5	2.25358e-14	0	100KC	0				4
BreastSubtype	Ethnicity	P	NA	2453.1	2453.1	43.9635	394580	2409.14	1	-	-0.077774	N	1.15762416464771e-15;0.5	1.15762e-15	0.5	0	Full	0				3
BreastSubtype	Ethnicity	P	NA	629.873	629.873	37.8123	99611	592.061	1	-	-0.075639	N	0.336244165165968;0.5	0.336244	0.5	0	100KA	0				3
BreastSubtype	Ethnicity	P	NA	695.93	695.93	37.776	99581	658.154	1	-	-0.0822329	N	0.289302443229071;0.5	0.289302	0.5	0	100KC	0				3
BreastSubtype	Grade	P	NA	45084	45084	43.5787	378247	45040.4	1	+	0.419796	N	0.5;0.5	0.5	0.5	0	Full	0				4
BreastSubtype	Grade	P	NA	11500.4	11500.4	37.4412	95435	11463	1	+	0.421037	N	0.336244165165968;0.5	0.336244	0.5	0	100KA	0				4
BreastSubtype	Grade	P	NA	11412.5	11412.5	37.4668	95433	11375.1	1	+	0.4204	N	1.1820282122526e-05;0.5	1.18203e-05	0.5	0	100KB	0				4
BreastSubtype	Grade	P	NA	11417.9	11417.9	37.4415	95478	11380.4	1	+	0.419693	N	0.289302443229071;0.5	0.289302	0.5	0	100KC	0				4
BreastSubtype	HER2	P	NA	170272	170272	15.9709	396179	170256	1	+	0.805479	N	1.28776291803641e-24;0.5	1.28776e-24	0.5	0	Full	0				4
BreastSubtype	HER2	P	NA	43081	43081	13.9172	100000	43067.1	1	+	0.806848	N	0.336244165165968;0.5	0.336244	0.5	0	100KA	0				4
BreastSubtype	HER2	P	NA	42987.5	42987.5	13.9136	100000	42973.6	1	+	0.805684	N	1.1820282122526e-05;0.5	1.18203e-05	0.5	0	100KB	0				4
BreastSubtype	HER2	P	NA	42741.5	42741.5	13.9063	100000	42727.6	1	+	0.802856	N	0.289302443229071;0.5	0.289302	0.5	0	100KC	0				4
BreastSubtype	Histology	P	NA	8707.32	8707.32	58.3159	396179	8649	1	-	-0.119678	N	1.28776291803641e-24;5.25130930055934e-15	1.28776e-24	5.25131e-15	0	Full	0				4
BreastSubtype	Histology	P	NA	2213.54	2213.54	50.1147	100000	2163.42	1	-	-0.119841	N	0.336244165165968;0.5	0.336244	0.5	0	100KA	0				4
BreastSubtype	Histology	P	NA	2230.88	2230.88	50.1185	100000	2180.76	1	-	-0.120245	N	1.1820282122526e-05;0.5	1.18203e-05	0.5	0	100KB	0				4
BreastSubtype	Histology	P	NA	2176.36	2176.36	50.122	100000	2126.23	1	-	-0.116118	N	0.289302443229071;0.5	0.289302	0.5	0	100KC	0				4
BreastSubtype	InvasiveComponent	P	NA	2337.37	2337.37	16.2415	369965	2321.13	-2	-	-0.0390624	N	1;0.5	1	0.5	0	Full	0				4
BreastSubtype	InvasiveComponent	P	AJCC7thT,Method2EvalRegNode	570.46	550.855	113.031	77845	437.824	1	-	-0.0236166	N	0.663755834834032;0.5	0.663756	0.5	0	100KA	1	0	0	0	4
BreastSubtype	InvasiveComponent	P	AJCC7thT,Method2EvalRegNode	667.363	618.454	113.954	78011	504.5	-2	-	-0.0269419	N	0.999988179717877;0.5	0.999988	0.5	0	100KB	1	0	0	0	4
BreastSubtype	InvasiveComponent	P	AJCC7thT,Method2EvalRegNode	617.848	586.163	114.296	77936	471.867	1	-	-0.0207872	N	0.710697556770929;0.5	0.710698	0.5	0	100KC	1	0	0	0	4
BreastSubtype	Method2EvalRegNode	P	ChemoTherapy,VitalStatus,Radiation	6403.79	1496.91	176.692	333379	1320.22	2	+	0.0177081	N	0.5;1	0.5	1	0	Full	1	0	1	1	4
BreastSubtype	Method2EvalRegNode	P	ChemoTherapy,VitalStatus,Radiation	1656.37	409.666	144.564	84184	265.102	1	+	0.0158682	N	0.5;2.35527591597297e-26	0.5	2.35528e-26	0	100KA	0				4
BreastSubtype	Method2EvalRegNode	P	ChemoTherapy,Radiation,VitalStatus	1604.8	387.926	144.491	84235	243.435	1	+	0.0174477	N	1.1820282122526e-05;6.12601166436933e-30	1.18203e-05	6.12601e-30	0	100KB	0				4
BreastSubtype	Method2EvalRegNode	P	ChemoTherapy,Radiation,VitalStatus	1520.4	361.809	144.311	84168	217.498	1	+	0.014666	N	0.5;0.5	0.5	0.5	0	100KC	0				4
BreastSubtype	NumberOfNodeRemoved	P	Method2EvalTumSizeExt,AgeAtDiagnosis,VitalStatus,Radiation	1557.09	629.508	252.988	325436	376.521	1	+	0.0229029	N	0.5;5.06972482933411e-25	0.5	5.06972e-25	0	Full	0				2
BreastSubtype	NumberOfNodeRemoved	P	AgeAtDiagnosis,VitalStatus	345.543	214.324	79.8693	96919	134.455	1	+	0.0432086	N	0.5;0.5	0.5	0.5	0	100KB	0				2
BreastSubtype	PR	P	NA	101415	101415	16.287	394961	101399	1	-	-0.504976	N	0.5;0.5	0.5	0.5	0	Full	0				4
BreastSubtype	PR	P	NA	25518.7	25518.7	14.2289	99694	25504.4	1	-	-0.502722	N	0.336244165165968;3.18752788499698e-44	0.336244	3.18753e-44	0	100KA	0				4
BreastSubtype	PR	P	NA	25471.8	25471.8	14.229	99684	25457.6	1	-	-0.503391	N	0.5;3.99865153600658e-39	0.5	3.99865e-39	0	100KB	0				4
BreastSubtype	PR	P	NA	25596.8	25596.8	14.2278	99706	25582.6	1	-	-0.504852	N	0.5;0.5	0.5	0.5	0	100KC	0				4
BreastSubtype	Radiation	P	MetastasisAtDiagnosis	759.765	583.017	28.2011	391743	554.816	1	-	-0.050564	N	0.5;0	0.5	0	0	Full	0				2
BreastSubtype	Radiation	P	LiverMetastasisAtDiagnosis	195.711	160.23	22.084	98903	138.146	1	-	-0.0537932	N	0.5;0.5	0.5	0.5	0	100KC	0				2
BreastSubtype	TumorSize	P	ChemoTherapy,AJCC7thN,VitalStatus,Method2EvalRegNode,Histology	6566.02	2617.13	1736.22	321318	880.908	1	+	0.0377819	N	0.5;0.5	0.5	0.5	0	Full	0				1
ChemoTherapy	DelayDiagnosisFirstTreatment	P	Quadrant,MetastasisAtDiagnosis,MaritalStatus	593.282	496.936	236.48	362925	260.456	1	-	-0.0513782	N	4.98219441790355e-79;0.5	4.98219e-79	0.5	0	Full	0				1
ChemoTherapy	DistantNodeMetastasisAtDiagnosis	P	TumorSize,Surgery	40.4838	22.0963	8.51262	14115	13.5837	1	+	0.0492363	N	0.212113898351579;0.5	0.212114	0.5	1e-06	100KA	0				1
ChemoTherapy	ER	P	BreastSubtype,Grade	18063.5	221.064	39.392	378093	181.672	6	-	-0.0314579	N	1;1	1	1	0	Full	0				4
ChemoTherapy	ER	P	BreastSubtype,Grade	4536.73	61.8215	31.7047	95398	30.1168	6	-	-0.0308504	N	0.999999999793182;1	1	1	0	100KA	1	1	0	1	4
ChemoTherapy	ER	P	BreastSubtype,Grade	4583.28	66.5453	31.8501	95391	34.6952	6	-	-0.0314515	N	1;1	1	1	0	100KB	1	1	0	1	4
ChemoTherapy	ER	P	Grade,BreastSubtype	4554.69	63.215	31.5243	95433	31.6907	2	-	-0.0320623	Y	5.90502897568415e-25;1	5.90503e-25	1	0	100KC	1	1	0	1	4
ChemoTherapy	Grade	P	NA	34531.3	34531.3	15.9827	378247	34515.3	-2	+	0.413888	N	1;0.5	1	0.5	0	Full	0				4
ChemoTherapy	Grade	P	NA	8599.37	8599.37	13.9296	95435	8585.44	-2	+	0.411507	N	1;0.5	1	0.5	0	100KA	0				4
ChemoTherapy	Grade	P	NA	8720.4	8720.4	13.9424	95433	8706.46	-2	+	0.413898	N	1;0.5	1	0.5	0	100KB	0				4
ChemoTherapy	Grade	P	NA	8649.04	8649.04	13.9333	95478	8635.11	-2	+	0.412302	N	1;0.5	1	0.5	0	100KC	0				4
ChemoTherapy	LiverMetastasisAtDiagnosis	P	MetastasisAtDiagnosis,BreastSubtype,Surgery	682.436	102.073	54.7776	387757	47.2952	1	+	0.0105487	N	8.67559017778581e-47;0.5	8.67559e-47	0.5	0	Full	0				1
ChemoTherapy	MetastasisAtDiagnosis	P	NA	1051.73	1051.73	5.55615	391958	1046.17	1	+	0.0741299	N	1.29900743130293e-100;0.5	1.29901e-100	0.5	0	Full	0				1
ChemoTherapy	Method2EvalRegNode	P	Method2EvalTumSizeExt,AgeAtDiagnosis,BreastSubtype,Radiation,BreastReconstruction,SurvivalDelayInMonths,BoneMetastasisAtDiagnosis,AJCC7thM	20742.3	765.596	672.339	330837	93.2568	2	+	0.035103	Y	1.63114279602883e-157;1	1.63114e-157	1	0	Full	0				1
ChemoTherapy	Method2EvalTumSizeExt	P	NA	22346.1	22346.1	5.61525	335048	22340.5	1	+	0.350316	N	4.10675435400044e-221;0.5	4.10675e-221	0.5	0	Full	0				4
ChemoTherapy	Method2EvalTumSizeExt	P	NA	5606.76	5606.76	4.92718	84632	5601.84	1	+	0.349877	N	1.05768727392981e-102;0.5	1.05769e-102	0.5	0	100KA	1	0	0	0	4
ChemoTherapy	Method2EvalTumSizeExt	P	NA	5737.72	5737.72	4.93372	84680	5732.78	2	+	0.352883	Y	6.08509778609454e-100;1	6.0851e-100	1	0	100KB	1	0	0	0	4
ChemoTherapy	Method2EvalTumSizeExt	P	NA	5543.72	5543.72	4.92511	84583	5538.8	1	+	0.347398	N	4.77220740818419e-82;0.5	4.77221e-82	0.5	0	100KC	1	0	0	0	4
ChemoTherapy	NumberOfNodeRemoved	P	NA	20057.5	20057.5	71.7884	384010	19985.7	-2	+	0.287241	Y	1;5.06972482933411e-25	1	5.06972e-25	0	Full	0				4
ChemoTherapy	NumberOfNodeRemoved	P	Method2EvalRegNode,TumorSize	5016.56	1472.59	139.395	79470	1333.19	-2	+	0.135	N	1;0.5	1	0.5	0	100KA	0				4
ChemoTherapy	NumberOfNodeRemoved	P	AJCC7thN,AgeAtDiagnosis,Method2EvalRegNode,SurvivalDelayInMonths	5080.28	107.016	63.1226	81424	43.8934	-2	+	0.0146735	N	1;0.5	1	0.5	0	100KB	0				4
ChemoTherapy	NumberOfNodeRemoved	P	NA	4982.01	4982.01	55.7192	97057	4926.29	-2	+	0.284173	N	1;0.5	1	0.5	0	100KC	0				4
ChemoTherapy	NumberOfPositiveNode	P	NumberOfNodeRemoved,TumorSize	16766.8	2981.96	167.312	327753	2814.65	-2	+	0.196597	N	1;0.5	1	0.5	0	Full	0				3
ChemoTherapy	NumberOfPositiveNode	P	TumorSize,AJCC7thN,Method2EvalTumSizeExt,BreastSubtype	4093.95	79.0557	55.0024	70915	24.0533	-2	+	0.049006	N	1;0.5	1	0.5	0	100KA	0				3
ChemoTherapy	NumberOfPositiveNode	P	TumorSize	4194.33	3158.43	101.107	83119	3057.32	-2	+	0.256766	N	1;0.5	1	0.5	0	100KB	0				3
ChemoTherapy	PR	P	BreastSubtype	16098	1614.24	14.8536	394961	1599.39	6	-	-0.113083	N	1;1	1	1	0	Full	0				4
ChemoTherapy	PR	P	BreastSubtype,Grade	4154.26	175.776	36.3357	95164	139.44	6	-	-0.0580459	N	1;1	1	1	0	100KA	1	1	0	1	4
ChemoTherapy	PR	P	BreastSubtype,Grade	4130.92	171.98	36.5137	95151	135.466	6	-	-0.05708	N	1;1	1	1	0	100KB	1	1	0	1	4
ChemoTherapy	PR	P	BreastSubtype,Grade	4035.22	149.339	36.3718	95215	112.967	2	-	-0.0533916	Y	4.50833295908939e-42;1	4.50833e-42	1	0	100KC	1	1	0	1	4
ChemoTherapy	Radiation	P	Method2EvalRegNode,FirstMalignantPrimary,Method2EvalTumSizeExt	944.091	197.584	41.1295	332959	156.455	6	+	0.0215142	N	1;1	1	1	0	Full	0				2
ChemoTherapy	Radiation	P	Method2EvalRegNode,FirstMalignantPrimary,Method2EvalTumSizeExt,SurvivalDelayInMonths	246.509	77.3936	66.5083	84063	10.8854	6	+	0.0207512	N	1;1	1	1	1.9e-05	100KC	0				2
ChemoTherapy	Surgery	P	YearOfBirth,Histology	573.2	662.384	251.621	392226	410.763	-2	-	-0.0194794	N	1;0.604092108490788	1	0.604092	0	Full	0				1
ChemoTherapy	SurvivalDelayInMonths	P	AgeAtDiagnosis,MedianFamIncome	514.65	268.509	111.37	396122	157.139	6	-	-0.000821809	N	1;1	1	1	0	Full	0				2
ChemoTherapy	SurvivalDelayInMonths	P	AgeAtDiagnosis,TumorSize	115.082	46.6771	36.2259	96100	10.4511	6	+	0.0311396	N	0.999999999999949;1	1	1	2.9e-05	100KA	0				2
ChemoTherapy	TumorSize	P	AJCC7thN,Method2EvalRegNode	26663	8156.06	205.38	321318	7950.68	1	+	0.243782	N	7.80251979620595e-110;2.07421011586991e-86	7.80252e-110	2.07421e-86	0	Full	0				4
ChemoTherapy	TumorSize	P	AJCC7thN,Method2EvalRegNode	6947.25	2202.03	163.405	81071	2038.62	1	+	0.247288	N	3.46469595687974e-119;1.83968419203447e-11	3.4647e-119	1.83968e-11	0	100KA	1	1	1	1	4
ChemoTherapy	TumorSize	P	AJCC7thN,Method2EvalRegNode	6896.61	2131.27	135.959	81190	1995.31	1	+	0.248931	N	1.10691898782804e-31;1.48794670349393e-54	1.10692e-31	1.48795e-54	0	100KB	1	1	1	1	4
ChemoTherapy	TumorSize	P	AJCC7thN,Method2EvalRegNode,Grade	6841.66	964.022	296.692	78245	667.33	6	+	0.164581	N	1;0.999999999999128	1	1	0	100KC	1	1	1	1	4
Contralateral	More.Than.One.BC.Primary	P	NA	8007.89	8007.89	4.48754	396179	8003.4	1	+	0.431866	N	0.5;0.5	0.5	0.5	0	Full	0				4
Contralateral	More.Than.One.BC.Primary	P	NA	1988.02	1988.02	3.8073	100000	1984.21	1	+	0.426379	N	0.5;0.5	0.5	0.5	0	100KA	1	0	0	0	4
Contralateral	More.Than.One.BC.Primary	P	NA	2007.77	2007.77	3.80526	100000	2003.96	1	+	0.430645	N	0.5;0.5	0.5	0.5	0	100KB	1	0	0	0	4
Contralateral	More.Than.One.BC.Primary	P	NA	1946.58	1946.58	3.79471	100000	1942.78	2	+	0.425797	N	0.5;1	0.5	1	0	100KC	1	0	0	0	4
Contralateral	SurvivalDelayInMonths	P	NA	702.217	702.217	37.0821	396179	665.134	1	+	0.0539974	N	0.5;5.19758164545353e-250	0.5	5.19758e-250	0	Full	0				4
Contralateral	SurvivalDelayInMonths	P	NA	193.375	193.375	21.9312	100000	171.444	1	+	0.0576042	N	0.5;5.30147646690764e-62	0.5	5.30148e-62	0	100KA	0				4
Contralateral	SurvivalDelayInMonths	P	NA	184.287	184.287	21.8865	100000	162.401	1	+	0.0558598	N	0.5;8.73536991919635e-65	0.5	8.73537e-65	0	100KB	0				4
Contralateral	SurvivalDelayInMonths	P	NA	160.472	160.472	21.8645	100000	138.607	1	+	0.0513012	N	0.5;1.86349703549038e-49	0.5	1.8635e-49	0	100KC	0				4
Contralateral	SynchroBilateral	P	NA	47.3687	47.3687	4.41111	396179	42.9576	1	-	-0.0110086	N	0.5;0.5	0.5	0.5	0	Full	0				3
Contralateral	SynchroBilateral	P	NA	11.988	11.988	3.73179	100000	8.25619	1	-	-0.0110238	N	0.5;0.5	0.5	0.5	0.00026	100KA	0				3
Contralateral	SynchroBilateral	P	NA	11.7878	11.7878	3.72778	100000	8.06005	1	-	-0.0109302	N	0.5;0.5	0.5	0.5	0.000316	100KB	0				3
CostLivingIndex	DelayDiagnosisFirstTreatment	P	NA	4955.33	4955.33	408.434	384276	4546.9	1	+	0.088366	N	4.94634155509996e-18;0.5	4.94634e-18	0.5	0	Full	0				4
CostLivingIndex	DelayDiagnosisFirstTreatment	P	NA	1229.48	1229.48	221.517	96983	1007.97	1	+	0.0907715	N	0.953370530243982;0.5	0.953371	0.5	0	100KA	0				4
CostLivingIndex	DelayDiagnosisFirstTreatment	P	NA	1262.53	1262.53	231.553	96972	1030.97	1	+	0.0927265	N	2.652502816081e-30;0.5	2.6525e-30	0.5	0	100KB	0				4
CostLivingIndex	DelayDiagnosisFirstTreatment	P	NA	1099.27	1099.27	176.917	96990	922.357	1	+	0.0863035	N	1.02173024061477e-12;0.5	1.02173e-12	0.5	0	100KC	0				4
CostLivingIndex	Ethnicity	P	NA	25158.2	25158.2	486.318	394531	24671.9	1	-	-0.0633981	N	1.32352816223216e-08;0.5	1.32353e-08	0.5	0	Full	0				4
CostLivingIndex	Ethnicity	P	NA	6499.5	6499.5	377.141	99603	6122.36	1	-	-0.0675734	N	0.5;0.5	0.5	0.5	0	100KA	0				4
CostLivingIndex	Ethnicity	P	NA	6399.07	6399.07	355.822	99581	6043.24	1	-	-0.0616777	N	2.59947356371888e-30;0.5	2.59947e-30	0.5	0	100KB	0				4
CostLivingIndex	Ethnicity	P	NA	6384.76	6384.76	363.731	99566	6021.03	1	-	-0.0667659	N	1.02173024061477e-12;0.5	1.02173e-12	0.5	0	100KC	0				4
CostLivingIndex	Grade	P	Histology	1477.34	1781.34	719.624	378193	1061.72	-2	+	0.00157637	N	1;0.5	1	0.5	0	Full	0				1
CostLivingIndex	Histology	P	NA	1855.58	1855.58	408.504	396122	1447.07	1	+	0.0222712	N	0.00511187630095007;1.73573137627083e-43	0.00511188	1.73573e-43	0	Full	0				3
CostLivingIndex	Histology	P	Method2EvalRegNode	396.001	128.157	46.4725	84222	81.6845	1	+	0.0234341	N	0.5;0.5	0.5	0.5	0	100KA	0				3
CostLivingIndex	Histology	P	NA	389.472	389.472	161.012	99984	228.46	1	+	0.0232421	N	0.5;0.5	0.5	0.5	0	100KC	0				3
CostLivingIndex	Insurance	P	MedianFamIncome	3155.63	2408.22	1500.96	388225	907.257	-2	-	-0.0418514	N	0.99488812369905;0.5	0.994888	0.5	0	Full	0				1
CostLivingIndex	InvasiveComponent	P	Histology,BreastReconstruction,Radiation	1036.92	922.064	375.036	369704	547.028	1	+	0.0406579	N	0.550307342227305;0.5	0.550307	0.5	0	Full	0				3
CostLivingIndex	InvasiveComponent	P	BreastReconstruction,Radiation	250.67	213.342	65.6394	93253	147.702	1	+	0.042047	N	0.0466294697560179;0.5	0.0466295	0.5	0	100KA	1	0	0	0	3
CostLivingIndex	InvasiveComponent	P	BreastReconstruction,NumberOfNodeRemoved,Radiation	230.637	96.263	15.9173	91282	80.3457	-2	+	0.0427154	N	1;0.5	1	0.5	0	100KB	1	0	0	0	3
CostLivingIndex	MaritalStatus	P	Ethnicity,Radiation,BreastReconstruction	2022.56	1502.64	547.503	373602	955.134	1	-	-0.0496104	N	0.00511187630095007;0.5	0.00511188	0.5	0	Full	0				3
CostLivingIndex	MaritalStatus	P	Ethnicity,Radiation,BreastReconstruction	367.608	199.829	143.524	94307	56.3057	1	-	-0.0492724	N	0.0466294697560179;0.5	0.0466295	0.5	0	100KA	0				3
CostLivingIndex	MaritalStatus	P	Radiation,BreastReconstruction,Ethnicity,ChemoTherapy	416.214	274.24	239.343	94360	34.8975	1	-	-0.053245	N	0.5;0.5	0.5	0.5	0	100KC	0				3
CostLivingIndex	MedianFamIncome	P	NA	741164	741164	5433.6	396122	735730	1	+	0.717926	N	4.94634155509996e-18;0.5	4.94634e-18	0.5	0	Full	0				4
CostLivingIndex	MedianFamIncome	P	NA	182836	182836	4066.65	99992	178770	1	+	0.71819	N	0.0466294697560179;0.5	0.0466295	0.5	0	100KA	0				4
CostLivingIndex	MedianFamIncome	P	NA	186429	186429	4077.34	99986	182352	1	+	0.718875	N	2.59947227329411e-30;0.5	2.59947e-30	0.5	0	100KB	0				4
CostLivingIndex	MedianFamIncome	P	MedianHouseholdIncome	182181	90887	9693.36	99984	81193.6	1	-	-0.169243	N	1.02173024061477e-12;0.5	1.02173e-12	0.5	0	100KC	0				4
CostLivingIndex	MedianHouseholdIncome	P	MedianFamIncome	695843	362144	16010.7	396122	346133	1	+	0.44807	N	4.94634155509996e-18;0.5	4.94634e-18	0.5	0	Full	0				4
CostLivingIndex	MedianHouseholdIncome	P	MedianFamIncome	181977	95102.1	9783.53	99992	85318.6	1	+	0.445926	N	0.0466294697560179;0.5	0.0466295	0.5	0	100KA	0				4
CostLivingIndex	MedianHouseholdIncome	P	MedianFamIncome	183172	97497	9994.8	99986	87502.2	1	+	0.448535	N	2.59947227329407e-30;0.5	2.59947e-30	0.5	0	100KB	0				4
CostLivingIndex	MedianHouseholdIncome	P	NA	184200	184200	4126.14	99984	180074	1	+	0.776334	N	1.02173024061477e-12;0.5	1.02173e-12	0.5	0	100KC	0				4
CostLivingIndex	Method2EvalRegNode	P	SurvivalDelayInMonths,YearOfDiagnosis,VitalStatus	1484.63	694.833	275.011	333518	419.822	1	-	-0.0472001	N	0.5;4.15836796763612e-99	0.5	4.15837e-99	0	Full	1	0	0	0	2
CostLivingIndex	Method2EvalRegNode	P	Histology,SurvivalDelayInMonths,BreastReconstruction	278.76	115.404	79.667	84199	35.7371	-2	-	-0.035283	N	0.999999999998978;0.5	1	0.5	0	100KC	0				2
CostLivingIndex	NumberOfNodeRemoved	P	NA	2231.08	2231.08	532.285	383958	1698.8	1	-	-0.048132	N	0.00511187630095007;0.5	0.00511188	0.5	0	Full	0				1
CostLivingIndex	OtherSurgery	P	AgeAtDiagnosis,BreastReconstruction	485.658	403.916	166.656	395441	237.26	-2	-	-0.00331029	N	0.99488812369905;0.5	0.994888	0.5	0	Full	0				1
CostLivingIndex	Radiation	P	NA	3439.26	3439.26	172.676	395891	3266.58	2	-	-0.029111	Y	4.94634155509996e-18;1	4.94634e-18	1	0	Full	0				4
CostLivingIndex	Radiation	P	NA	834.714	834.714	92.1287	99933	742.585	1	-	-0.0309168	N	0.5;1.90571419736707e-27	0.5	1.90571e-27	0	100KA	1	0	1	1	4
CostLivingIndex	Radiation	P	NA	847.077	847.077	101.025	99925	746.052	1	-	-0.0272676	N	0.5;4.0866018260969e-39	0.5	4.0866e-39	0	100KB	1	0	1	1	4
CostLivingIndex	Radiation	P	NA	869.014	869.014	105.272	99927	763.742	2	-	-0.0296046	N	0.5;1	0.5	1	0	100KC	1	0	1	1	4
CostLivingIndex	RuralUrban	P	NA	274982	274982	1129.86	395671	273852	1	+	0.130123	N	4.94634155509996e-18;0.5	4.94634e-18	0.5	0	Full	0				4
CostLivingIndex	RuralUrban	P	NA	69602	69602	883.53	99876	68718.5	1	+	0.12977	N	0.0466294697560179;0.5	0.0466295	0.5	0	100KA	1	1	0	1	4
CostLivingIndex	RuralUrban	P	NA	69281.6	69281.6	883.436	99857	68398.2	1	+	0.13213	N	2.59947227329407e-30;0.5	2.59947e-30	0.5	0	100KB	1	1	0	1	4
CostLivingIndex	RuralUrban	P	NA	69425.9	69425.9	882.829	99877	68543	-2	+	0.131717	N	0.999999999998978;0.5	1	0.5	0	100KC	1	1	0	1	4
CostLivingIndex	TypeSurgeryPrimitiveSite	P	NumberOfNodeRemoved,DelayDiagnosisFirstTreatment	1638.36	1154.97	265.572	355119	889.402	-2	-	-0.061854	N	1;0.860210258449678	1	0.86021	0	Full	1	1	0	1	4
CostLivingIndex	TypeSurgeryPrimitiveSite	P	NA	366.2	366.2	76.974	91013	289.226	1	-	-0.0613802	N	0.953370530243982;0.5	0.953371	0.5	0	100KA	0				4
CostLivingIndex	TypeSurgeryPrimitiveSite	P	NA	360.877	360.877	67.0066	90981	293.871	1	-	-0.0648373	N	3.97825056650249e-09;0.5	3.97825e-09	0.5	0	100KB	0				4
CostLivingIndex	TypeSurgeryPrimitiveSite	P	NA	346.497	346.497	82.0427	91091	264.454	1	-	-0.061635	N	1.02893706739483e-12;0.5	1.02894e-12	0.5	0	100KC	0				4
DeathDueToOtherCause	DeathSpecificOfBreastCancer	P	NA	888.043	888.043	5.06288	329605	882.98	6	-	-0.053321	N	1;1	1	1	0	Full	0				4
DeathDueToOtherCause	DeathSpecificOfBreastCancer	P	ChemoTherapy	222.052	192.503	7.93997	83115	184.563	2	-	-0.0463595	N	0.5;1	0.5	1	0	100KA	1	0	0	0	4
DeathDueToOtherCause	DeathSpecificOfBreastCancer	P	NA	223.922	223.922	4.37808	83132	219.544	6	-	-0.0533199	N	1;1	1	1	0	100KB	1	0	0	0	4
DeathDueToOtherCause	DeathSpecificOfBreastCancer	P	NA	221.917	221.917	4.37601	83093	217.541	6	-	-0.0530831	N	1;1	1	1	0	100KC	1	0	0	0	4
DeathDueToOtherCause	VitalStatus	P	NA	30346.4	30346.4	5.16326	329605	30341.3	2	-	-0.577504	N	0.5;1	0.5	1	0	Full	0				4
DeathDueToOtherCause	VitalStatus	P	NA	7755.18	7755.18	4.47865	83115	7750.7	2	-	-0.582577	N	0.5;1	0.5	1	0	100KA	0				4
DeathDueToOtherCause	VitalStatus	P	NA	7528.44	7528.44	4.4759	83132	7523.96	2	-	-0.572317	N	0.5;1	0.5	1	0	100KB	0				4
DeathDueToOtherCause	VitalStatus	P	NA	7588.56	7588.56	4.47533	83093	7584.08	2	-	-0.575827	N	0.5;1	0.5	1	0	100KC	0				4
DeathDueToOtherCause	YearOfBirth	P	NA	9211.19	9211.19	92.6972	329605	9118.49	-2	-	-0.205544	Y	1;0	1	0	0	Full	0				4
DeathDueToOtherCause	YearOfBirth	P	NA	2443.7	2443.7	56.5924	83115	2387.1	1	-	-0.211334	N	0.5;0	0.5	0	0	100KA	1	0	0	0	4
DeathDueToOtherCause	YearOfBirth	P	VitalStatus	2137.17	579.253	30.2018	83132	549.052	-2	-	-0.120614	Y	1;0	1	0	0	100KB	1	0	0	0	4
DeathDueToOtherCause	YearOfBirth	P	NA	2364.32	2364.32	60.447	83093	2303.88	-2	-	-0.205626	Y	1;0	1	0	0	100KC	1	0	0	0	4
DeathSpecificOfBreastCancer	DelayDiagnosisFirstTreatment	P	NA	811.036	811.036	28.5836	320352	782.452	-2	-	-0.0600853	N	0.999999843769983;0.5	1	0.5	0	Full	0				1
DeathSpecificOfBreastCancer	ER	P	PR	2716.22	492.604	9.59893	328486	483.005	-2	-	-0.0602121	Y	1;0.00309082050179478	1	0.00309082	0	Full	0				4
DeathSpecificOfBreastCancer	ER	P	PR,AgeAtDiagnosis,ChemoTherapy,BreastSubtype	659.065	49.3064	29.2506	82825	20.0558	1	-	-0.0539129	N	0.5;6.51421272258565e-07	0.5	6.51421e-07	0	100KA	1	0	0	0	4
DeathSpecificOfBreastCancer	ER	P	PR,AgeAtDiagnosis,ChemoTherapy,BreastSubtype	706.236	56.9624	30.3427	82834	26.6197	-2	-	-0.0525787	N	0.999999999999831;0.50088068617109	1	0.500881	0	100KB	1	0	0	0	4
DeathSpecificOfBreastCancer	ER	P	PR,AgeAtDiagnosis	673.631	133.947	17.5848	82824	116.362	-2	-	-0.0674747	Y	0.999996720429107;1.41603980758751e-07	0.999997	1.41604e-07	0	100KC	1	0	0	0	4
DeathSpecificOfBreastCancer	Grade	P	NA	4198.9	4198.9	14.6598	315063	4184.24	1	+	0.158915	N	0.5;0.5	0.5	0.5	0	Full	0				4
DeathSpecificOfBreastCancer	Grade	P	NA	1047.79	1047.79	12.5992	79405	1035.19	1	+	0.157799	N	0.5;0.5	0.5	0.5	0	100KA	0				4
DeathSpecificOfBreastCancer	Grade	P	NA	1093.88	1093.88	12.6328	79423	1081.24	1	+	0.160947	N	0.5;0.5	0.5	0.5	0	100KB	0				4
DeathSpecificOfBreastCancer	Grade	P	NA	1085.36	1085.36	12.6139	79405	1072.75	1	+	0.160904	N	0.5;0.5	0.5	0.5	0	100KC	0				4
DeathSpecificOfBreastCancer	LiverMetastasisAtDiagnosis	P	MetastasisAtDiagnosis,SurvivalDelayInMonths,YearOfBirth,BreastSubtype	4411.72	52.7429	27.3247	325819	25.4182	6	+	0.0600067	N	0.999999999982685;0.999999999873374	1	1	0	Full	0				1
DeathSpecificOfBreastCancer	MetastasisAtDiagnosis	P	NA	13015.2	13015.2	5.12851	326277	13010	-2	+	0.400702	Y	1;1.3813841820983e-41	1	1.38138e-41	0	Full	0				4
DeathSpecificOfBreastCancer	MetastasisAtDiagnosis	P	NA	3428.51	3428.51	4.40815	82261	3424.1	-2	+	0.420374	Y	1;2.69295084336033e-146	1	2.69295e-146	0	100KA	0				4
DeathSpecificOfBreastCancer	MetastasisAtDiagnosis	P	NA	3467.09	3467.09	4.41648	82286	3462.67	-2	+	0.420403	Y	0.999999999997127;7.58873583599059e-124	1	7.58874e-124	0	100KB	0				4
DeathSpecificOfBreastCancer	MetastasisAtDiagnosis	P	NA	3487.29	3487.29	4.4104	82288	3482.88	-2	+	0.423586	Y	1;8.08856290243471e-171	1	8.08856e-171	0	100KC	0				4
DeathSpecificOfBreastCancer	NumberOfNodeRemoved	P	Surgery	1112.52	745.909	39.7104	79996	706.199	1	+	0.0786498	N	0.5;0.5	0.5	0.5	0	100KC	0				1
DeathSpecificOfBreastCancer	NumberOfPositiveNode	P	TumorSize	4389.53	1777.42	123.485	280497	1653.94	-2	+	0.133798	N	1;0.5	1	0.5	0	Full	0				4
DeathSpecificOfBreastCancer	NumberOfPositiveNode	P	TumorSize	1299.15	476.071	56.4875	70707	419.584	1	+	0.128378	N	0.5;0.5	0.5	0.5	0	100KA	1	1	0	1	4
DeathSpecificOfBreastCancer	NumberOfPositiveNode	P	NA	1254.21	1254.21	33.3844	72027	1220.82	-2	+	0.203015	N	0.999999999999831;0.5	1	0.5	0	100KB	1	1	0	1	4
DeathSpecificOfBreastCancer	NumberOfPositiveNode	P	NA	1145.72	1145.72	27.7861	72126	1117.94	1	+	0.199448	N	2.63424301449703e-10;0.5	2.63424e-10	0.5	0	100KC	1	1	0	1	4
DeathSpecificOfBreastCancer	PR	P	NA	3103.5	3103.5	5.48446	328613	3098.02	1	-	-0.145285	N	2.51941683948707e-58;3.54612026617275e-47	2.51942e-58	3.54612e-47	0	Full	0				4
DeathSpecificOfBreastCancer	PR	P	NA	740.452	740.452	4.79381	82858	735.659	-2	-	-0.141309	Y	0.999999997660272;1.18832173576033e-24	1	1.18832e-24	0	100KA	1	0	0	0	4
DeathSpecificOfBreastCancer	PR	P	NA	836.49	836.49	4.80127	82870	831.689	1	-	-0.150319	N	0.987574817224343;3.99865153600658e-39	0.987575	3.99865e-39	0	100KB	1	0	0	0	4
DeathSpecificOfBreastCancer	PR	P	NA	734.714	734.714	4.79923	82860	729.915	1	-	-0.140562	N	0.884633568719368;6.39083111722963e-14	0.884634	6.39083e-14	0	100KC	1	0	0	0	4
DeathSpecificOfBreastCancer	Quadrant	P	Surgery,MetastasisAtDiagnosis	541.85	146.056	115.159	81496	30.8968	1	+	0.0305861	N	0.5;0.5	0.5	0.5	0	100KB	0				1
DeathSpecificOfBreastCancer	Surgery	P	VitalStatus	10095.2	937.094	13.2335	326226	923.861	6	-	-0.134746	N	1;1	1	1	0	Full	0				2
DeathSpecificOfBreastCancer	Surgery	P	VitalStatus,YearOfBirth	2476.62	254.46	41.7725	82264	212.688	6	-	-0.133807	N	1;1	1	1	0	100KA	0				2
DeathSpecificOfBreastCancer	TumorSize	P	MetastasisAtDiagnosis	8511.9	4828.36	75.3207	315383	4753.04	1	+	0.152168	N	0.5;2.07421011586991e-86	0.5	2.07421e-86	0	Full	0				4
DeathSpecificOfBreastCancer	TumorSize	P	NA	2166.76	2166.76	57.5523	79976	2109.21	-2	+	0.217237	N	0.995052316285946;0.5	0.995052	0.5	0	100KA	1	0	0	0	4
DeathSpecificOfBreastCancer	TumorSize	P	NA	2163.53	2163.53	52.077	80043	2111.46	1	+	0.217239	N	0.5;1.48797421839042e-54	0.5	1.48797e-54	0	100KB	1	0	0	0	4
DeathSpecificOfBreastCancer	TumorSize	P	NA	2210.9	2210.9	62.1707	79959	2148.73	1	+	0.218592	N	0.5;0.5	0.5	0.5	0	100KC	1	0	0	0	4
DeathSpecificOfBreastCancer	VitalStatus	P	NA	58830	58830	5.30007	329605	58824.7	2	-	-0.784433	N	0.5;1	0.5	1	0	Full	0				4
DeathSpecificOfBreastCancer	VitalStatus	P	NA	14603.2	14603.2	4.60895	83115	14598.6	2	-	-0.780703	N	0.5;1	0.5	1	0	100KA	1	0	1	1	4
DeathSpecificOfBreastCancer	VitalStatus	P	NA	15041.9	15041.9	4.61835	83132	15037.3	2	-	-0.78835	N	0.5;1	0.5	1	0	100KB	1	0	1	1	4
DeathSpecificOfBreastCancer	VitalStatus	P	NA	14862.2	14862.2	4.61372	83093	14857.6	1	-	-0.785852	N	0.5;1.40305182394354e-113	0.5	1.40305e-113	0	100KC	1	0	1	1	4
DelayDiagnosisFirstTreatment	Insurance	P	MedianFamIncome	1730.89	1574.06	254.031	378028	1320.03	1	-	-0.0566099	N	0.5;0.5	0.5	0.5	0	Full	1	0	0	0	4
DelayDiagnosisFirstTreatment	Insurance	P	CostLivingIndex	371.921	359.61	141.834	95407	217.776	-2	-	-0.0568571	N	1;0.5	1	0.5	0	100KA	0				4
DelayDiagnosisFirstTreatment	Insurance	P	CostLivingIndex	412.105	344.719	123.124	95433	221.595	-2	-	-0.0522981	N	0.997513460056664;0.5	0.997513	0.5	0	100KB	0				4
DelayDiagnosisFirstTreatment	Insurance	P	CostLivingIndex	429.455	416.413	130.982	95392	285.431	-2	-	-0.0604124	N	0.999999999999017;0.5	1	0.5	0	100KC	0				4
DelayDiagnosisFirstTreatment	MaritalStatus	P	CostLivingIndex,Radiation	240.712	76.8771	58.3436	92002	18.5335	-2	-	-0.0155949	N	0.99999626432094;0.5	0.999996	0.5	0	100KB	0				1
DelayDiagnosisFirstTreatment	MetastasisAtDiagnosis	P	NA	1258.23	1258.23	32.2334	381876	1226	1	-	-0.07138	N	0.5;0.5	0.5	0.5	0	Full	0				3
DelayDiagnosisFirstTreatment	MetastasisAtDiagnosis	P	NA	248.462	248.462	20.2904	96378	228.171	1	-	-0.0645094	N	0.5;6.57671146905128e-08	0.5	6.57671e-08	0	100KA	0				3
DelayDiagnosisFirstTreatment	MetastasisAtDiagnosis	P	NA	284.356	284.356	7.87851	96439	276.478	1	-	-0.0680788	N	0.5;0.5	0.5	0.5	0	100KC	0				3
DelayDiagnosisFirstTreatment	Method2EvalRegNode	P	Radiation	1489.84	1433.99	108.023	324765	1325.96	1	+	0.00848359	N	0.5;0.5	0.5	0.5	0	Full	0				4
DelayDiagnosisFirstTreatment	Method2EvalRegNode	P	Radiation	365.337	330.152	60.2747	82038	269.878	1	+	0.00592153	N	0.5;6.71110047259408e-05	0.5	6.7111e-05	0	100KA	0				4
DelayDiagnosisFirstTreatment	Method2EvalRegNode	P	Radiation	341.772	318.155	51.344	82085	266.811	1	+	0.00744664	N	0.5;0.5	0.5	0.5	0	100KB	0				4
DelayDiagnosisFirstTreatment	Method2EvalRegNode	P	Radiation	411.537	402.45	64.6571	81983	337.793	1	+	0.0137854	N	0.5;4.53160858874606e-13	0.5	4.53161e-13	0	100KC	0				4
DelayDiagnosisFirstTreatment	Method2EvalTumSizeExt	P	NA	428.711	428.711	22.9445	325589	405.767	1	-	-0.045323	N	0.988210500829822;0.5	0.988211	0.5	0	Full	0				1
DelayDiagnosisFirstTreatment	MonthOfDiagnosis	P	NA	352.745	352.745	155.954	384312	196.792	-2	+	0.0189883	N	1;0.5	1	0.5	0	Full	0				1
DelayDiagnosisFirstTreatment	Quadrant	P	MetastasisAtDiagnosis,Radiation,ChemoTherapy	307.501	231.945	183.424	96295	48.5214	1	-	-0.0154745	N	0.5;0.5	0.5	0.5	0	100KB	0				2
DelayDiagnosisFirstTreatment	Quadrant	P	Radiation	297.12	277.752	65.549	96948	212.203	1	-	-0.0285298	N	0.189214228202268;0.5	0.189214	0.5	0	100KC	0				2
DelayDiagnosisFirstTreatment	Radiation	P	CostLivingIndex,BreastReconstruction,Method2EvalRegNode	1850.13	452.951	152.597	324730	300.354	1	-	-0.0435078	N	0.5;6.0443371416968e-117	0.5	6.04434e-117	0	Full	0				4
DelayDiagnosisFirstTreatment	Radiation	P	CostLivingIndex,BreastReconstruction	440.436	252.003	63.6886	96930	188.315	1	-	-0.0416807	N	0.5;1.40442150503943e-60	0.5	1.40442e-60	0	100KA	1	0	1	1	4
DelayDiagnosisFirstTreatment	Radiation	P	CostLivingIndex,BreastReconstruction,Method2EvalRegNode,AJCC7thN	459.675	183.893	122.016	81662	61.8773	2	-	-0.0429504	N	0.5;1	0.5	1	0	100KB	1	0	1	1	4
DelayDiagnosisFirstTreatment	Radiation	P	CostLivingIndex,BreastReconstruction,MetastasisAtDiagnosis	486.235	153.203	-41.3895	96377	194.593	2	-	-0.0565414	N	0.5;1	0.5	1	0	100KC	1	0	1	1	4
DelayDiagnosisFirstTreatment	Surgery	P	BreastReconstruction,Radiation	302.994	265.942	37.5432	96201	228.398	1	+	0.0544094	N	0.5;0.5	0.5	0.5	0	100KB	0				1
DelayDiagnosisFirstTreatment	SynchroBilateral	P	TypeSurgeryPrimitiveSite	306.511	258.364	21.7443	359524	236.62	-2	+	0.0372729	N	1;0.5	1	0.5	0	Full	0				4
DelayDiagnosisFirstTreatment	SynchroBilateral	P	TypeSurgeryPrimitiveSite	76.5002	65.3616	9.90649	90727	55.4551	1	+	0.0376776	N	6.60137030233734e-07;0.5	6.60137e-07	0.5	0	100KA	1	1	0	1	4
DelayDiagnosisFirstTreatment	SynchroBilateral	P	Radiation,TypeSurgeryPrimitiveSite	90.6596	77.51	16.6895	90674	60.8206	-2	+	0.0417281	N	0.99999626432094;0.5	0.999996	0.5	0	100KB	1	1	0	1	4
DelayDiagnosisFirstTreatment	SynchroBilateral	P	TypeSurgeryPrimitiveSite,Grade	71.2824	52.6276	25.347	88040	27.2806	-2	+	0.0348479	N	0.9972471551261;0.5	0.997247	0.5	0	100KC	1	1	0	1	4
DelayDiagnosisFirstTreatment	TypeSurgeryPrimitiveSite	P	BreastReconstruction,MedianFamIncome,Quadrant	997.381	87.7627	64.3642	359492	23.3985	-2	+	0.0128773	Y	0.999999445536117;6.07114514042208e-08	0.999999	6.07115e-08	0	Full	0				1
DelayDiagnosisFirstTreatment	YearOfDiagnosis	P	NA	1002.21	1002.21	68.1294	384312	934.085	-2	+	0.0706892	N	0.999999861146035;0.5	1	0.5	0	Full	0				1
DistantNodeMetastasisAtDiagnosis	LungMetastasisAtDiagnosis	P	MetastasisAtDiagnosis	1011.23	76.2839	4.86649	59250	71.4174	2	+	0.203484	N	0.5;0.999738241381021	0.5	0.999738	0	Full	1	0	0	0	4
DistantNodeMetastasisAtDiagnosis	LungMetastasisAtDiagnosis	P	Surgery	235.66	107.317	6.47879	14726	100.838	1	+	0.309737	N	0.5;0.0136468143140449	0.5	0.0136468	0	100KA	0				4
DistantNodeMetastasisAtDiagnosis	LungMetastasisAtDiagnosis	P	Surgery	250.12	89.4014	6.41817	14675	82.9832	1	+	0.313551	N	0.5;0.31542597629587	0.5	0.315426	0	100KB	0				4
DistantNodeMetastasisAtDiagnosis	LungMetastasisAtDiagnosis	P	Surgery	238.512	111.62	6.34666	14814	105.273	1	+	0.314782	N	0.5;0.985515681361824	0.5	0.985516	0	100KC	0				4
DistantNodeMetastasisAtDiagnosis	MetastasisAtDiagnosis	P	NA	1738.78	1738.78	3.90581	59287	1734.88	1	+	0.425202	N	0.5;1.50173635476637e-07	0.5	1.50174e-07	0	Full	0				4
DistantNodeMetastasisAtDiagnosis	MetastasisAtDiagnosis	P	NA	266.114	266.114	2.64963	14912	263.465	1	+	0.522536	N	0.5;0.5	0.5	0.5	0	100KA	0				4
DistantNodeMetastasisAtDiagnosis	MetastasisAtDiagnosis	P	NA	263.395	263.395	2.65806	14866	260.737	1	+	0.513179	N	0.5;0.5	0.5	0.5	0	100KB	0				4
DistantNodeMetastasisAtDiagnosis	MetastasisAtDiagnosis	P	NA	228.607	228.607	2.60164	14989	226.005	1	+	0.493784	N	0.5;0.5	0.5	0.5	0	100KC	0				4
DistantNodeMetastasisAtDiagnosis	NumberOfPositiveNode	P	MetastasisAtDiagnosis	136.98	44.5473	8.11973	50237	36.4276	1	+	0.0369432	N	0.5;0.5	0.5	0.5	0	Full	0				1
DistantNodeMetastasisAtDiagnosis	OtherMetastasisAtDiagnosis	P	MetastasisAtDiagnosis	565.149	42.6538	4.76687	59249	37.8869	1	+	0.155789	N	0.5;0.5	0.5	0.5	0	Full	0				1
DistantNodeMetastasisAtDiagnosis	OtherSurgery	P	MetastasisAtDiagnosis,ChemoTherapy,Radiation	55.5443	45.1169	19.0287	59194	26.0881	1	+	0.0330179	N	0.5;0.5	0.5	0.5	0	Full	0				2
DistantNodeMetastasisAtDiagnosis	OtherSurgery	P	ChemoTherapy	12.7821	13.7307	5.28822	14974	8.44247	1	+	0.0519729	N	0.5;0.5	0.5	0.5	0.000219	100KC	0				2
DistantNodeMetastasisAtDiagnosis	Surgery	P	MetastasisAtDiagnosis	1336.52	201.099	12.4219	58638	188.677	2	-	-0.0972697	N	0.5;0.999999999856064	0.5	1	0	Full	1	0	1	1	4
DistantNodeMetastasisAtDiagnosis	Surgery	P	NA	306.916	306.916	5.97576	14756	300.94	1	-	-0.301091	N	0.5;2.90702457237566e-11	0.5	2.90702e-11	0	100KA	0				4
DistantNodeMetastasisAtDiagnosis	Surgery	P	NA	364.378	364.378	6.02405	14700	358.354	1	-	-0.328099	N	0.5;1.45080029455876e-14	0.5	1.4508e-14	0	100KB	0				4
DistantNodeMetastasisAtDiagnosis	Surgery	P	NA	282.933	282.933	5.95778	14842	276.975	1	-	-0.285968	N	0.5;1.63921748260189e-05	0.5	1.63922e-05	0	100KC	0				4
DistantNodeMetastasisAtDiagnosis	TumorSize	P	MetastasisAtDiagnosis,Surgery	523.969	97.067	32.9961	56150	64.0708	1	+	0.0301085	N	0.5;1.58753618250553e-19	0.5	1.58754e-19	0	Full	0				4
DistantNodeMetastasisAtDiagnosis	TumorSize	P	Surgery,BoneMetastasisAtDiagnosis,LungMetastasisAtDiagnosis	111.429	36.1294	19.4683	14082	16.6611	1	+	0.0384693	N	0.5;0.5	0.5	0.5	0	100KA	0				4
DistantNodeMetastasisAtDiagnosis	TumorSize	P	Surgery,BoneMetastasisAtDiagnosis	122.101	34.2788	14.1516	14060	20.1272	1	+	0.0320609	N	0.5;0.5	0.5	0.5	0	100KB	0				4
DistantNodeMetastasisAtDiagnosis	TumorSize	P	BoneMetastasisAtDiagnosis,Surgery,LungMetastasisAtDiagnosis	118.024	30.3563	19.2795	14171	11.0768	1	+	0.0292351	N	0.5;0.000990009280038637	0.5	0.000990009	1.5e-05	100KC	0				4
ER	Grade	P	BreastSubtype	36881.4	2605.09	34.5532	378093	2570.54	1	-	-0.222591	N	0.5;0.5	0.5	0.5	0	Full	0				4
ER	Grade	P	BreastSubtype	9444.05	644.459	28.5685	95398	615.891	1	-	-0.225494	N	0.5;0.5	0.5	0.5	0	100KA	0				4
ER	Grade	P	BreastSubtype	9351.5	664.017	28.6139	95391	635.403	1	-	-0.223495	N	0.5;0.5	0.5	0.5	0	100KB	0				4
ER	Grade	P	BreastSubtype	9397.51	653.538	28.4908	95433	625.047	1	-	-0.224653	N	0.5;0.5	0.5	0.5	0	100KC	0				4
ER	Histology	P	BreastSubtype,ChemoTherapy	6952.59	392.984	82.8652	395997	310.119	1	+	0.015015	N	0.5;0.5	0.5	0.5	0	Full	0				4
ER	Histology	P	BreastSubtype,ChemoTherapy,PR	1784.04	106.344	86.8918	99655	19.4519	1	+	0.0237254	N	0.5;0.5	0.5	0.5	0	100KA	0				4
ER	Histology	P	BreastSubtype,ChemoTherapy,PR	1761.44	100.469	87.0326	99643	13.4362	1	+	0.0225724	N	0.5;0.5	0.5	0.5	1e-06	100KB	0				4
ER	Histology	P	BreastSubtype,ChemoTherapy,PR	1741.07	107.991	87.0997	99665	20.8911	1	+	0.0183949	N	0.5;0.5	0.5	0.5	0	100KC	0				4
ER	InvasiveComponent	P	BreastSubtype,Histology,ChemoTherapy	1789.95	201.443	84.9387	369806	116.504	-2	+	0.0955375	N	1;0.5	1	0.5	0	Full	0				3
ER	InvasiveComponent	P	BreastSubtype,Grade	517.945	50.2023	31.194	89886	19.0084	-2	+	0.0983349	N	1;0.5	1	0.5	0	100KB	0				3
ER	InvasiveComponent	P	BreastSubtype,Grade	464.624	53.8553	31.1663	90010	22.689	-2	+	0.0958194	N	0.999999999999999;0.5	1	0.5	0	100KC	0				3
ER	PR	P	BreastSubtype	84172.2	740.846	9.05706	394808	731.789	1	+	0.532861	N	0.5;8.13284847201879e-14	0.5	8.13285e-14	0	Full	0				4
ER	PR	P	BreastSubtype	21127.1	192.03	7.71113	99655	184.319	1	+	0.532532	N	0.5;0.0159137660615768	0.5	0.0159138	0	100KA	0				4
ER	PR	P	BreastSubtype	21015.3	196.087	7.71934	99643	188.368	1	+	0.529364	N	0.00489787856593903;0.5	0.00489788	0.5	0	100KB	0				4
ER	PR	P	BreastSubtype	21253.5	186.882	7.69588	99665	179.187	1	+	0.532308	N	0.5;0.0816087226799003	0.5	0.0816087	0	100KC	0				4
ER	Sex	P	NA	81.2508	81.2508	4.28294	99951	76.9678	-2	-	-0.0334697	Y	0.995102121434061;0	0.995102	0	0	100KB	0				1
ER	VitalStatus	P	PR,Ethnicity,Histology	2039.69	362.097	104.6	393213	257.498	6	+	0.0428245	N	1;1	1	1	0	Full	0				4
ER	VitalStatus	P	PR,Ethnicity	486.466	76.209	25.736	99267	50.4729	6	+	0.0406835	N	1;1	1	1	0	100KA	0				4
ER	VitalStatus	P	PR,Ethnicity	537.365	89.0059	25.7198	99239	63.2861	6	+	0.0425968	N	1;1	1	1	0	100KB	0				4
ER	VitalStatus	P	PR,Ethnicity	511.454	87.8633	25.7459	99248	62.1174	6	+	0.0439595	N	1;1	1	1	0	100KC	0				4
Ethnicity	Grade	P	NA	2397.98	2397.98	42.6243	376808	2355.36	1	-	-0.101024	N	0.5;6.2431227351314e-55	0.5	6.24312e-55	0	Full	0				2
Ethnicity	Grade	P	NA	622.89	622.89	36.5223	95067	586.367	1	-	-0.101714	N	0.5;0.5	0.5	0.5	0	100KB	0				2
Ethnicity	Insurance	P	MaritalStatus,MedianFamIncome	2499.23	2373.06	1313.96	370011	1059.09	1	+	0.10791	N	0.5;0.5	0.5	0.5	0	Full	0				3
Ethnicity	Insurance	P	MaritalStatus,MedianFamIncome,YearOfBirth	612.598	282.643	270.453	93352	12.1899	1	+	0.0954697	N	0.5;0.5	0.5	0.5	5e-06	100KA	0				3
Ethnicity	Insurance	P	MaritalStatus,MedianFamIncome	633.064	227.87	202.929	93370	24.9409	1	+	0.10549	N	0.5;0.5	0.5	0.5	0	100KB	0				3
Ethnicity	MaritalStatus	P	NA	6532.41	6532.41	57.0935	373815	6475.31	1	+	0.070283	N	0.5;0.5	0.5	0.5	0	Full	0				4
Ethnicity	MaritalStatus	P	NA	1636.55	1636.55	48.9251	94360	1587.63	1	+	0.0753167	N	0.5;0.5	0.5	0.5	0	100KA	0				4
Ethnicity	MaritalStatus	P	NA	1643.76	1643.76	48.8544	94312	1594.9	1	+	0.0699895	N	0.5;0.5	0.5	0.5	0	100KB	0				4
Ethnicity	MaritalStatus	P	NA	1676.79	1676.79	48.8706	94411	1627.92	1	+	0.0737759	N	0.5;0.5	0.5	0.5	0	100KC	0				4
Ethnicity	MedianHouseholdIncome	P	CostLivingIndex	5251.19	6620.44	2126.05	99581	4494.38	1	+	0.125682	N	0.5;0.5	0.5	0.5	0	100KB	0				1
Ethnicity	RuralUrban	P	NA	5021.5	5021.5	104.703	394080	4916.8	1	-	-0.0166266	N	0.5;0.5	0.5	0.5	0	Full	0				1
Ethnicity	TumorSize	P	BreastSubtype,AgeAtDiagnosis,VitalStatus,BreastReconstruction	1365.65	381.404	345.343	379993	36.0611	1	-	-0.0504804	N	0.5;0.5	0.5	0.5	0	Full	0				1
Ethnicity	YearOfBirth	P	BreastSubtype	2532.73	2341.8	263.104	394580	2078.7	1	-	-0.0960212	N	0.5;0	0.5	0	0	Full	0				4
Ethnicity	YearOfBirth	P	BreastSubtype	588.063	551.627	126.406	99611	425.222	1	-	-0.0946058	N	0.5;0	0.5	0	0	100KA	0				4
Ethnicity	YearOfBirth	P	BreastSubtype	656.455	615.044	145.119	99594	469.925	1	-	-0.098918	N	0.5;0	0.5	0	0	100KB	0				4
Ethnicity	YearOfBirth	P	BreastSubtype	647.863	591.765	127.26	99581	464.505	1	-	-0.0978421	N	0.5;0	0.5	0	0	100KC	0				4
FirstMalignantPrimary	Method2EvalRegNode	P	AgeAtDiagnosis,Radiation	2439.25	792.782	150.676	333379	642.105	2	+	0.0637893	N	0.5;1	0.5	1	0	Full	0				4
FirstMalignantPrimary	Method2EvalRegNode	P	AgeAtDiagnosis,Radiation	590.722	192.753	89.9874	84184	102.766	2	+	0.0611049	N	0.5;1	0.5	1	0	100KA	0				4
FirstMalignantPrimary	Method2EvalRegNode	P	AgeAtDiagnosis,Radiation	642.046	178.72	70.5837	84235	108.137	2	+	0.0648097	N	0.5;1	0.5	1	0	100KB	0				4
FirstMalignantPrimary	Method2EvalRegNode	P	AgeAtDiagnosis,Radiation	625.75	172.053	69.3936	84168	102.66	2	+	0.0643816	N	0.5;1	0.5	1	0	100KC	0				4
FirstMalignantPrimary	NumberOfNodeRemoved	P	AgeAtDiagnosis,Radiation	1907.45	719.4	81.14	383800	638.26	2	+	0.0589794	N	0.5;1	0.5	1	0	Full	0				3
FirstMalignantPrimary	NumberOfNodeRemoved	P	AgeAtDiagnosis,Radiation	469.336	176.951	55.5258	96854	121.425	2	+	0.0563308	N	0.5;0.998327434871784	0.5	0.998327	0	100KA	1	0	0	0	3
FirstMalignantPrimary	NumberOfNodeRemoved	P	AgeAtDiagnosis,Radiation	444.967	156.812	47.2962	97006	109.516	1	+	0.0560536	N	0.5;0.5	0.5	0.5	0	100KC	1	0	0	0	3
FirstMalignantPrimary	Radiation	P	YearOfBirth	2539.67	2027.51	57.8153	395947	1969.7	1	+	0.0988422	N	0.5;9.86921557032054e-284	0.5	9.86922e-284	0	Full	0				4
FirstMalignantPrimary	Radiation	P	YearOfBirth	650.027	520.549	27.22	99941	493.329	1	+	0.100018	N	0.5;2.35980597714401e-145	0.5	2.35981e-145	0	100KA	0				4
FirstMalignantPrimary	Radiation	P	YearOfBirth	702.34	542.692	33.0533	99939	509.639	1	+	0.103602	N	0.5;2.85904402725779e-132	0.5	2.85904e-132	0	100KB	0				4
FirstMalignantPrimary	Radiation	P	YearOfBirth	621.72	492.717	34.4403	99942	458.276	1	+	0.0962263	N	0.5;4.66356944139641e-69	0.5	4.66357e-69	0	100KC	0				4
FirstMalignantPrimary	YearOfBirth	P	NA	7658.76	7658.76	95.18	396179	7563.58	1	+	0.19164	N	0.5;0	0.5	0	0	Full	0				3
FirstMalignantPrimary	YearOfBirth	P	NA	1950.37	1950.37	54.9933	100000	1895.38	1	+	0.192828	N	0.5;0	0.5	0	0	100KB	0				3
FirstMalignantPrimary	YearOfBirth	P	NA	1988.33	1988.33	59.7817	100000	1928.55	1	+	0.193548	N	0.5;0	0.5	0	0	100KC	0				3
Grade	Histology	P	NA	10313.9	10313.9	56.4677	378247	10257.4	2	-	-0.16028	N	0.5;1	0.5	1	0	Full	1	0	0	0	4
Grade	Histology	P	NA	2696.59	2696.59	48.3037	95435	2648.28	1	-	-0.16249	N	0.5;0.5	0.5	0.5	0	100KA	0				4
Grade	Histology	P	NA	2708.36	2708.36	48.3549	95433	2660.01	1	-	-0.166515	N	0.5;0.5	0.5	0.5	0	100KB	0				4
Grade	Histology	P	NA	2645.07	2645.07	48.333	95478	2596.74	1	-	-0.160138	N	0.5;0.5	0.5	0.5	0	100KC	0				4
Grade	InvasiveComponent	P	ER,CostLivingIndex,Histology,Sex	1007.31	310.682	276.573	356171	34.1091	1	-	-0.00686378	N	0.5;0.5	0.5	0.5	0	Full	0				1
Grade	MetastasisAtDiagnosis	P	VitalStatus,ChemoTherapy,YearOfBirth,Radiation	1794.19	392.443	117.778	374478	274.665	1	+	0.0221208	N	0.5;0.5	0.5	0.5	0	Full	0				1
Grade	NumberOfNodeRemoved	P	ChemoTherapy,VitalStatus	5791.47	1822.55	191.741	368102	1630.81	1	+	0.028244	N	0.5;1.11545455053255e-15	0.5	1.11545e-15	0	Full	0				3
Grade	NumberOfNodeRemoved	P	ChemoTherapy,VitalStatus,BreastSubtype	1430.91	328.113	127.867	92861	200.247	1	+	0.0423043	N	0.5;0.5	0.5	0.5	0	100KB	1	0	0	0	3
Grade	NumberOfNodeRemoved	P	ChemoTherapy,VitalStatus,BreastSubtype	1426.22	321.082	127.012	93006	194.071	2	+	0.0398279	N	0.5;0.999999999998327	0.5	1	0	100KC	1	0	0	0	3
Grade	NumberOfPositiveNode	P	TumorSize	4435.63	1062.24	175.551	321316	886.688	-2	+	0.0474815	N	1;0.5	1	0.5	0	Full	0				1
Grade	PR	P	BreastSubtype	30054.7	3165.77	37.7677	377172	3128	6	-	-0.213905	N	1;0.999999999999919	1	1	0	Full	1	0	0	0	4
Grade	PR	P	BreastSubtype	7786.21	851.548	31.6947	95164	819.854	1	-	-0.219729	N	0.5;0.5	0.5	0.5	0	100KA	0				4
Grade	PR	P	BreastSubtype	7604.52	827.884	31.7489	95151	796.135	1	-	-0.214865	N	0.5;0.5	0.5	0.5	0	100KB	0				4
Grade	PR	P	BreastSubtype	7625.72	800.519	31.6772	95215	768.842	1	-	-0.214792	N	0.5;0.9183912773201	0.5	0.918391	0	100KC	0				4
Grade	TumorSize	P	ChemoTherapy	21765.1	10256.3	185.171	367633	10071.1	1	+	0.214628	N	0.5;2.07421011586991e-86	0.5	2.07421e-86	0	Full	0				4
Grade	TumorSize	P	ChemoTherapy	5649.89	2590.71	118.978	92657	2471.73	1	+	0.21574	N	0.5;1.83968086618255e-11	0.5	1.83968e-11	0	100KA	0				4
Grade	TumorSize	P	ChemoTherapy	5530.63	2548.41	117.599	92742	2430.81	1	+	0.21107	N	0.5;1.48794670349393e-54	0.5	1.48795e-54	0	100KB	0				4
Grade	TumorSize	P	ChemoTherapy	5636.37	2695.19	159.039	92766	2536.15	1	+	0.215844	N	0.5;8.72336654387133e-13	0.5	8.72337e-13	0	100KC	0				4
Grade	VitalStatus	P	NA	2739.01	2739.01	15.3122	378247	2723.7	2	-	-0.118514	N	0.5;1	0.5	1	0	Full	0				4
Grade	VitalStatus	P	NA	653.521	653.521	13.2628	95435	640.258	2	-	-0.115452	N	0.5;1	0.5	1	0	100KA	0				4
Grade	VitalStatus	P	NA	744.104	744.104	13.2792	95433	730.824	2	-	-0.122038	N	0.5;1	0.5	1	0	100KB	0				4
Grade	VitalStatus	P	NA	717.827	717.827	13.2621	95478	704.565	2	-	-0.120914	N	0.5;1	0.5	1	0	100KC	0				4
HER2	LiverMetastasisAtDiagnosis	P	AJCC7thT,Radiation	251.69	112.825	26.8145	82178	86.0103	1	+	0.064247	N	0.5;0.5	0.5	0.5	0	100KA	0				2
HER2	LiverMetastasisAtDiagnosis	P	AJCC7thT,Method2EvalRegNode	208.426	84.3403	36.2824	82108	48.058	1	+	0.0666768	N	0.5;0.5	0.5	0.5	0	100KB	0				2
Histology	InvasiveComponent	P	BreastSubtype	1464.79	1418.12	66.9043	369965	1351.22	1	-	-0.0534112	N	0.96277892044565;0.5	0.962779	0.5	0	Full	0				2
Histology	InvasiveComponent	P	AJCC7thT,BreastSubtype	384.5	287.743	168.226	78050	119.517	1	-	-0.0379582	N	0.5;0.5	0.5	0.5	0	100KA	0				2
Histology	Laterality	P	Quadrant,Surgery	968.207	537.036	439.419	392004	97.6177	1	-	-0.0083225	N	0.0372210795543499;0.5	0.0372211	0.5	0	Full	0				1
Histology	NumberOfPositiveNode	P	YearOfBirth	904.196	920.733	139.672	336261	781.061	-2	+	0.0134064	N	0.999999999999995;0.5	1	0.5	0	Full	1	0	0	0	3
Histology	NumberOfPositiveNode	P	YearOfBirth	236.657	248.706	109.843	84892	138.864	1	+	0.0155641	N	0.5;0.5	0.5	0.5	0	100KA	0				3
Histology	NumberOfPositiveNode	P	YearOfBirth	233.29	253.353	106.529	84952	146.824	1	+	0.0164496	N	0.5;0.5	0.5	0.5	0	100KC	0				3
Histology	Quadrant	P	NA	1412.83	1412.83	143.611	396179	1269.22	1	+	0.0399	N	0.5;0.5	0.5	0.5	0	Full	0				1
Histology	Sex	P	Quadrant,BreastReconstruction,PR	286.82	394.826	280.477	394961	114.348	1	+	0.0130219	N	0.0372210795543498;0	0.0372211	0	0	Full	0				1
Histology	Surgery	P	AgeAtDiagnosis	1203.53	1123.16	180.121	392226	943.037	-2	-	-0.0352046	Y	1;3.07136049735186e-178	1	3.07136e-178	0	Full	1	0	0	0	2
Histology	Surgery	P	AgeAtDiagnosis	331.663	274.64	62.2021	99006	212.438	1	-	-0.0373863	N	0.5;2.43579911419946e-50	0.5	2.4358e-50	0	100KB	0				2
Histology	SynchroBilateral	P	DelayDiagnosisFirstTreatment,BreastReconstruction,Radiation	264.805	239.823	108.67	384097	131.153	1	+	0.0232116	N	1.30532025952941e-38;0.5	1.30532e-38	0.5	0	Full	0				2
Histology	SynchroBilateral	P	Radiation	69.2695	69.6802	29.5394	99939	40.1409	1	+	0.0238696	N	0.5;0.5	0.5	0.5	0	100KB	0				2
Histology	TumorSize	P	NA	626.351	626.351	109.41	96167	516.941	2	+	0.0590113	N	0.5;0.999997716043105	0.5	0.999998	0	100KC	0				1
Histology	TypeSurgeryPrimitiveSite	P	CostLivingIndex	775.356	793.338	193.368	360629	599.969	1	+	0.0472792	N	0.96277892044565;0.5	0.962779	0.5	0	Full	0				1
Insurance	MaritalStatus	P	NA	7994.31	7994.31	38.2966	370789	7956.01	1	+	0.0598489	N	0.5;0.5	0.5	0.5	0	Full	0				4
Insurance	MaritalStatus	P	NA	2038.12	2038.12	32.8143	93554	2005.3	1	+	0.0635177	N	0.5;0.5	0.5	0.5	0	100KA	0				4
Insurance	MaritalStatus	P	NA	1983.26	1983.26	32.7995	93568	1950.46	1	+	0.0638857	N	0.5;0.5	0.5	0.5	0	100KB	0				4
Insurance	MaritalStatus	P	NA	1950.04	1950.04	32.8428	93637	1917.2	1	+	0.058647	N	0.5;0.5	0.5	0.5	0	100KC	0				4
Insurance	MedianFamIncome	P	NA	3334.64	3334.64	217.128	388225	3117.51	1	+	0.102179	N	0.5;0.5	0.5	0.5	0	Full	0				4
Insurance	MedianFamIncome	P	NA	768.338	768.338	107.063	97980	661.275	1	+	0.10225	N	0.5;0.5	0.5	0.5	0	100KA	0				4
Insurance	MedianFamIncome	P	NA	826.143	826.143	114.974	98047	711.168	1	+	0.101776	N	0.5;0.5	0.5	0.5	0	100KB	0				4
Insurance	MedianFamIncome	P	NA	819.574	819.574	107.778	97981	711.796	1	+	0.10057	N	0.5;0.5	0.5	0.5	0	100KC	0				4
Insurance	NumberOfNodeRemoved	P	CostLivingIndex,YearOfBirth,VitalStatus	1350.81	257.766	5.96377	376833	251.802	1	-	-0.0176261	N	0.5;0.5	0.5	0.5	0	Full	1	0	0	0	2
Insurance	NumberOfNodeRemoved	P	AgeAtDiagnosis,VitalStatus,MedianFamIncome	346.348	96.781	43.8968	95230	52.8842	2	-	-0.0165874	N	0.5;0.999999999998327	0.5	1	0	100KC	0				2
Insurance	Surgery	P	MaritalStatus	1161.87	882.293	73.6459	367335	808.647	1	+	0.084453	N	0.5;4.91362606367287e-103	0.5	4.91363e-103	0	Full	0				1
Insurance	VitalStatus	P	MaritalStatus	235.507	192.356	34.5152	93568	157.841	1	+	0.0787051	N	0.5;0.5	0.5	0.5	0	100KB	0				1
InvasiveComponent	Method2EvalRegNode	P	NA	6286.87	6286.87	10.9185	313766	6275.95	2	+	0.0907817	N	0.5;1	0.5	1	0	Full	0				4
InvasiveComponent	Method2EvalRegNode	P	Surgery	1545.94	602.73	18.9827	78661	583.747	2	-	-0.0177513	N	0.5;1	0.5	1	0	100KA	0				4
InvasiveComponent	Method2EvalRegNode	P	Surgery	1602.34	597.506	18.8017	78755	578.704	2	-	-0.0177942	N	0.5;1	0.5	1	0	100KB	0				4
InvasiveComponent	Method2EvalRegNode	P	Surgery	1575.8	627.643	18.5688	78706	609.074	2	-	-0.0191063	N	0.5;1	0.5	1	0	100KC	0				4
InvasiveComponent	PR	P	BreastSubtype,VitalStatus,Method2EvalTumSizeExt,AgeAtDiagnosis	1687.93	302.057	104.45	313879	197.607	2	+	0.0730557	N	0.5;1	0.5	1	0	Full	0				3
InvasiveComponent	PR	P	BreastSubtype,VitalStatus,Grade,YearOfBirth	480.626	121.998	114.742	89663	7.25603	2	+	0.079627	N	0.5;1	0.5	1	0.000706	100KB	0				3
InvasiveComponent	PR	P	BreastSubtype,DeathSpecificOfBreastCancer,AgeAtDiagnosis	422.929	94.4503	44.4875	77349	49.9627	2	+	0.0827172	N	0.5;1	0.5	1	0	100KC	0				3
InvasiveComponent	Surgery	P	NA	7827.5	7827.5	10.3329	367287	7817.17	1	+	0.21231	N	0.5;2.88900592970376e-132	0.5	2.88901e-132	0	Full	0				4
InvasiveComponent	Surgery	P	NA	1905.1	1905.1	8.97716	92668	1896.13	1	+	0.208793	N	0.5;4.22334580906656e-70	0.5	4.22335e-70	0	100KA	0				4
InvasiveComponent	Surgery	P	NA	2084.96	2084.96	8.98285	92739	2075.98	1	+	0.217586	N	0.5;2.43579911419946e-50	0.5	2.4358e-50	0	100KB	0				4
InvasiveComponent	Surgery	P	NA	1916.6	1916.6	8.96691	92845	1907.63	1	+	0.209153	N	0.5;3.1898211905202e-37	0.5	3.18982e-37	0	100KC	0				4
InvasiveComponent	TumorSize	P	Surgery,Method2EvalRegNode	3242.46	1275.17	126.539	303418	1148.64	2	-	-0.0797476	N	0.5;1	0.5	1	0	Full	0				4
InvasiveComponent	TumorSize	P	Surgery,Method2EvalRegNode,BreastSubtype	897.752	415.333	165.023	76551	250.31	2	-	-0.0776592	N	0.5;0.999999999981603	0.5	1	0	100KA	1	0	0	0	4
InvasiveComponent	TumorSize	P	Method2EvalRegNode,Surgery,BreastSubtype,YearOfBirth	850.938	394.609	265.166	76691	129.443	2	-	-0.0741538	N	0.5;1	0.5	1	0	100KB	1	0	0	0	4
InvasiveComponent	TumorSize	P	Method2EvalRegNode,BreastSubtype	822.465	529.021	108.251	77095	420.77	6	-	-0.111587	N	0.999999992285893;0.999999999999128	1	1	0	100KC	1	0	0	0	4
Laterality	Quadrant	P	MetastasisAtDiagnosis	1559.31	936.769	118.002	391746	818.767	1	+	0.00854007	N	0.5;0.5	0.5	0.5	0	Full	0				4
Laterality	Quadrant	P	Surgery	435.171	291.149	127.177	98954	163.972	1	+	0.00710651	N	0.5;0.5	0.5	0.5	0	100KA	0				4
Laterality	Quadrant	P	Surgery	395.029	263.968	126.766	98942	137.202	1	+	0.0107164	N	0.5;0.5	0.5	0.5	0	100KB	0				4
Laterality	Quadrant	P	Surgery	436.945	276.851	125.858	98990	150.994	1	+	0.00894869	N	0.5;0.5	0.5	0.5	0	100KC	0				4
Laterality	Surgery	P	NA	1500.43	1500.43	18.3364	392004	1482.09	1	+	0.0121413	N	0.5;8.08329056664867e-196	0.5	8.08329e-196	0	Full	0				2
Laterality	Surgery	P	NA	387.792	387.792	15.6369	98942	372.155	1	+	0.0101176	N	0.5;2.43579912900545e-50	0.5	2.4358e-50	0	100KB	0				2
LiverMetastasisAtDiagnosis	MetastasisAtDiagnosis	P	NA	15705.4	15705.4	4.81639	391394	15700.6	1	+	0.496874	N	0.5;2.41301295535587e-91	0.5	2.41301e-91	0	Full	0				4
LiverMetastasisAtDiagnosis	MetastasisAtDiagnosis	P	NA	3246.94	3246.94	4.10878	98767	3242.84	1	+	0.469682	N	0.5;3.23308267018969e-42	0.5	3.23308e-42	0	100KA	1	0	1	1	4
LiverMetastasisAtDiagnosis	MetastasisAtDiagnosis	P	NA	3244.88	3244.88	4.1068	98744	3240.77	1	+	0.47089	N	0.5;0.5	0.5	0.5	0	100KB	1	0	1	1	4
LiverMetastasisAtDiagnosis	MetastasisAtDiagnosis	P	NA	3142.52	3142.52	4.10188	98838	3138.42	2	+	0.464256	N	0.5;1	0.5	1	0	100KC	1	0	1	1	4
LiverMetastasisAtDiagnosis	OtherMetastasisAtDiagnosis	P	Surgery,DistantNodeMetastasisAtDiagnosis	87.0695	18.0329	9.4169	14712	8.61601	1	NA	NA	N	0.5;0.5	0.5	0.5	0.000181	100KA	0				1
LiverMetastasisAtDiagnosis	SurvivalDelayInMonths	P	BoneMetastasisAtDiagnosis,MetastasisAtDiagnosis,BreastSubtype,VitalStatus	1843.15	140.459	63.3244	391255	77.1349	2	-	-0.0234385	N	0.5;1	0.5	1	0	Full	0				2
LiverMetastasisAtDiagnosis	SurvivalDelayInMonths	P	Surgery,DeathSpecificOfBreastCancer,YearOfBirth	512.129	77.4065	35.5902	81460	41.8163	2	-	-0.0271407	N	0.5;1	0.5	1	0	100KA	0				2
LiverMetastasisAtDiagnosis	VitalStatus	P	MetastasisAtDiagnosis,SurvivalDelayInMonths,PR,YearOfBirth,BreastSubtype	4029.94	62.4262	53.6712	390217	8.75501	2	-	-0.0447849	N	0.750891291620937;1	0.750891	1	0.000158	Full	0				1
LungMetastasisAtDiagnosis	MetastasisAtDiagnosis	P	NA	19515.5	19515.5	4.86435	391257	19510.6	1	+	0.55289	N	0.5;7.38878510780795e-33	0.5	7.38879e-33	0	Full	0				4
LungMetastasisAtDiagnosis	MetastasisAtDiagnosis	P	NA	3822.56	3822.56	4.15068	98694	3818.41	2	+	0.508752	N	0.5;1	0.5	1	0	100KA	1	0	0	0	4
LungMetastasisAtDiagnosis	MetastasisAtDiagnosis	P	NA	3695.15	3695.15	4.13711	98703	3691.01	2	+	0.501934	N	0.5;1	0.5	1	0	100KB	1	0	0	0	4
LungMetastasisAtDiagnosis	MetastasisAtDiagnosis	P	NA	3747.53	3747.53	4.14518	98788	3743.39	1	+	0.505419	N	0.5;0.5	0.5	0.5	0	100KC	1	0	0	0	4
LungMetastasisAtDiagnosis	NumberOfNodeRemoved	P	MetastasisAtDiagnosis,Histology	3225.08	148.848	29.3689	380197	119.479	1	-	-0.031656	N	0.5;0.5	0.5	0.5	0	Full	0				2
LungMetastasisAtDiagnosis	NumberOfNodeRemoved	P	MetastasisAtDiagnosis,BoneMetastasisAtDiagnosis,SurvivalDelayInMonths	798.914	68.1154	28.4659	95879	39.6495	1	-	-0.042842	N	0.5;0.5	0.5	0.5	0	100KB	0				2
LungMetastasisAtDiagnosis	OtherMetastasisAtDiagnosis	P	Surgery,BoneMetastasisAtDiagnosis	100.021	17.3021	9.82896	14806	7.47314	1	NA	NA	N	0.985515681361824;0.5	0.985516	0.5	0.000568	100KC	0				1
LungMetastasisAtDiagnosis	Radiation	P	MetastasisAtDiagnosis,SurvivalDelayInMonths	1988.04	67.2685	5.65595	391043	61.6125	6	-	-0.0169452	N	1;1	1	1	0	Full	0				1
LungMetastasisAtDiagnosis	SurvivalDelayInMonths	P	BoneMetastasisAtDiagnosis,DeathSpecificOfBreastCancer,MetastasisAtDiagnosis,LiverMetastasisAtDiagnosis,Radiation,BrainMetastasisAtDiagnosis	1896.93	90.995	77.3584	325085	13.6367	2	-	-0.0197331	N	0.5;1	0.5	1	1e-06	Full	0				2
LungMetastasisAtDiagnosis	SurvivalDelayInMonths	P	Surgery,VitalStatus,ChemoTherapy,LiverMetastasisAtDiagnosis	532.15	67.2403	51.5727	97945	15.6676	2	-	-0.0288873	N	0.0847638506136354;1	0.0847639	1	0	100KC	0				2
LungMetastasisAtDiagnosis	TumorSize	P	MetastasisAtDiagnosis,Histology,Radiation	3719.42	105.562	48.5898	377974	56.9724	-2	+	0.0156353	N	1;0.5	1	0.5	0	Full	1	0	0	0	3
LungMetastasisAtDiagnosis	TumorSize	P	MetastasisAtDiagnosis,BoneMetastasisAtDiagnosis,SurvivalDelayInMonths	911.768	74.3172	23.745	95288	50.5722	1	+	0.0311639	N	0.5;0.5	0.5	0.5	0	100KA	0				3
LungMetastasisAtDiagnosis	TumorSize	P	MetastasisAtDiagnosis,Surgery,BoneMetastasisAtDiagnosis,DistantNodeMetastasisAtDiagnosis	896.044	23.1365	18.1198	14050	5.01676	1	+	0.0297191	N	0.5;0.5	0.5	0.5	0.006626	100KB	0				3
MedianFamIncome	MedianHouseholdIncome	P	NA	808855	808855	5812.31	396122	803042	1	+	0.963733	N	0.5;0.5	0.5	0.5	0	Full	0				4
MedianFamIncome	MedianHouseholdIncome	P	NA	202817	202817	4311.96	99992	198505	1	+	0.963674	N	0.5;0.5	0.5	0.5	0	100KA	0				4
MedianFamIncome	MedianHouseholdIncome	P	NA	200849	200849	4453.96	99986	196395	1	+	0.963958	N	0.5;0.5	0.5	0.5	0	100KB	0				4
MedianFamIncome	MedianHouseholdIncome	P	NA	209228	209228	4441.22	99984	204787	1	+	0.964018	N	0.5;0.5	0.5	0.5	0	100KC	0				4
MedianFamIncome	Radiation	P	CostLivingIndex	2879.19	1694.54	874.821	395891	819.717	2	+	0.0872214	N	0.5;1	0.5	1	0	Full	0				1
MedianFamIncome	RuralUrban	P	CostLivingIndex	170330	156691	5657.14	395671	151034	1	-	-0.068891	N	0.5;0.5	0.5	0.5	0	Full	0				4
MedianFamIncome	RuralUrban	P	CostLivingIndex,MedianHouseholdIncome	44917.2	6687.54	2123.44	99876	4564.1	1	-	-0.0268674	N	0.5;0.5	0.5	0.5	0	100KA	0				4
MedianFamIncome	RuralUrban	P	CostLivingIndex	43812.7	39828.5	3861.92	99857	35966.6	1	-	-0.0672422	N	0.5;0.5	0.5	0.5	0	100KB	0				4
MedianFamIncome	RuralUrban	P	CostLivingIndex,MedianHouseholdIncome	43998.9	6881.01	2309.71	99877	4571.3	1	-	-0.0245399	N	0.5;0.5	0.5	0.5	0	100KC	0				4
MedianHouseholdIncome	RuralUrban	P	CostLivingIndex,MedianFamIncome	176420	29333.5	4400.81	395671	24932.7	1	+	8.7791e-05	N	0.5;0.5	0.5	0.5	0	Full	0				4
MedianHouseholdIncome	RuralUrban	P	CostLivingIndex	45802.9	40344.5	4120.21	99876	36224.3	1	-	-0.0620923	N	0.5;0.5	0.5	0.5	0	100KA	0				4
MedianHouseholdIncome	RuralUrban	P	CostLivingIndex,MedianFamIncome	43195.2	7195.33	2422.04	99857	4773.29	1	+	0.00155104	N	0.5;0.5	0.5	0.5	0	100KB	0				4
MedianHouseholdIncome	RuralUrban	P	CostLivingIndex	41723	39395.1	3861.87	99877	35533.2	1	-	-0.0677071	N	0.5;0.5	0.5	0.5	0	100KC	0				4
MedianHouseholdIncome	VitalStatus	P	BreastReconstruction	631.206	568.001	43.4435	396122	524.558	1	+	0.0512124	N	0.5;5.208513236172e-90	0.5	5.20851e-90	0	Full	0				1
MetastasisAtDiagnosis	Method2EvalRegNode	P	NA	15948.1	15948.1	10.2788	331317	15937.8	2	-	-0.27135	N	0.5;1	0.5	1	0	Full	1	0	0	0	4
MetastasisAtDiagnosis	Method2EvalRegNode	P	NA	4058.15	4058.15	8.91282	83652	4049.24	1	-	-0.273312	N	2.69295084336033e-146;0.5	2.69295e-146	0.5	0	100KA	0				4
MetastasisAtDiagnosis	Method2EvalRegNode	P	NA	3945.34	3945.34	8.91267	83679	3936.42	1	-	-0.266503	N	7.58873583599059e-124;0.5	7.58874e-124	0.5	0	100KB	0				4
MetastasisAtDiagnosis	Method2EvalRegNode	P	NA	3972.2	3972.2	8.90198	83676	3963.3	1	-	-0.274541	N	8.08856290243471e-171;0.5	8.08856e-171	0.5	0	100KC	0				4
MetastasisAtDiagnosis	NumberOfNodeRemoved	P	NA	8429.18	8429.18	50.1222	380754	8379.05	1	-	-0.180089	N	0.5;6.60545435199821e-16	0.5	6.60545e-16	0	Full	0				3
MetastasisAtDiagnosis	NumberOfNodeRemoved	P	NA	1904.14	1904.14	29.7113	96090	1874.43	1	-	-0.169303	N	3.82154511288978e-111;0.5	3.82155e-111	0.5	0	100KA	0				3
MetastasisAtDiagnosis	NumberOfNodeRemoved	P	NA	1802.87	1802.87	29.171	96060	1773.69	1	-	-0.164093	N	0.5;0.5	0.5	0.5	0	100KB	0				3
MetastasisAtDiagnosis	NumberOfPositiveNode	P	VitalStatus	516.574	334.838	18.0651	84568	316.773	-2	+	0.116766	N	1;0.5	1	0.5	0	100KA	0				1
MetastasisAtDiagnosis	OtherMetastasisAtDiagnosis	P	NA	1665.47	1665.47	3.78036	59298	1661.69	1	+	0.425939	N	5.66740007981703e-20;0.5	5.6674e-20	0.5	0	Full	0				4
MetastasisAtDiagnosis	OtherMetastasisAtDiagnosis	P	NA	260.34	260.34	2.50364	14900	257.836	1	NA	NA	N	0.5;0.5	0.5	0.5	0	100KA	0				4
MetastasisAtDiagnosis	OtherMetastasisAtDiagnosis	P	NA	297.405	297.405	2.51058	14867	294.894	1	NA	NA	N	0.5;0.5	0.5	0.5	0	100KB	0				4
MetastasisAtDiagnosis	OtherMetastasisAtDiagnosis	P	NA	238.93	238.93	2.4647	14983	236.465	1	NA	NA	N	0.5;0.5	0.5	0.5	0	100KC	0				4
MetastasisAtDiagnosis	OtherSurgery	P	NA	824.292	824.292	4.91176	391521	819.38	-2	+	0.0818615	N	1;0.5	1	0.5	0	Full	1	1	0	1	4
MetastasisAtDiagnosis	OtherSurgery	P	NA	191.207	191.207	4.20104	98801	187.006	1	+	0.0789697	N	1.24963242728322e-14;0.5	1.24963e-14	0.5	0	100KA	0				4
MetastasisAtDiagnosis	OtherSurgery	P	NA	244.333	244.333	4.20181	98782	240.132	1	+	0.0913232	N	2.13144530751682e-34;0.5	2.13145e-34	0.5	0	100KB	0				4
MetastasisAtDiagnosis	OtherSurgery	P	NA	186.978	186.978	4.1952	98885	182.783	1	+	0.0781227	N	0.5;0.960546128857534	0.5	0.960546	0	100KC	0				4
MetastasisAtDiagnosis	Quadrant	P	NA	3855.35	3855.35	37.606	391958	3817.74	1	+	0.0988421	N	7.76765839593404e-44;0.5	7.76766e-44	0.5	0	Full	0				4
MetastasisAtDiagnosis	Quadrant	P	NA	944.26	944.26	31.9075	98914	912.353	1	+	0.103656	N	1.02291973996718e-47;0.5	1.02292e-47	0.5	0	100KA	0				4
MetastasisAtDiagnosis	Quadrant	P	Surgery	834.16	265.621	70.8388	97970	194.782	1	+	0.0502389	N	2.14425053983631e-52;0.5	2.14425e-52	0.5	0	100KB	0				4
MetastasisAtDiagnosis	Quadrant	P	Surgery	882.669	260.924	70.9061	98106	190.018	1	+	0.05004	N	1.19113471035309e-09;0.5	1.19113e-09	0.5	0	100KC	0				4
MetastasisAtDiagnosis	Radiation	P	NA	4635.93	4635.93	5.56542	391743	4630.37	6	-	-0.147262	N	1;1	1	1	0	Full	0				1
MetastasisAtDiagnosis	Surgery	P	NA	28056.2	28056.2	9.75102	388300	28046.5	2	-	-0.546244	N	0.5;1	0.5	1	0	Full	0				4
MetastasisAtDiagnosis	Surgery	P	NA	5947.73	5947.73	8.32021	98015	5939.41	6	-	-0.504369	N	1;1	1	1	0	100KA	1	0	0	0	4
MetastasisAtDiagnosis	Surgery	P	NA	5733.91	5733.91	8.33172	97970	5725.58	2	-	-0.492799	N	0.5;1	0.5	1	0	100KB	1	0	0	0	4
MetastasisAtDiagnosis	Surgery	P	NA	5915.12	5915.12	8.32395	98106	5906.79	2	-	-0.503526	N	0.5;1	0.5	1	0	100KC	1	0	0	0	4
MetastasisAtDiagnosis	SurvivalDelayInMonths	P	VitalStatus	3848.23	2889.59	70.8479	391958	2818.74	6	-	-0.0972124	N	0.999999892076815;1	1	1	0	Full	0				4
MetastasisAtDiagnosis	SurvivalDelayInMonths	P	NA	637.443	637.443	47.5814	98914	589.862	6	-	-0.101013	N	1;1	1	1	0	100KA	0				4
MetastasisAtDiagnosis	SurvivalDelayInMonths	P	Surgery	556.681	120.547	25.0704	97970	95.4771	6	-	-0.0155112	N	1;1	1	1	0	100KB	0				4
MetastasisAtDiagnosis	SurvivalDelayInMonths	P	DeathSpecificOfBreastCancer	627.81	435.707	43.6241	82288	392.083	6	-	-0.0509282	N	1;1	1	1	0	100KC	0				4
MetastasisAtDiagnosis	TumorSize	P	NA	9500.64	9500.64	82.4109	378605	9418.22	1	+	0.199858	N	8.11920327021639e-88;2.07421011586991e-86	8.1192e-88	2.07421e-86	0	Full	0				4
MetastasisAtDiagnosis	TumorSize	P	NA	2075.23	2075.23	52.1819	95456	2023.05	1	+	0.184906	N	0.5;0.5	0.5	0.5	0	100KA	0				4
MetastasisAtDiagnosis	TumorSize	P	DeathSpecificOfBreastCancer	2057.49	914.73	42.7814	79506	871.949	1	+	0.121456	N	0.5;1.48794670349393e-54	0.5	1.48795e-54	0	100KB	0				4
MetastasisAtDiagnosis	TumorSize	P	NA	2068.3	2068.3	56.6672	95545	2011.64	1	+	0.184249	N	7.08667646705422e-26;0.5	7.08668e-26	0.5	0	100KC	0				4
MetastasisAtDiagnosis	VitalStatus	P	Surgery	11948.1	3906.34	13.1349	388300	3893.21	6	-	-0.18311	N	0.999994531818581;1	0.999995	1	0	Full	1	1	0	1	4
MetastasisAtDiagnosis	VitalStatus	P	NA	3278.33	3278.33	4.62325	98914	3273.71	2	-	-0.332045	Y	2.69295084336033e-146;1	2.69295e-146	1	0	100KA	0				4
MetastasisAtDiagnosis	VitalStatus	P	NA	3242.51	3242.51	4.62425	98893	3237.89	2	-	-0.32941	Y	7.58873583599059e-124;1	7.58874e-124	1	0	100KB	0				4
MetastasisAtDiagnosis	VitalStatus	P	NA	3250	3250	4.6197	98992	3245.38	2	-	-0.330709	Y	8.08856290243471e-171;1	8.08856e-171	1	0	100KC	0				4
Method2EvalRegNode	Method2EvalTumSizeExt	P	NA	76656.9	76656.9	10.5722	333149	76646.3	1	+	0.543563	N	1.59673820903766e-270;0.5	1.59674e-270	0.5	0	Full	0				4
Method2EvalRegNode	Method2EvalTumSizeExt	P	NA	19107.6	19107.6	9.19626	84132	19098.4	1	+	0.540698	N	1.57275531363947e-48;0.5	1.57276e-48	0.5	0	100KA	0				4
Method2EvalRegNode	Method2EvalTumSizeExt	P	NA	19313.4	19313.4	9.21325	84177	19304.2	1	+	0.538082	N	3.5786202783121e-84;1.70229358533929e-31	3.57862e-84	1.70229e-31	0	100KB	0				4
Method2EvalRegNode	Method2EvalTumSizeExt	P	NA	19166.2	19166.2	9.18876	84108	19157	1	+	0.540481	N	1.78060052428756e-73;0.5	1.7806e-73	0.5	0	100KC	0				4
Method2EvalRegNode	NumberOfNodeRemoved	P	NA	48478	48478	78.5896	324503	48399.4	1	+	0.533145	N	0.5;0.5	0.5	0.5	0	Full	0				4
Method2EvalRegNode	NumberOfNodeRemoved	P	NA	12287.4	12287.4	63.8752	81953	12223.5	1	+	0.533263	N	1.32709839289365e-58;0.00167256512821557	1.3271e-58	0.00167257	0	100KA	0				4
Method2EvalRegNode	NumberOfNodeRemoved	P	NA	12307.6	12307.6	54.4815	82001	12253.1	1	+	0.53377	N	1.49313335399568e-66;0.5	1.49313e-66	0.5	0	100KB	0				4
Method2EvalRegNode	NumberOfNodeRemoved	P	NA	12170.8	12170.8	63.6374	82007	12107.2	1	+	0.532618	N	1.40557410241488e-75;0.5	1.40557e-75	0.5	0	100KC	0				4
Method2EvalRegNode	NumberOfPositiveNode	P	ChemoTherapy	4212.46	1563.51	53.9744	285720	1509.54	-2	+	0.0781626	N	1;0.5	1	0.5	0	Full	0				4
Method2EvalRegNode	NumberOfPositiveNode	P	ChemoTherapy	1011.48	387.509	33.3968	72237	354.112	1	+	0.0779341	N	1.47834111355924e-24;0.5	1.47834e-24	0.5	0	100KA	1	1	0	1	4
Method2EvalRegNode	NumberOfPositiveNode	P	ChemoTherapy	1244.27	403.161	49.1696	72090	353.992	-2	+	0.0777035	N	1;0.5	1	0.5	0	100KB	1	1	0	1	4
Method2EvalRegNode	NumberOfPositiveNode	P	ChemoTherapy,TumorSize	1158.98	338.066	75.4377	70927	262.628	1	+	0.0403092	N	0.5;0.5	0.5	0.5	0	100KC	1	1	0	1	4
Method2EvalRegNode	Radiation	P	NA	12217	12217	11.1111	333379	12205.8	6	+	0.247588	N	1;1	1	1	0	Full	0				4
Method2EvalRegNode	Radiation	P	NA	3017.65	3017.65	9.73674	84184	3007.92	2	+	0.245583	N	0.977305609648198;1	0.977306	1	0	100KA	1	0	0	0	4
Method2EvalRegNode	Radiation	P	NA	3096.69	3096.69	9.74314	84235	3086.95	6	+	0.248996	N	0.999999999988646;1	1	1	0	100KB	1	0	0	0	4
Method2EvalRegNode	Radiation	P	NA	3063.14	3063.14	9.73424	84168	3053.4	2	+	0.246411	N	0.95015501262613;1	0.950155	1	0	100KC	1	0	0	0	4
Method2EvalRegNode	Surgery	P	NA	42490.1	42490.1	19.4515	330529	42470.6	1	+	0.512359	N	0.5;0.5	0.5	0.5	0	Full	0				4
Method2EvalRegNode	Surgery	P	NA	10724.1	10724.1	16.7117	83480	10707.4	1	+	0.512741	N	0.5;0.5	0.5	0.5	0	100KA	1	0	0	0	4
Method2EvalRegNode	Surgery	P	NA	10716.5	10716.5	16.7384	83522	10699.7	1	+	0.510896	N	0.5;0.5	0.5	0.5	0	100KB	1	0	0	0	4
Method2EvalRegNode	Surgery	P	NA	10689.1	10689.1	16.7259	83465	10672.3	-2	+	0.513424	N	1;0.5	1	0.5	0	100KC	1	0	0	0	4
Method2EvalRegNode	SurvivalDelayInMonths	P	VitalStatus	8363.73	4543.47	177.164	333573	4366.31	2	+	0.0531847	N	0.5;1	0.5	1	0	Full	0				4
Method2EvalRegNode	SurvivalDelayInMonths	P	VitalStatus	2090.5	1167.16	108.067	84230	1059.09	2	+	0.0518121	Y	2.66768967220576e-55;1	2.66769e-55	1	0	100KA	0				4
Method2EvalRegNode	SurvivalDelayInMonths	P	VitalStatus	2013.8	1041.62	108.54	84291	933.083	2	+	0.0513106	Y	1.07674534175946e-60;1	1.07675e-60	1	0	100KB	0				4
Method2EvalRegNode	SurvivalDelayInMonths	P	VitalStatus	2073.55	1100.95	108.378	84214	992.575	2	+	0.0500292	Y	5.31032338519528e-59;1	5.31032e-59	1	0	100KC	0				4
Method2EvalRegNode	TumorSize	P	AJCC7thT,ChemoTherapy	18500	1789.28	336.874	321701	1452.41	1	+	0.0107553	N	2.39610392966821e-112;0.00160220700917394	2.3961e-112	0.00160221	0	Full	0				4
Method2EvalRegNode	TumorSize	P	AJCC7thT,ChemoTherapy,AJCC7thN	4734.11	392.141	243.855	80828	148.286	1	+	0.00246009	N	1.3270984451875e-58;0.5	1.3271e-58	0.5	0	100KA	0				4
Method2EvalRegNode	TumorSize	P	ChemoTherapy	4627.41	2978.54	136.566	81603	2841.97	1	-	-0.0093476	N	6.14062004277246e-65;0.145871223605307	6.14062e-65	0.145871	0	100KB	0				4
Method2EvalRegNode	TumorSize	P	AJCC7thT,ChemoTherapy,AJCC7thN	4758.16	445.464	242.431	80875	203.033	1	-	-0.00068621	N	5.18600935001271e-44;0.5	5.18601e-44	0.5	0	100KC	0				4
Method2EvalRegNode	VitalStatus	P	MetastasisAtDiagnosis,YearOfBirth,SurvivalDelayInMonths,PR	10334.5	1107.26	316.385	330223	790.878	1	+	0.0717529	N	0.5;0	0.5	0	0	Full	0				1
Method2EvalRegNode	YearOfDiagnosis	P	YearOfBirth	537.397	837.862	374.566	333573	463.296	-2	-	-0.0165259	N	0.996402976089593;0.5	0.996403	0.5	0	Full	1	0	0	0	2
Method2EvalRegNode	YearOfDiagnosis	P	YearOfBirth	154.036	207.125	199.124	84230	8.00123	1	-	-0.0123559	N	0.5;0.5	0.5	0.5	0.000335	100KA	0				2
Method2EvalTumSizeExt	NumberOfNodeRemoved	P	ChemoTherapy	7193.23	2118.35	61.4547	325621	2056.89	2	+	0.112169	N	0.5;0.999340831091909	0.5	0.999341	0	Full	1	0	0	0	2
Method2EvalTumSizeExt	NumberOfNodeRemoved	P	ChemoTherapy	1823.43	532.817	37.2129	82296	495.604	1	+	0.112428	N	0.5;0.805733634999147	0.5	0.805734	0	100KC	0				2
Method2EvalTumSizeExt	Radiation	P	Method2EvalRegNode,AgeAtDiagnosis	1353.26	384.177	36.4516	332959	347.726	6	-	-0.0583244	N	0.992238206472533;1	0.992238	1	0	Full	0				1
Method2EvalTumSizeExt	Surgery	P	AgeAtDiagnosis	1938.89	1701.92	56.2255	331916	1645.7	2	+	0.0727218	N	0.5;1	0.5	1	0	Full	0				4
Method2EvalTumSizeExt	Surgery	P	Method2EvalRegNode	469.218	255.056	17.3341	83383	237.722	2	-	-0.27527	N	0.5;1	0.5	1	0	100KA	1	0	0	0	4
Method2EvalTumSizeExt	Surgery	P	Method2EvalRegNode	520.424	304.345	17.3248	83412	287.02	6	-	-0.266541	N	1;1	1	1	0	100KB	1	0	0	0	4
Method2EvalTumSizeExt	Surgery	P	Method2EvalRegNode	516.663	274.207	16.9264	83363	257.28	2	-	-0.271966	N	0.5;1	0.5	1	0	100KC	1	0	0	0	4
Method2EvalTumSizeExt	TumorSize	P	ChemoTherapy	14626.9	6736.37	79.2896	323914	6657.08	-2	+	0.180189	Y	0.992238206472533;9.00963920331119e-42	0.992238	9.00964e-42	0	Full	1	0	0	0	2
Method2EvalTumSizeExt	TumorSize	P	ChemoTherapy	3767.06	1728.67	60.5325	81730	1668.13	1	+	0.18048	N	0.5;0.5	0.5	0.5	0	100KC	0				2
MonthOfDiagnosis	SurvivalDelayInMonths	P	NA	375226	375226	1718.71	396179	373507	2	-	-0.123499	N	0.5;1	0.5	1	0	Full	0				4
MonthOfDiagnosis	SurvivalDelayInMonths	P	NA	94985.9	94985.9	1414.01	100000	93571.8	2	-	-0.121363	N	0.5;1	0.5	1	0	100KA	0				4
MonthOfDiagnosis	SurvivalDelayInMonths	P	NA	94619.5	94619.5	1413.98	100000	93205.5	2	-	-0.120785	N	0.5;1	0.5	1	0	100KB	0				4
MonthOfDiagnosis	SurvivalDelayInMonths	P	NA	95232.3	95232.3	1414.04	100000	93818.3	2	-	-0.124711	N	0.5;1	0.5	1	0	100KC	0				4
MonthOfDiagnosis	VitalStatus	P	NA	225.965	225.965	54.4536	396179	171.511	1	+	0.0319271	N	0.5;7.05781750551344e-19	0.5	7.05782e-19	0	Full	0				4
MonthOfDiagnosis	VitalStatus	P	NA	71.4759	71.4759	46.9187	100000	24.5572	1	+	0.0341295	N	0.5;0.5	0.5	0.5	0	100KA	0				4
MonthOfDiagnosis	VitalStatus	P	NA	66.4471	66.4471	46.954	100000	19.4931	1	+	0.0333875	N	0.5;0.5	0.5	0.5	0	100KB	0				4
MonthOfDiagnosis	VitalStatus	P	NA	61.0266	61.0266	46.9169	100000	14.1097	1	+	0.0312536	N	0.5;0.5	0.5	0.5	1e-06	100KC	0				4
More.Than.One.BC.Primary	SynchroBilateral	P	NA	33981.6	33981.6	4.81578	396179	33976.8	1	+	0.850618	N	0.5;0.5	0.5	0.5	0	Full	0				4
More.Than.One.BC.Primary	SynchroBilateral	P	NA	8681.17	8681.17	4.1394	100000	8677.03	1	+	0.851463	N	0.5;0.5	0.5	0.5	0	100KA	1	0	0	0	4
More.Than.One.BC.Primary	SynchroBilateral	P	NA	8508.39	8508.39	4.13071	100000	8504.26	1	+	0.848018	N	0.5;0.5	0.5	0.5	0	100KB	1	0	0	0	4
More.Than.One.BC.Primary	SynchroBilateral	P	NA	8610.66	8610.66	4.1297	100000	8606.53	-2	+	0.855244	N	1;0.5	1	0.5	0	100KC	1	0	0	0	4
NumberOfNodeRemoved	NumberOfPositiveNode	P	AJCC7thN	66230.4	11103.8	1144.69	283686	9959.08	1	+	0.121241	N	2.34176089664716e-20;0.5	2.34176e-20	0.5	0	Full	0				4
NumberOfNodeRemoved	NumberOfPositiveNode	P	AJCC7thN	16378.4	2497.41	360.71	71683	2136.7	1	+	0.117664	N	0.00167256512821557;0.5	0.00167257	0.5	0	100KA	0				4
NumberOfNodeRemoved	NumberOfPositiveNode	P	NA	16468.6	16468.6	408.376	84152	16060.3	1	+	0.535355	N	0.5;0.5	0.5	0.5	0	100KB	0				4
NumberOfNodeRemoved	NumberOfPositiveNode	P	AJCC7thN	16781.7	2567.34	358.775	71709	2208.56	1	+	0.12236	N	1.67314313673498e-12;0.5	1.67314e-12	0.5	0	100KC	0				4
NumberOfNodeRemoved	Quadrant	P	NA	2668.23	2668.23	158.648	384010	2509.58	1	+	0.00808011	N	0.5;0.5	0.5	0.5	0	Full	0				4
NumberOfNodeRemoved	Quadrant	P	NA	725.747	725.747	106.597	96905	619.151	1	+	0.00790718	N	0.5;0.5	0.5	0.5	0	100KA	0				4
NumberOfNodeRemoved	Quadrant	P	NA	627.274	627.274	74.5542	96919	552.72	1	+	0.00414619	N	0.5;0.5	0.5	0.5	0	100KB	0				4
NumberOfNodeRemoved	Quadrant	P	NA	676.701	676.701	107.271	97057	569.43	1	+	0.00381247	N	2.61388628755337e-05;0.5	2.61389e-05	0.5	0	100KC	0				4
NumberOfNodeRemoved	Radiation	P	AgeAtDiagnosis,MetastasisAtDiagnosis	3877.55	3080.06	196.859	380550	2883.2	1	+	0.0812339	N	0.5;0.5	0.5	0.5	0	Full	0				4
NumberOfNodeRemoved	Radiation	P	Surgery,FirstMalignantPrimary,Quadrant,AgeAtDiagnosis	978.937	350.216	171.642	96165	178.574	2	+	0.00885297	N	0.5;1	0.5	1	0	100KA	1	0	1	1	4
NumberOfNodeRemoved	Radiation	P	AgeAtDiagnosis,AJCC7thM	975.345	703.414	101.678	82391	601.736	1	+	0.0885191	N	0.5;1.05439812914005e-64	0.5	1.0544e-64	0	100KB	1	0	1	1	4
NumberOfNodeRemoved	Radiation	P	AgeAtDiagnosis,Method2EvalRegNode	940.632	617.842	103.939	81964	513.904	1	-	-0.0183613	N	0.5;4.69319902620363e-53	0.5	4.6932e-53	0	100KC	1	0	1	1	4
NumberOfNodeRemoved	Surgery	P	NA	26916.7	26916.7	43.2267	381309	26873.4	1	+	0.37547	N	0.5;0.5	0.5	0.5	0	Full	0				4
NumberOfNodeRemoved	Surgery	P	NA	6777.29	6777.29	20.7306	96213	6756.56	1	+	0.375489	N	0.5;0.5	0.5	0.5	0	100KA	0				4
NumberOfNodeRemoved	Surgery	P	NA	6901.19	6901.19	31.9805	96234	6869.21	1	+	0.377685	N	0.5;0.5	0.5	0.5	0	100KB	0				4
NumberOfNodeRemoved	Surgery	P	NA	6802.69	6802.69	20.5353	96381	6782.16	1	+	0.375792	N	0.5;1.39623772241781e-10	0.5	1.39624e-10	0	100KC	0				4
NumberOfNodeRemoved	TypeSurgeryPrimitiveSite	P	TumorSize	17867.5	9034.89	207.235	349189	8827.65	-2	+	0.213151	N	1;0.5	1	0.5	0	Full	0				4
NumberOfNodeRemoved	TypeSurgeryPrimitiveSite	P	NA	4561.13	4561.13	44.0828	89879	4517.05	-2	+	0.278518	N	0.998327434871784;0.5	0.998327	0.5	0	100KA	1	1	0	1	4
NumberOfNodeRemoved	TypeSurgeryPrimitiveSite	P	NA	4444.84	4444.84	44.0896	89849	4400.75	1	+	0.278177	N	0.5;0.5	0.5	0.5	0	100KB	1	1	0	1	4
NumberOfNodeRemoved	TypeSurgeryPrimitiveSite	P	TumorSize	4480.43	2236.42	98.0358	88255	2138.38	1	+	0.212869	N	1.67314313673498e-12;0.5	1.67314e-12	0.5	0	100KC	1	1	0	1	4
NumberOfNodeRemoved	VitalStatus	P	YearOfBirth	5819.72	4242.22	143.259	384010	4098.96	1	+	0.0600108	N	0.98827871144898;0	0.988279	0	0	Full	0				4
NumberOfNodeRemoved	VitalStatus	P	MetastasisAtDiagnosis,YearOfBirth	1441.66	597.304	94.0535	96090	503.25	1	+	0.00319631	N	0.5;3.1294592992721e-242	0.5	3.12946e-242	0	100KA	1	0	1	1	4
NumberOfNodeRemoved	VitalStatus	P	Surgery,AgeAtDiagnosis	1511.02	696.916	80.8524	96234	616.064	1	-	-0.0522471	N	0.5;1.02934509878724e-157	0.5	1.02935e-157	0	100KB	1	0	1	1	4
NumberOfNodeRemoved	VitalStatus	P	YearOfBirth	1415.03	1042.86	84.7981	97057	958.064	2	+	0.0580423	N	0.805733634999147;1	0.805734	1	0	100KC	1	0	1	1	4
NumberOfNodeRemoved	YearOfDiagnosis	P	NA	1699.4	1699.4	117.62	384010	1581.78	1	-	-0.0626165	N	5.06972482933411e-25;0.5	5.06972e-25	0.5	0	Full	0				1
NumberOfPositiveNode	Quadrant	P	NA	2817.36	2817.36	107.811	336261	2709.55	2	+	0.0762434	N	0.5;0.999998727887801	0.5	0.999999	0	Full	1	0	0	0	4
NumberOfPositiveNode	Quadrant	P	NA	766.122	766.122	69.5899	84892	696.532	1	+	0.0742574	N	0.5;0.5	0.5	0.5	0	100KA	0				4
NumberOfPositiveNode	Quadrant	P	NA	673.237	673.237	69.8935	84737	603.344	1	+	0.0726299	N	0.5;0.5	0.5	0.5	0	100KB	0				4
NumberOfPositiveNode	Quadrant	P	TypeSurgeryPrimitiveSite,AJCC7thT	674.444	243.975	180.882	70906	63.0928	1	+	0.0407412	N	0.5;0.5	0.5	0.5	0	100KC	0				4
NumberOfPositiveNode	Radiation	P	NA	446.088	446.088	38.316	336081	407.772	2	+	0.0324709	N	0.5;1	0.5	1	0	Full	0				4
NumberOfPositiveNode	Radiation	P	NA	128.995	128.995	23.6047	84853	105.391	2	+	0.0340055	N	0.5;1	0.5	1	0	100KA	0				4
NumberOfPositiveNode	Radiation	P	NA	116.922	116.922	23.4361	84692	93.4857	2	+	0.0324307	N	0.5;1	0.5	1	0	100KB	0				4
NumberOfPositiveNode	Radiation	P	DelayDiagnosisFirstTreatment	100.136	89.5633	15.4241	84543	74.1392	2	+	0.0311887	N	0.5;1	0.5	1	0	100KC	0				4
NumberOfPositiveNode	TypeSurgeryPrimitiveSite	P	NA	10173.4	10173.4	39.5717	332358	10133.8	2	+	0.25547	N	0.5;1	0.5	1	0	Full	1	0	0	0	2
NumberOfPositiveNode	TypeSurgeryPrimitiveSite	P	TumorSize	2604.1	807.645	54.3578	82511	753.287	1	+	0.157393	N	0.5;0.5	0.5	0.5	0	100KC	0				2
NumberOfPositiveNode	VitalStatus	P	TumorSize	4033.33	1602.79	141.55	329861	1461.24	2	-	-0.105352	N	0.5;1	0.5	1	0	Full	0				4
NumberOfPositiveNode	VitalStatus	P	TumorSize	987.653	395.747	57.0091	83234	338.738	2	-	-0.0984846	N	0.5;1	0.5	1	0	100KA	0				4
NumberOfPositiveNode	VitalStatus	P	NA	1089.66	1089.66	28.8864	84737	1060.77	2	-	-0.163337	N	0.5;1	0.5	1	0	100KB	0				4
NumberOfPositiveNode	VitalStatus	P	TumorSize	1020.3	378.949	57.6381	83337	321.311	2	-	-0.104994	N	0.5;1	0.5	1	0	100KC	0				4
OtherMetastasisAtDiagnosis	Surgery	P	NA	250.443	250.443	5.76972	14748	244.673	1	NA	NA	N	0.5;1.78951351306745e-24	0.5	1.78951e-24	0	100KA	0				3
OtherMetastasisAtDiagnosis	Surgery	P	NA	250.678	250.678	5.78232	14707	244.896	1	NA	NA	N	0.5;1.45080273766657e-14	0.5	1.4508e-14	0	100KB	0				3
OtherMetastasisAtDiagnosis	Surgery	P	NA	217.058	217.058	5.74794	14839	211.31	1	NA	NA	N	0.5;5.97354472352472e-05	0.5	5.97354e-05	0	100KC	0				3
OtherSurgery	SynchroBilateral	P	TumorSize,YearOfBirth,Radiation	59.9683	28.5486	11.1643	380618	17.3843	1	+	0.0205512	N	0.5;0.5	0.5	0.5	0	Full	0				1
OtherSurgery	TypeSurgeryPrimitiveSite	P	NA	1213.98	1213.98	5.25893	360408	1208.73	2	+	0.0816073	N	0.5;0.999999939288549	0.5	1	0	Full	1	0	0	0	4
OtherSurgery	TypeSurgeryPrimitiveSite	P	NA	327.652	327.652	4.57899	90957	323.073	1	+	0.0842898	N	0.5;0.381822783375785	0.5	0.381823	0	100KA	0				4
OtherSurgery	TypeSurgeryPrimitiveSite	P	NA	328.133	328.133	4.57611	90919	323.557	1	+	0.084401	N	0.5;0.850420846965057	0.5	0.850421	0	100KB	0				4
OtherSurgery	TypeSurgeryPrimitiveSite	P	NA	307.905	307.905	4.57616	91042	303.329	1	+	0.0818039	N	0.911158620775259;0.95277903043454	0.911159	0.952779	0	100KC	0				4
PR	Sex	P	NA	286.172	286.172	5.05529	394961	281.117	-2	-	-0.0345688	Y	0.999999999999919;0	1	0	0	Full	1	0	0	0	3
PR	Sex	P	NA	72.4312	72.4312	4.37446	99694	68.0567	1	-	-0.0346192	N	0.984086233938423;0	0.984086	0	0	100KA	0				3
PR	Sex	P	NA	65.6154	65.6154	4.37267	99706	61.2427	1	-	-0.0331471	N	0.9183912773201;0	0.918391	0	0	100KC	0				3
PR	VitalStatus	P	NA	2476.98	2476.98	5.69913	394961	2471.28	6	+	0.116074	N	1;1	1	1	0	Full	0				4
PR	VitalStatus	P	NA	583.845	583.845	5.01168	99694	578.834	6	+	0.112089	N	1;1	1	1	0	100KA	0				4
PR	VitalStatus	P	NA	651.966	651.966	5.01525	99684	646.951	6	+	0.118568	N	1;1	1	1	0	100KB	0				4
PR	VitalStatus	P	NA	585.312	585.312	5.01223	99706	580.3	6	+	0.112199	N	1;1	1	1	0	100KC	0				4
Quadrant	Radiation	P	NA	3250.47	3250.47	40.8995	395947	3209.57	2	-	-0.0652708	N	0.5;1	0.5	1	0	Full	0				4
Quadrant	Radiation	P	AJCC7thM	836.6	504.878	56.4154	84891	448.463	2	-	-0.0539566	N	0.5;0.999999999999561	0.5	1	0	100KA	1	0	1	1	4
Quadrant	Radiation	P	Surgery	803.552	494.462	69.0735	98947	425.389	1	-	-0.0370797	N	0.5;1.1594467206323e-17	0.5	1.15945e-17	0	100KB	1	0	1	1	4
Quadrant	Radiation	P	Surgery	885.671	542.947	68.8972	98992	474.05	2	-	-0.0418559	N	0.5;0.999999999715276	0.5	1	0	100KC	1	0	1	1	4
Quadrant	Sex	P	NA	2485.09	2485.09	34.005	396179	2451.09	1	+	0.0443838	N	1.2721121989373e-06;0	1.27211e-06	0	0	Full	0				4
Quadrant	Sex	P	NA	597.935	597.935	28.6071	100000	569.328	1	+	0.0361626	N	0.5;0	0.5	0	0	100KA	0				4
Quadrant	Sex	P	NA	658.995	658.995	28.5799	100000	630.415	1	+	0.0488599	N	0.5;0	0.5	0	0	100KB	0				4
Quadrant	Sex	P	NA	624.667	624.667	28.6005	100000	596.066	1	+	0.0431449	N	0.5;0	0.5	0	0	100KC	0				4
Quadrant	Surgery	P	NA	3852.79	3852.79	71.1223	392226	3781.66	-2	-	-0.0992634	Y	0.999998727887801;4.91362606367287e-103	0.999999	4.91363e-103	0	Full	1	0	0	0	3
Quadrant	Surgery	P	NA	991.523	991.523	60.3711	99006	931.152	1	-	-0.100435	N	0.5;1.45080029456089e-14	0.5	1.4508e-14	0	100KB	0				3
Quadrant	Surgery	P	NA	1058.49	1058.49	60.3072	99047	998.181	1	-	-0.10282	N	0.5;1.54551458562031e-05	0.5	1.54551e-05	0	100KC	0				3
Quadrant	TypeSurgeryPrimitiveSite	P	NA	7231.86	7231.86	40.4691	360661	7191.39	1	+	0.0909337	N	0.5;0.5	0.5	0.5	0	Full	0				4
Quadrant	TypeSurgeryPrimitiveSite	P	NA	1796.06	1796.06	34.9933	91019	1761.07	1	+	0.0928456	N	0.5;0.5	0.5	0.5	0	100KA	0				4
Quadrant	TypeSurgeryPrimitiveSite	P	NA	1830.83	1830.83	35.0114	90988	1795.82	1	+	0.0900845	N	0.5;0.5	0.5	0.5	0	100KB	0				4
Quadrant	TypeSurgeryPrimitiveSite	P	NA	1825.06	1825.06	35.0059	91101	1790.06	1	+	0.0905129	N	0.5;0.5	0.5	0.5	0	100KC	0				4
Radiation	Sex	P	Quadrant,BreastSubtype	298.315	221.691	92.9031	395947	128.788	-2	+	0.0421598	Y	1;0	1	0	0	Full	0				3
Radiation	Sex	P	Quadrant,PR,BreastReconstruction	87.281	93.9002	67.0354	99635	26.8648	-2	+	0.0513348	Y	0.999633521879229;0	0.999634	0	0	100KA	0				3
Radiation	Sex	P	Quadrant,PR,BreastReconstruction	73.558	79.4078	68.026	99648	11.3818	-2	+	0.0481158	Y	0.999949982930335;0	0.99995	0	1.1e-05	100KC	0				3
Radiation	Surgery	P	NA	16826.3	16826.3	10.6172	392005	16815.7	-2	+	0.26282	Y	1;2.88900592970376e-132	1	2.88901e-132	0	Full	1	1	0	1	4
Radiation	Surgery	P	NA	4284.51	4284.51	9.24748	98961	4275.27	1	+	0.263689	N	4.38766524859752e-13;3.642369055555e-117	4.38767e-13	3.64237e-117	0	100KA	0				4
Radiation	Surgery	P	NA	4328.86	4328.86	9.26092	98947	4319.6	1	+	0.265166	N	0.5;2.43579911419946e-50	0.5	2.4358e-50	0	100KB	0				4
Radiation	Surgery	P	NA	4247.19	4247.19	9.25403	98992	4237.93	1	+	0.262111	N	0.00418320542136979;1.31471945509848e-72	0.00418321	1.31472e-72	0	100KC	0				4
Radiation	SurvivalDelayInMonths	P	AgeAtDiagnosis	1381.09	1048.47	86.0582	395947	962.414	6	+	0.0650255	N	1;1	1	1	0	Full	0				1
Radiation	SynchroBilateral	P	NA	453.408	453.408	5.35843	395947	448.05	1	-	-0.0472614	N	3.44985056857232e-22;0.5	3.44985e-22	0.5	0	Full	0				4
Radiation	SynchroBilateral	P	NA	139.637	139.637	4.67735	99941	134.96	1	-	-0.0520829	N	2.23408208474025e-09;0.5	2.23408e-09	0.5	0	100KA	1	1	0	1	4
Radiation	SynchroBilateral	P	NA	105.563	105.563	4.67219	99939	100.891	1	-	-0.0454409	N	0.5;0.5	0.5	0.5	0	100KB	1	1	0	1	4
Radiation	SynchroBilateral	P	NA	111.86	111.86	4.67359	99942	107.186	-2	-	-0.0467219	N	0.997503320010581;0.5	0.997503	0.5	0	100KC	1	1	0	1	4
Radiation	TypeSurgeryPrimitiveSite	P	NA	43086	43086	5.92698	360453	43080.1	-2	-	-0.479343	N	1;0.5	1	0.5	0	Full	0				4
Radiation	TypeSurgeryPrimitiveSite	P	NA	10923.5	10923.5	5.24026	90967	10918.2	-2	-	-0.480373	N	1;0.5	1	0.5	0	100KA	0				4
Radiation	TypeSurgeryPrimitiveSite	P	NA	10753.7	10753.7	5.23974	90934	10748.4	-2	-	-0.476969	N	1;0.5	1	0.5	0	100KB	0				4
Radiation	TypeSurgeryPrimitiveSite	P	NA	10921.3	10921.3	5.2406	91049	10916.1	-2	-	-0.480061	N	1;0.5	1	0.5	0	100KC	0				4
Radiation	VitalStatus	P	YearOfBirth	4772.03	2870.48	64.8957	395947	2805.58	-2	+	0.139751	Y	1;0	1	0	0	Full	0				4
Radiation	VitalStatus	P	Surgery,YearOfBirth	1189.11	157.912	55.282	98961	102.63	-2	+	0.0650036	Y	1;5.09348819173359e-140	1	5.09349e-140	0	100KA	0				4
Radiation	VitalStatus	P	Surgery,YearOfBirth	1286.74	168.468	41.4162	98947	127.052	-2	+	0.0699458	Y	1;1.5538989816642e-143	1	1.5539e-143	0	100KB	0				4
Radiation	VitalStatus	P	Surgery,YearOfBirth	1240.42	151.103	35.9874	98992	115.115	-2	+	0.0691773	Y	1;1.09097552732402e-160	1	1.09098e-160	0	100KC	0				4
Sex	TumorSize	P	Quadrant,PR,BreastReconstruction	294.119	196.961	89.0562	380133	107.905	1	-	-0.0370972	N	0;0.5	0	0.5	0	Full	0				1
Sex	TypeSurgeryPrimitiveSite	P	Quadrant	1184.7	824.689	32.4787	360661	792.21	2	-	-0.0829165	Y	0;0.999999939288549	0	1	0	Full	1	0	0	0	4
Sex	TypeSurgeryPrimitiveSite	P	Quadrant	296.86	214.459	26.5876	91019	187.872	1	-	-0.0818814	N	0;0.618365755024122	0	0.618366	0	100KA	0				4
Sex	TypeSurgeryPrimitiveSite	P	Quadrant	299.703	207.836	26.5018	90988	181.334	1	-	-0.0835685	N	0;0.727888831749387	0	0.727889	0	100KB	0				4
Sex	TypeSurgeryPrimitiveSite	P	Quadrant	281.974	201.549	26.6993	91101	174.85	1	-	-0.0808515	N	0;0.95277903043454	0	0.952779	0	100KC	0				4
Surgery	SurvivalDelayInMonths	P	NA	6622.66	6622.66	131.749	392226	6490.91	2	+	0.174537	Y	1.60054204021909e-51;1	1.60054e-51	1	0	Full	0				4
Surgery	SurvivalDelayInMonths	P	NA	1644.23	1644.23	73.5372	99016	1570.69	2	+	0.173108	Y	3.642369055555e-117;1	3.64237e-117	1	0	100KA	0				4
Surgery	SurvivalDelayInMonths	P	NA	1566.4	1566.4	64.5712	99006	1501.83	2	+	0.16961	Y	6.23103223189289e-34;1	6.23103e-34	1	0	100KB	0				4
Surgery	SurvivalDelayInMonths	P	NA	1656.09	1656.09	73.4656	99047	1582.63	2	+	0.175742	Y	1.31471945509848e-72;1	1.31472e-72	1	0	100KC	0				4
Surgery	TumorSize	P	VitalStatus	6832.8	4191.23	133.622	377834	4057.61	1	-	-0.121626	N	0.5;0.5	0.5	0.5	0	Full	0				3
Surgery	TumorSize	P	AJCC7thM,VitalStatus,AgeAtDiagnosis	1696.42	218.428	50.1509	81077	168.277	1	-	-0.0570632	N	0.5;0.5	0.5	0.5	0	100KA	0				3
Surgery	TumorSize	P	AJCC7thM,VitalStatus,AgeAtDiagnosis	1759.96	261.304	96.1744	81172	165.129	1	-	-0.0549766	N	0.5;0.5	0.5	0.5	0	100KB	0				3
Surgery	VitalStatus	P	NA	12803.8	12803.8	10.1717	392226	12793.6	6	+	0.311269	N	1;1	1	1	0	Full	0				4
Surgery	VitalStatus	P	NA	3182.76	3182.76	8.80034	99016	3173.96	1	+	0.308761	N	0.684568688920214;2.84955622365864e-77	0.684569	2.84956e-77	0	100KA	1	0	1	1	4
Surgery	VitalStatus	P	NA	3282.17	3282.17	8.82109	99006	3273.35	-2	+	0.313298	Y	0.999999999999986;1.02934509878724e-157	1	1.02935e-157	0	100KB	1	0	1	1	4
Surgery	VitalStatus	P	NA	3177.29	3177.29	8.80766	99047	3168.48	6	+	0.30851	N	0.999984544854144;1	0.999985	1	0	100KC	1	0	1	1	4
SurvivalDelayInMonths	VitalStatus	P	Surgery	5580.31	4669.64	146.847	392226	4522.8	-2	+	0.0904464	Y	1;0	1	0	0	Full	1	1	0	1	4
SurvivalDelayInMonths	VitalStatus	P	NA	1360.96	1360.96	54.3582	100000	1306.6	1	+	0.13825	N	1.47580151971064e-33;1.13887394549231e-246	1.4758e-33	1.13887e-246	0	100KA	0				4
SurvivalDelayInMonths	VitalStatus	P	Surgery	1407.28	1174.08	96.6296	99006	1077.45	1	+	0.0905893	N	9.34486259059692e-33;1.02934509878724e-157	9.34486e-33	1.02935e-157	0	100KB	0				4
SurvivalDelayInMonths	VitalStatus	P	Surgery	1396.61	1172.02	85.8404	99047	1086.17	1	+	0.0920204	N	7.92694275381803e-35;1.30217060187676e-87	7.92694e-35	1.30217e-87	0	100KC	0				4
SurvivalDelayInMonths	YearOfBirth	P	NA	1643.95	1643.95	126.877	396179	1517.07	-2	-	-0.0610192	Y	1;0	1	0	0	Full	0				1
SurvivalDelayInMonths	YearOfDiagnosis	P	NA	510849	510849	374.662	396179	510474	-2	-	-0.845888	N	1;0.5	1	0.5	0	Full	0				4
SurvivalDelayInMonths	YearOfDiagnosis	P	NA	129010	129010	299.668	100000	128710	-2	-	-0.844735	N	1;0.5	1	0.5	0	100KA	0				4
SurvivalDelayInMonths	YearOfDiagnosis	P	NA	128642	128642	299.653	100000	128343	-2	-	-0.843702	N	1;0.5	1	0.5	0	100KB	0				4
SurvivalDelayInMonths	YearOfDiagnosis	P	NA	129274	129274	299.575	100000	128974	-2	-	-0.847683	N	1;0.5	1	0.5	0	100KC	0				4
SynchroBilateral	TypeSurgeryPrimitiveSite	P	NA	1104.16	1104.16	5.29764	360661	1098.86	1	+	0.0781302	N	0.5;1.71043020151397e-11	0.5	1.71043e-11	0	Full	0				4
SynchroBilateral	TypeSurgeryPrimitiveSite	P	NA	326.774	326.774	4.61532	91019	322.159	1	+	0.0843989	N	0.5;0.618365755024122	0.5	0.618366	0	100KA	0				4
SynchroBilateral	TypeSurgeryPrimitiveSite	P	NA	250.297	250.297	4.60928	90988	245.687	1	+	0.0741712	N	0.5;0.850420846965057	0.5	0.850421	0	100KB	0				4
SynchroBilateral	TypeSurgeryPrimitiveSite	P	NA	288.505	288.505	4.61422	91101	283.891	1	+	0.0794522	N	0.5;0.5	0.5	0.5	0	100KC	0				4
TumorSize	TypeSurgeryPrimitiveSite	P	NA	19140.8	19140.8	100.085	353130	19040.7	-2	+	0.285119	N	1;0.860210258449678	1	0.86021	0	Full	0				4
TumorSize	TypeSurgeryPrimitiveSite	P	NA	4860.63	4860.63	80.5745	89057	4780.05	1	+	0.287466	N	1.83968086618255e-11;0.5	1.83968e-11	0.5	0	100KA	1	1	0	1	4
TumorSize	TypeSurgeryPrimitiveSite	P	NA	4666.36	4666.36	80.8079	89102	4585.55	-2	+	0.280496	N	1;0.272111168300002	1	0.272111	0	100KB	1	1	0	1	4
TumorSize	TypeSurgeryPrimitiveSite	P	NA	4762.96	4762.96	85.3824	89220	4677.58	1	+	0.282243	N	8.7233453068785e-13;0.0472209699285625	8.72335e-13	0.047221	0	100KC	1	1	0	1	4
TumorSize	VitalStatus	P	MetastasisAtDiagnosis	7619.39	4249.76	78.5134	378605	4171.25	2	-	-0.138546	Y	2.07421011586991e-86;1	2.07421e-86	1	0	Full	0				4
TumorSize	VitalStatus	P	MetastasisAtDiagnosis,AgeAtDiagnosis	1958.65	1121.37	108.612	95456	1012.76	2	-	-0.159884	N	0.5;1	0.5	1	0	100KA	0				4
TumorSize	VitalStatus	P	MetastasisAtDiagnosis,AgeAtDiagnosis	1970.54	1149.96	133.029	95505	1016.93	2	-	-0.162419	Y	1.48794670349393e-54;1	1.48795e-54	1	0	100KB	0				4
TumorSize	VitalStatus	P	MetastasisAtDiagnosis,AgeAtDiagnosis	1958.95	1143.17	114.904	95545	1028.27	2	-	-0.162781	N	0.5;1	0.5	1	0	100KC	0				4
TypeSurgeryPrimitiveSite	YearOfBirth	P	BreastReconstruction,AJCC7thT,FirstMalignantPrimary	1365.03	177.464	70.0898	76715	107.374	1	+	0.0177589	N	0.151224800517697;0	0.151225	0	0	100KB	0				1
VitalStatus	YearOfBirth	P	NA	11744.5	11744.5	106.49	396179	11638	-2	+	0.193202	Y	1;0	1	0	0	Full	0				4
VitalStatus	YearOfBirth	P	NA	3054.92	3054.92	58.175	100000	2996.75	-2	+	0.195906	Y	1;0	1	0	0	100KA	1	1	0	1	4
VitalStatus	YearOfBirth	P	NA	2955.63	2955.63	64.268	100000	2891.37	-2	+	0.196248	Y	1;0	1	0	0	100KB	1	1	0	1	4
VitalStatus	YearOfBirth	P	NA	2978.09	2978.09	63.9156	100000	2914.18	1	+	0.193498	N	3.44008885726584e-84;0	3.44009e-84	0	0	100KC	1	1	0	1	4
VitalStatus	YearOfDiagnosis	P	NA	9942.56	9942.56	31.1909	396179	9911.37	1	+	0.21078	N	0;0.5	0	0.5	0	Full	0				4
VitalStatus	YearOfDiagnosis	P	NA	2590.09	2590.09	27.0757	100000	2563.01	1	+	0.214079	N	8.72825961542997e-265;0.5	8.72826e-265	0.5	0	100KA	0				4
VitalStatus	YearOfDiagnosis	P	NA	2536.81	2536.81	27.0952	100000	2509.72	1	+	0.212266	N	3.1009570651491e-262;0.5	3.10096e-262	0.5	0	100KB	0				4
VitalStatus	YearOfDiagnosis	P	NA	2485.51	2485.51	27.0746	100000	2458.44	1	+	0.209488	N	4.84886973879996e-263;0.5	4.84887e-263	0.5	0	100KC	0				4
YearOfBirth	YearOfDiagnosis	P	VitalStatus,SurvivalDelayInMonths	4115.48	893.523	362.843	396179	530.68	1	+	0.00477917	N	0;0.5	0	0.5	0	Full	0				1

## Sheet: RawOrtFull100K
x	y	type	ai	info	info_cond	cplx	Nxy_ai	info_shifted	infOrt	consensus	edge_stats	is_causal_consensus	sign	partial_correlation	is_causal	proba	p1	p2	confidence	source	conflict	p1_confilict	p2_conflict	p_conflict	shared_by	N_edges	400
AgeAtDiagnosis	BreastReconstruction	P	NA	15077.3	15077.3	119.805	396179	14957.5	6	6	100%(6)	N	-	-0.261275	N	1;0.99999999999814	1	1	0	Full	0				4	N_edges_sub	327
AgeAtDiagnosis	BreastReconstruction	P	NA	3739.24	3739.24	70.8326	100000	3668.41	6	6	100%(6)	N	-	-0.259877	N	1;1	1	1	0	100KA	1	1	0	1	4	N_edges_shared	284
AgeAtDiagnosis	BreastReconstruction	P	NA	3749.79	3749.79	65.575	100000	3684.21	2	2	100%(2)	Y	-	-0.259762	Y	2.21779144277308e-33;1	2.21779e-33	1	0	100KB	1	1	0	1	4	N_edges_sub_conflict	82	0.288732
AgeAtDiagnosis	BreastReconstruction	P	NA	3936.18	3936.18	70.9621	100000	3865.22	2	2	100%(2)	Y	-	-0.265186	Y	8.86358478760244e-34;0.999999977625304	8.86358e-34	1	0	100KC	1	1	0	1	4	N_edges_sub_p_conflict	36	0.126761
AgeAtDiagnosis	BreastSubtype	P	ChemoTherapy,Radiation,PR,Histology	4255.89	813.404	551.668	394729	261.736	1	1	100%(1)	N	-	-0.0161228	N	1.40488396862481e-207;0.5	1.40488e-207	0.5	0	Full	0				1	N_edges_conflict_with_full_excluding_sub_conflict	45	0.158451	0.222772
AgeAtDiagnosis	ChemoTherapy	P	NA	31870.1	31870.1	144.636	396179	31725.5	1	1	50.0%(1);50.0%(2)	N	-	-0.373955	N	1.11665315326617e-221;0.5	1.11665e-221	0.5	0	Full	0				4	N_edges_p_conflict_with_full_excluding_sub_conflict	19	0.0669014	0.0766129
AgeAtDiagnosis	ChemoTherapy	P	NA	7999.11	7999.11	87.6261	100000	7911.48	1	1	100%(1)	N	-	-0.371516	N	3.95182547795157e-80;5.07144657827495e-112	3.95183e-80	5.07145e-112	0	100KA	1	0	1	1	4
AgeAtDiagnosis	ChemoTherapy	P	NA	7930.09	7930.09	96.9718	100000	7833.11	1	1	100%(1)	N	-	-0.372199	N	7.55560732824143e-36;2.19212300623254e-115	7.55561e-36	2.19212e-115	0	100KB	1	0	1	1	4
AgeAtDiagnosis	ChemoTherapy	P	NA	8066.1	8066.1	97.1924	100000	7968.91	2	2	100%(2)	Y	-	-0.374961	Y	8.86358478760244e-34;1	8.86358e-34	1	0	100KC	1	0	1	1	4
AgeAtDiagnosis	DeathDueToOtherCause	P	YearOfBirth	2070.28	364.426	300.099	83115	64.3265	-2	-2	100%(-2)	N	-	-0.0621565	N	0.999999999999991;0.5	1	0.5	0	100KA	0				1
AgeAtDiagnosis	DeathSpecificOfBreastCancer	P	NA	1138.22	1138.22	68.2785	329605	1069.94	1	0	50.0%(0);50.0%(1)	NA	+	0.0401802	N	3.19638465485992e-46;0.5	3.19638e-46	0.5	0	Full	0				1
AgeAtDiagnosis	Ethnicity	P	BreastSubtype,Insurance,MaritalStatus	635.743	411.559	303.861	93438	107.698	-2	-2	100%(-2)	N	+	0.0652996	N	1;0.5	1	0.5	0	100KC	0				1
AgeAtDiagnosis	FirstMalignantPrimary	P	NA	1973.46	1973.46	55.1584	100000	1918.3	1	1	100%(1)	N	-	-0.193404	N	7.94626634109302e-44;0.5	7.94627e-44	0.5	0	100KA	0				1
AgeAtDiagnosis	Histology	P	BreastSubtype	2412.58	1833.5	304.85	396179	1528.65	1	1	100%(1)	N	+	0.0748195	N	7.63198474050713e-40;0.5	7.63198e-40	0.5	0	Full	1	1	0	1	4
AgeAtDiagnosis	Histology	P	BreastSubtype	588.098	447.134	159.383	100000	287.751	-2	-2	100%(-2)	N	+	0.0733653	N	1;0.5	1	0.5	0	100KA	0				4
AgeAtDiagnosis	Histology	P	BreastSubtype	626.863	475.748	158.809	100000	316.939	-2	-2	100%(-2)	N	+	0.0762756	N	1;0.5	1	0.5	0	100KB	0				4
AgeAtDiagnosis	Histology	P	BreastSubtype,AJCC7thT	565.786	452.142	331.649	82717	120.493	-2	-2	100%(-2)	N	+	0.0711429	N	1;0.5	1	0.5	0	100KC	0				4
AgeAtDiagnosis	Insurance	P	NA	4627.13	4627.13	83.5111	388252	4543.62	-2	-2	100%(-2)	N	+	0.137951	N	1;0.5	1	0.5	0	Full	0				4
AgeAtDiagnosis	Insurance	P	NA	1220.66	1220.66	45.3635	97984	1175.3	-2	-2	100%(-2)	N	+	0.140402	N	1;0.5	1	0.5	0	100KA	0				4
AgeAtDiagnosis	Insurance	P	NA	1143.69	1143.69	45.3487	98054	1098.34	-2	-2	100%(-2)	N	+	0.137702	N	0.999999999544458;0.5	1	0.5	0	100KB	0				4
AgeAtDiagnosis	Insurance	P	NA	1147.06	1147.06	45.5991	97989	1101.46	-2	-2	100%(-2)	N	+	0.136026	N	0.999963900249086;0.5	0.999964	0.5	0	100KC	0				4
AgeAtDiagnosis	InvasiveComponent	P	Surgery,Histology	1447.06	806.278	136.591	367287	669.687	1	1	100%(1)	N	-	-0.0580469	N	5.78529791353631e-62;0.5	5.7853e-62	0.5	0	Full	0				1
[truncated: 1,083 more rows]
