# Supplementary material for: Learning interpretable causal networks from very large datasets, application to 400,000 medical records of breast cancer patients
Source: iScience. 2024 Apr 16;27(5):109736. doi: 10.1016/j.isci.2024.109736 (PMC11070693; doi:10.1016/j.isci.2024.109736)
Supplement: Table S2. All marginally dependent pairs including Death Specific Of Breast Cancer, related to Figure 3 [file mmc3.xlsx]

## Sheet: Indirect Contributions to Death
SEER2022 / All marginally dependent pairs including DeathSpecificOfBreastCancer
x	y	type	Contributors (ai) [contribution %]	info	info_cond	cplx	Nxy_ai	info_shifted	infOrt	trueOrt	isOrtOk	sign	partial_correlation	is_causal	proba	confidence	keep_orig_contributions	n
VitalStatus	DeathSpecificOfBreastCancer	P	NA	58830	58830	5.3	329605	58824.7	-2	NA	NA	-	-0.784	N	1;0.5	0	NA	1
MetastasisAtDiagnosis	DeathSpecificOfBreastCancer	P	NA	13015.2	13015.2	5.129	326277	13010	2	NA	NA	+	0.401	Y	1.3813841820983e-41;1	0	NA	1
AJCC7thM	DeathSpecificOfBreastCancer	P	NA	12315.6	12315.6	5.087	279279	12310.5	2	NA	NA	+	0.413	N	0.5;1	0	NA	1
AJCC7thT	DeathSpecificOfBreastCancer	P	MetastasisAtDiagnosis [50%]	10743.9	5279.61	33.065	271093	5246.55	2	NA	NA	+	0.181	N	0.5;1	0	0.502	1
Surgery	DeathSpecificOfBreastCancer	P	VitalStatus [91%]	10095.2	937.094	13.234	326226	923.861	6	NA	NA	-	-0.135	N	1;1	0	0.908	1
TumorSize	DeathSpecificOfBreastCancer	P	MetastasisAtDiagnosis [43%]	8511.9	4828.36	75.321	315383	4753.04	1	NA	NA	+	0.152	N	2.07421011586991e-86;0.5	0	0.429	1
BoneMetastasisAtDiagnosis	DeathSpecificOfBreastCancer	N	MetastasisAtDiagnosis [100%]	8286.29	0	0	325971	0	0	NA	NA		0	NA	-1;-1	NA	1	1
Method2EvalRegNode	DeathSpecificOfBreastCancer	N	MetastasisAtDiagnosis [70%];VitalStatus [18%];ChemoTherapy [10%];YearOfBirth [2%];PR [<1%]	7817.33	0	0	274572	0	0	NA	NA		0	NA	-1;-1	NA	0.703857;0.610092;0.842734;0.883078;1.000000	5
AJCC7thN	DeathSpecificOfBreastCancer	P	Method2EvalRegNode [8%];MetastasisAtDiagnosis [38%]	6602.06	3597.45	66	274002	3531.45	1	NA	NA	+	0.162	N	0.5;0.5	0	0.081269;0.410125	2
LungMetastasisAtDiagnosis	DeathSpecificOfBreastCancer	N	MetastasisAtDiagnosis [99%];SurvivalDelayInMonths [1%];ER [<1%]	4586.05	0	0	325562	0	0	NA	NA		0	NA	-1;-1	NA	0.987178;0.739604;1.000000	3
LiverMetastasisAtDiagnosis	DeathSpecificOfBreastCancer	P	MetastasisAtDiagnosis [97%];SurvivalDelayInMonths [1%];YearOfBirth [1%];BreastSubtype [<1%]	4411.72	52.743	27.325	325819	25.418	6	NA	NA	+	0.06	N	0.999999999873374;0.999999999982685	0	0.970233;0.454701;0.484542;0.312301	4
NumberOfPositiveNode	DeathSpecificOfBreastCancer	P	TumorSize [61%]	4389.53	1777.42	123.485	280497	1653.94	2	NA	NA	+	0.134	N	0.5;1	0	0.608	1
NumberOfNodeRemoved	DeathSpecificOfBreastCancer	N	VitalStatus [87%];YearOfBirth [4%];PR [<1%];BoneMetastasisAtDiagnosis [7%];ChemoTherapy [1%];Lun…	4300.15	0	0	315395	0	0	NA	NA		0	NA	-1;-1	NA	0.870452;0.328562;0.044134;0.785673;0.540307;1.000000	6
Grade	DeathSpecificOfBreastCancer	P	NA	4198.9	4198.9	14.66	315063	4184.24	1	NA	NA	+	0.159	N	0.5;0.5	0	NA	1
YearOfDiagnosis	DeathSpecificOfBreastCancer	N	VitalStatus [99%];LiverMetastasisAtDiagnosis [1%]	4002.91	0	0	326228	0	0	NA	NA		0	NA	-1;-1	NA	0.988374;1.000000	2
SurvivalDelayInMonths	DeathSpecificOfBreastCancer	N	VitalStatus [91%];MetastasisAtDiagnosis [7%];BreastSubtype [2%]	3693.74	0	0	326277	0	0	NA	NA		0	NA	-1;-1	NA	0.908716;0.743923;1.000000	3
PR	DeathSpecificOfBreastCancer	P	NA	3103.5	3103.5	5.484	328613	3098.02	1	NA	NA	-	-0.145	N	3.54612026617275e-47;2.51941683948707e-58	0	NA	1
ER	DeathSpecificOfBreastCancer	P	PR [82%]	2716.22	492.604	9.599	328486	483.005	2	NA	NA	-	-0.06	Y	0.00309082050035996;1	0	0.823	1
BreastSubtype	DeathSpecificOfBreastCancer	N	PR [86%];ER [8%];Ethnicity [3%];Histology [3%]	2704.18	0	0	326933	0	0	NA	NA		0	NA	-1;-1	NA	0.858298;0.597172;0.527881;1.000000	4
Radiotherapy	DeathSpecificOfBreastCancer	N	MetastasisAtDiagnosis [74%];VitalStatus [21%];AgeAtDiagnosis [5%]	2238.38	0	0	326091	0	0	NA	NA		0	NA	-1;-1	NA	0.743263;0.806105;1.000000	3
Quadrant	DeathSpecificOfBreastCancer	N	MetastasisAtDiagnosis [76%];Surgery [11%];AgeAtDiagnosis [10%];Radiotherapy [3%]	1973.69	0	0	322956	0	0	NA	NA		0	NA	-1;-1	NA	0.755488;0.458775;0.743322;1.000000	4
InvasiveComponent	DeathSpecificOfBreastCancer	N	Surgery [73%];BreastSubtype [12%];VitalStatus [15%]	1901.92	0	0	305089	0	0	NA	NA		0	NA	-1;-1	NA	0.731438;0.430051;1.000000	3
TypeSurgeryPrimitiveSite	DeathSpecificOfBreastCancer	N	TumorSize [90%];NumberOfNodeRemoved [10%]	1681.31	0	0	291300	0	0	NA	NA		0	NA	-1;-1	NA	0.904877;1.000000	2
BrainMetastasisAtDiagnosis	DeathSpecificOfBreastCancer	P	MetastasisAtDiagnosis [93%];SurvivalDelayInMonths [3%]	1618.96	74.104	11.436	325692	62.668	2	NA	NA	+	0.059	N	0.5;0.999954274956404	0	0.926723;0.471444	2
YearOfBirth	DeathSpecificOfBreastCancer	N	Surgery [43%];YearOfDiagnosis [23%];SurvivalDelayInMonths [17%];MetastasisAtDiagnosis [12%];BreastS…	1412.18	0	0	323136	0	0	NA	NA		0	NA	-1;-1	NA	0.430136;0.409153;0.503871;0.693661;1.000000	5
AgeAtDiagnosis	DeathSpecificOfBreastCancer	P	Surgery [44%]	1138.22	676.056	88.004	326226	588.052	1	NA	NA	+	0.016	N	3.19638465486428e-46;0.5	0	0.444	1
MaritalStatus	DeathSpecificOfBreastCancer	N	Surgery [57%];YearOfBirth [40%];Ethnicity [3%]	1070.22	0	0	308305	0	0	NA	NA		0	NA	-1;-1	NA	0.575246;0.932457;1.000000	3
Insurance	DeathSpecificOfBreastCancer	N	Surgery [50%];ChemoTherapy [14%];MaritalStatus [20%];Radiotherapy [9%];BreastReconstruction [7%]	925.916	0	0	305842	0	0	NA	NA		0	NA	-1;-1	NA	0.501785;0.285617;0.552859;0.544471;1.000000	5
DeathDueToOtherCause	DeathSpecificOfBreastCancer	P	NA	888.043	888.043	5.063	329605	882.98	6	NA	NA	-	-0.053	N	1;1	0	NA	1
ChemoTherapy	DeathSpecificOfBreastCancer	N	PR [68%];Insurance [7%];Quadrant [11%];MaritalStatus [10%];LiverMetastasisAtDiagnosis [3%];ER [<…	824.222	0	0	305640	0	0	NA	NA		0	NA	-1;-1	NA	0.681566;0.230619;0.453300;0.711071;0.871482;1.000000	6
DelayDiagnosisFirstTreatment	DeathSpecificOfBreastCancer	P	NA	811.036	811.036	28.584	320352	782.452	2	NA	NA	-	-0.06	N	0.5;0.999999843769983	0	NA	1
Ethnicity	DeathSpecificOfBreastCancer	N	BreastSubtype [34%];MaritalStatus [37%];Insurance [27%];YearOfBirth [2%]	742.051	0	0	308240	0	0	NA	NA		0	NA	-1;-1	NA	0.344601;0.558703;0.920695;1.000000	4
Method2EvalTumSizeExt	DeathSpecificOfBreastCancer	N	Method2EvalRegNode [90%];SurvivalDelayInMonths [6%];PR [4%]	548.942	0	0	276045	0	0	NA	NA		0	NA	-1;-1	NA	0.902341;0.640416;1.000000	3
BreastReconstruction	DeathSpecificOfBreastCancer	N	Surgery [90%];YearOfBirth [10%]	474.078	0	0	326226	0	0	NA	NA		0	NA	-1;-1	NA	0.901086;1.000000	2
Histology	DeathSpecificOfBreastCancer	N	Surgery [73%];CostLivingIndex [27%]	407.188	0	0	326179	0	0	NA	NA		0	NA	-1;-1	NA	0.734599;1.000000	2
MedianFamIncome	DeathSpecificOfBreastCancer	N	VitalStatus [100%]	351.607	0	0	329558	0	0	NA	NA		0	NA	-1;-1	NA	1	1
MedianHouseholdIncome	DeathSpecificOfBreastCancer	N	VitalStatus [97%];Insurance [3%]	339.255	0	0	323335	0	0	NA	NA		0	NA	-1;-1	NA	0.966324;1.000000	2
Laterality	DeathSpecificOfBreastCancer	N	MetastasisAtDiagnosis [100%]	334.164	0	0	326109	0	0	NA	NA		0	NA	-1;-1	NA	1	1
DistantNodeMetastasisAtDiagnosis	DeathSpecificOfBreastCancer	N	MetastasisAtDiagnosis [95%];Surgery [5%]	243.317	0	0	49209	0	0	NA	NA		0	NA	-1;-1	NA	0.949025;1.000000	2
OtherMetastasisAtDiagnosis	DeathSpecificOfBreastCancer	N	MetastasisAtDiagnosis [97%];DistantNodeMetastasisAtDiagnosis [3%];BreastReconstruction [<1%]	225.832	0	0	49737	0	0	NA	NA		0	NA	-1;-1	NA	0.973054;0.930224;1.000000	3
CostLivingIndex	DeathSpecificOfBreastCancer	N	MedianHouseholdIncome [100%]	193.391	0	0	329558	0	0	NA	NA		0	NA	-1;-1	NA	1	1
OtherSurgery	DeathSpecificOfBreastCancer	N	MetastasisAtDiagnosis [97%];ER [3%]	110.364	0	0	325783	0	0	NA	NA		0	NA	-1;-1	NA	0.966216;1.000000	2
MonthOfDiagnosis	DeathSpecificOfBreastCancer	N	VitalStatus [100%]	93.907	0	0	329605	0	0	NA	NA		0	NA	-1;-1	NA	1	1
HER2	DeathSpecificOfBreastCancer	N	BreastSubtype [100%]	92.866	0	0	329605	0	0	NA	NA		0	NA	-1;-1	NA	1	1
RuralUrban	DeathSpecificOfBreastCancer	N	CostLivingIndex [100%]	65.177	0	0	329155	0	0	NA	NA		0	NA	-1;-1	NA	1	1
MoreThanOneBCPrimary	DeathSpecificOfBreastCancer	N	YearOfDiagnosis [93%];BoneMetastasisAtDiagnosis [7%]	45.763	0	0	326359	0	0	NA	NA		0	NA	-1;-1	NA	0.929789;1.000000	2
SynchroBilateral	DeathSpecificOfBreastCancer	N	Surgery [67%];Radiotherapy [33%]	29.157	0	0	326035	0	0	NA	NA		0	NA	-1;-1	NA	0.665657;1.000000	2
Contralateral	DeathSpecificOfBreastCancer	N	YearOfDiagnosis [100%]	28.729	0	0	329605	0	0	NA	NA		0	NA	-1;-1	NA	1	1
Sex	DeathSpecificOfBreastCancer	N	BoneMetastasisAtDiagnosis [100%]	10.89	0	0	326359	0	0	NA	NA		0	NA	-1;-1	NA	1	1
