# Supplementary material for: Learning interpretable causal networks from very large datasets, application to 400,000 medical records of breast cancer patients
Source: iScience. 2024 Apr 16;27(5):109736. doi: 10.1016/j.isci.2024.109736 (PMC11070693; doi:10.1016/j.isci.2024.109736)
Supplement: Data S1. SEER Breast Cancer data preprocessing script, related to Figure 3 [file mmc4.zip]

Archive with 1 entries (1 files):
- SEER_BC_data_preprocessing.R
