# Supplementary material for: Learning interpretable causal networks from very large datasets, application to 400,000 medical records of breast cancer patients
Source: iScience. 2024 Apr 16;27(5):109736. doi: 10.1016/j.isci.2024.109736 (PMC11070693; doi:10.1016/j.isci.2024.109736)
Supplement: Data S2. Benchmark data generation codes and synthetic SEER-like datasets, related to Figure 1 [file mmc5.zip]

Archive with 11 entries (9 files):
- benchmark_example/
- benchmark_example/README.txt
- benchmark_example/run_simulation.R
- benchmark_example/run_simulation.sh
- benchmark_example/simulation_aux_func.R
- benchmark_example/synthetic_network_example/
- benchmark_example/synthetic_network_example/nodes_parameters.RData
- benchmark_example/synthetic_network_example/synthetic_data_distributions_N-1-51.pdf
- benchmark_example/synthetic_network_example/synthetic_data_table.tsv
- benchmark_example/synthetic_network_example/synthetic_network_graph.pdf
- benchmark_example/synthetic_network_example/synthetic_network_true_edges.txt
