# Supplementary material for: Learning interpretable causal networks from very large datasets, application to 400,000 medical records of breast cancer patients
Source: iScience. 2024 Apr 16;27(5):109736. doi: 10.1016/j.isci.2024.109736 (PMC11070693; doi:10.1016/j.isci.2024.109736)
Supplement: Data S2. Benchmark data generation codes and synthetic SEER-like datasets, related to Figure 1 [file mmc5.zip › benchmark_example/README.txt]

####################################################################################################################################################################
# Author : V Cabeli
# Co-Author : L Dupuis
# 2023 - contact: louise.dupuis@curie.fr
# Simulate synthetic SEER-like networks for the benchmarks 
####################################################################################################################################################################

## Prerequisites
## R
## libraries: optparse, bnlearn, zoo, xts, TTR, infotheo, quantmod, igraph, data.table

## How to - Synthetic data generation script
## Use the command "Rscript run_simulation.sh" in a terminal to automatically generate 5 SEER-like after specifying your working directory
## Or Run the code "run_simulation.R" in R studio to generate a SEER-like synthetic network after specifying your working directory 

## Results
## You will find the results of your generation in a created folder "synthetic_networks/"


## Example
## You can  find a example of a synthetic SEER_like network in the folder "synthetic_network_example/"
## This entwork comes with 400000 samples
