# Supplementary material for: Learning interpretable causal networks from very large datasets, application to 400,000 medical records of breast cancer patients
Source: iScience. 2024 Apr 16;27(5):109736. doi: 10.1016/j.isci.2024.109736 (PMC11070693; doi:10.1016/j.isci.2024.109736)
Supplement: Data S2. Benchmark data generation codes and synthetic SEER-like datasets, related to Figure 1 [file mmc5.zip › benchmark_example/run_simulation.R]

####################################################################################################################################################################
# Authors : V.Cabeli &  L.Dupuis
# 2023 - contact: louise.dupuis@curie.fr
# Simulate synthetic data for the benchmarks
####################################################################################################################################################################


# Libraries ######################################################################################################################################################

library(optparse)
library(bnlearn)
library(zoo)
library(xts)
library(TTR)
library(infotheo)
library(quantmod)
library(igraph)
library(data.table)


# Parameters ######################################################################################################################################################


# -----------------------------------------------------------------------------------------------------
#Specify  your working directory here
your_working_directory_patwhay <- "C:/Users/username/Documents/benchmark_example"
# -----------------------------------------------------------------------------------------------------


# Network parameters (defaults generate a SEER-like network with 5000 samples)
option_list = list(
    make_option(c("-o", "--out"), type="character", default="synthetic_networks/",
                help="output directory name [default= %default]", metavar="character"),
    make_option(c("-p", "--pathway"), type="character", default=your_working_directory_patwhay,
                help="patwhay to benchmark_example folder [default= %default]", metavar="character"),
    make_option(c("-d", "--discrete_prop"), type="double", default=0.8,
                help="Proportion of discrete nodes in the graph [default= %default]", metavar="double"),
    make_option(c("-s", "--n_samples"), type="integer", default=5000,
                help="Number of samples [default= %default]", metavar="integer"),
    make_option(c("-g", "--graph_file"), type="character", default=NULL,
                help="File of the underlying graph [default= %default]", metavar="character")
)


# Retrieve command line args
args = commandArgs(trailingOnly=TRUE)
opt_parser = OptionParser(option_list=option_list);
opt = parse_args(opt_parser);

setwd(opt$pathway)
message(paste0("Working in ", opt$pathway))


# Node and interaction functions ####################################################################################################################################################

source(paste0(opt$pathway, "/simulation_aux_func.R"))

#Because of parents inference processus, the effective discrete value can be slightly different than the theoric one.
effective_dprop <- list("0"=0, "0.1"=0.1, "0.2"=0.2, "0.3"=0.2, "0.4"=0.3, "0.5"=0.4, "0.6"=0.42, "0.7"=0.58, "0.8"=0.67, "0.9"=0.84, "1"=1)


# Run the simulation ###############################################################################################################################################################

# Generate SEER-like network and synthetic data
message("Generate SEER-like graph structure ...")

SEER_degrees = c(4, 2, 6, 6, 1, 4, 7, 4, 10,  8,  3, 12,  6,  5,  8, 10,  4,  4,  3,  5,  3,  4,  2,  7,  5,  3,  2,
                 11, 3,  8,  4,  6,  3,  5,  8,  3,  8,  4,  2,  1,  6, 3,  3,  6,  2,  3,  2, 5, 4, 6, 10)
nodes = paste0("X", 1:length(SEER_degrees))
network_degrees = sapply((SEER_degrees + round(runif(length(SEER_degrees), -2, 2))), function(X){max(1,X)})
if(sum(network_degrees)%%2 != 0){
  i = sample(1:length(network_degrees),1)
  network_degrees[i] = network_degrees[i] + 1
}
g = sample_degseq(sample(network_degrees), method='vl')

# Orient the network as a DAG
g = as.directed(g, mode='arbitrary')
stopifnot(is.dag(g))
V(g)$name = nodes
g = as.bn(g)

# Initialize synthetic data
n = opt$n_samples # Number of samples.
simulation = as.data.frame(x = matrix(nrow = n, ncol = length(nodes)))
colnames(simulation) = nodes

# Handle discretization
message("Defining the proportion of discrete nodes ...")

discrete_prob = effective_dprop[ as.character(opt$discrete_prop)][[1]] # The approximative percentage of discrete nodes.
discrete_flag = discrete_prob>=(1/n)
is_node_discrete = setNames(as.list(rep(FALSE, length(nodes))), nodes) #List/dictionary of nodes.
if(discrete_flag){
    #nodes_to_discretize = nodes[sample(c(TRUE,FALSE), length(nodes), TRUE, c(discrete_prob, 1-discrete_prob))]
    nodes_to_discretize = sample(nodes, floor(discrete_prob*length(nodes)), FALSE)
    is_node_discrete[nodes_to_discretize] = TRUE
}


message("Generate distributions starting from orphan nodes ...")

#Start distributions of orphan nodes
orphan_nodes = nodes[!nodes %in% g$arcs[,2]] # Nodes without parents.
for(node in orphan_nodes){
    # Generate a multimodal distribution for each orphan node
    number_of_modes = floor(runif(1, min = 2, max = 5)) # modes in the node's distribution
    peaks = seq(-20, 20, by=5) # 9 peaks to choose from
    peaks = peaks + rnorm(length(peaks), mean = 0, sd=0.5) # Add randomness to the choice of peaks
    means = sample(peaks, size = number_of_modes) # means of the individual distributions (modes of the multimodal distribution)
    sds = runif(number_of_modes, min = 1, max = 1) # standard errors of the individual distributions

    dist_list = lapply(X = 1:number_of_modes, FUN = function(x) rnorm(n, mean = means[x], sd = sds[x]))

    if(is_node_discrete[[node]]){
        #simulation[,node] = sample(1:sample(2:2,1), size = n, replace = T)#discretize_node(simulation[,node])
        #simulation[,node] = sample(1:2, size = n, replace = T)#discretize_node(simulation[,node])
        n_cats = sample(2:4, 1)
        probs = runif(n_cats)
        simulation[,node] = sample(1:n_cats, size = n, replace = T, prob=probs/sum(probs))
    }
    else{
        simulation[,node] = gen_mixture(n, dist_list) # generates the multimodal distribution from the constructed normal distributions
        simulation[,node] = rescale(simulation[,node]) # rescale to [0,1]
    }
}


# Simulate the rest of the network, following the causality order.
node_params = list() # Where the simulation parameters are saved for each node.
simulation_finished = F
list_of_sampled_nodes = orphan_nodes # List of nodes which currently have a distribution.

while(!simulation_finished) {
    # For every node which has no distribution yet
    for(node in nodes[!nodes %in% list_of_sampled_nodes]){
        # Find its parents
        node_parents = g$arcs[,1][g$arcs[,2] == node]
        # If all of its parents have been sampled
        if(all(node_parents %in% list_of_sampled_nodes)){
            dist_parents = simulation[node_parents]
            simulation[,node] = generate_child_dist(node, node_parents, dist_parents) #Generate distribution of given node
            list_of_sampled_nodes = c(list_of_sampled_nodes, node)
        }
    }
    simulation_finished = all(nodes %in% list_of_sampled_nodes)
}


# Save and plot ##########################################################################################################################################################################
message("Saving and creating the plots ...")


dir.create(file.path(opt$out), showWarnings = FALSE)

save(node_params, file=paste0(opt$out, "/nodes_parameters.RData"))
write.table(simulation, file = paste0(opt$out, "/synthetic_data_table.tsv"), row.names = F, quote = F, sep = '\t')
write.table(g$arcs, file = paste0(opt$out, "/synthetic_network_true_edges.txt"), row.names = F, col.names = F, sep = '\t', quote = F)
g_ig = igraph::read.graph(format = "ncol", file = paste0(opt$out, "/synthetic_network_true_edges.txt"), directed=T)
pdf(file=paste0(opt$out, "/synthetic_network_graph.pdf"))
plot(g_ig, vertex.color = ifelse(is_node_discrete[V(g_ig)$name], 'skyblue', 'orange'),
     layout = layout_(g_ig, with_gem()))
dev.off()


for(i in 1:(((length(nodes)-1)%/%60)+1) ){
    start = ((i-1)*60)+1
    stop = min(length(nodes),i*60)
    plotVariablesDistributionsToUniquePdf(simulation, start, stop,
                                            paste0(opt$out, "/synthetic_data_distributions_N-", start, "-", stop, ".pdf"))
}
