# Supplementary material for: Learning interpretable causal networks from very large datasets, application to 400,000 medical records of breast cancer patients
Source: iScience. 2024 Apr 16;27(5):109736. doi: 10.1016/j.isci.2024.109736 (PMC11070693; doi:10.1016/j.isci.2024.109736)
Supplement: Data S2. Benchmark data generation codes and synthetic SEER-like datasets, related to Figure 1 [file mmc5.zip › benchmark_example/run_simulation.sh]

#!/bin/bash
## Synthetic data generation script
## Use the command "Rscript run_simulation.sh" in a terminal to automatically generate 5 SEER-like synthetic networks
echo Running on host `hostname`
echo Time is `date`
echo Directory is `pwd`
Rscript run_simulation.R -p "C:/Users/username/Documents/benchmark_example" -o synthetic_networks/net_1_80 -d 0.8 -s [100, 500, 1000, 5000] 
Rscript run_simulation.R -p "C:/Users/username/Documents/benchmark_example" -o synthetic_networks/net_2_80 -d 0.8 -s [100, 500, 1000, 5000] 
Rscript run_simulation.R -p "C:/Users/username/Documents/benchmark_example" -o synthetic_networks/net_3_80 -d 0.8 -s [100, 500, 1000, 5000] 
Rscript run_simulation.R -p "C:/Users/username/Documents/benchmark_example" -o synthetic_networks/net_4_80 -d 0.8 -s [100, 500, 1000, 5000] 
Rscript run_simulation.R -p "C:/Users/username/Documents/benchmark_example" -o synthetic_networks/net_5_80 -d 0.8 -s [100, 500, 1000, 5000] 
