# Supplementary material for: Learning interpretable causal networks from very large datasets, application to 400,000 medical records of breast cancer patients
Source: iScience. 2024 Apr 16;27(5):109736. doi: 10.1016/j.isci.2024.109736 (PMC11070693; doi:10.1016/j.isci.2024.109736)
Supplement: Data S2. Benchmark data generation codes and synthetic SEER-like datasets, related to Figure 1 [file mmc5.zip › benchmark_example/simulation_aux_func.R]

####################################################################################################
# Author : V Cabeli
# Co-Author : L Dupuis
# 2023 - contact: louise.dupuis@curie.fr
# Auxilary functions
#

plotVariablesDistributionsToUniquePdf <- function(tbl, from, to, file){
  pdf(file)
  num = (to - from)/5
  if((to - from)%%5 != 0)
    num = num + 1
  par(mar = rep(2, 4), mfrow = c(num,5))
  
  ## plot freq variables
  for(i in from:to){
    name = colnames(tbl)[i]
    
    if(length(unique(tbl[,i])) < 30){
      counts <- table(tbl[,i])
      barplot(counts, main=name, xlab = "Values")
    } else {
      plot(density(tbl[,i]), main=name)
    }
  }
  dev.off()
}


gen_mixture = function(n, dist_list, flag=NULL){
  # Generates a multimodal distribution for n sample by drawing samples from a list of
  #distribution according to the flag vector which indicates from which distribution each sample
  #is to be drawn.
  #
  # Arguments :
  #    n            : Number of samples
  #    dist_list    : List of distributions of n samples
  #    flag        : Vector of length n with unique values 1:# of distributions
  #
  # Returns a multimodal continuous distribution.
  
  if(is.null(flag)){
    flag = sample(1:length(dist_list), size = n, replace = T) # Random probabilities
  }
  output_distribution = rep(0, length = n)
  
  i=1
  for(dist in dist_list){
    output_distribution = output_distribution + dist * (as.numeric(flag==i))
    i = i+1
  }
  return(output_distribution)
}

rescale = function(dist, min=0, max=1){
  # Rescale a given distribution to have values between min and max.
  #
  # Arguments :
  #    dist    : The continuous distribution to be rescaled.
  #    min,max : The range that the new distribution takes
  #
  # Returns the rescaled distribution.
  if(is.null(ncol(dist))){
    dist =    (dist-min(dist)) /(max(dist) - min(dist))
  }
  else{
    for(i in 1:ncol(dist)){
      dist[,i] = ( (dist[,i]-min(dist[,i])) /(max(dist[,i]) - min(dist[,i])) )
    }
  }
  dist = dist * (max-min) + min
  return(dist)
}

discretize_node = function(node_dist){
  # Discretize the distribution of a given node by either finding the valleys of its kernel
  # density estimation. If any single bin has more than 90% of the values and its standard
  # deviation is superior to a threshold (0.05), its content is re-discretized with an unsupervised
  # equal-frequencies discretization method into log(n_sample)-2 bins.
  # If the number of valleys is 0 or > 15, discretizes with the unsupervised method with
  # log(n_sample) bins.
  #
  # Arguments :
  #    node_dist    : The continuous distribution of a given node.
  #
  # Returns the discretized distribution.
  
  require(quantmod)
  require(infotheo)
  node_density = density(node_dist)
  # Use valleys in the density estimate as cut points.
  cut_points = node_density$x[quantmod::findValleys(node_density$y)]
  
  if((length(cut_points) != 0) & (length(cut_points<15))){
    # If we have found (not too many) valleys.
    node_levels = cut(node_dist, breaks = c(min(node_dist), cut_points, max(node_dist)),
                      labels = 1:(length(cut_points)+1), include.lowest = T)
    # Testing each resulting bin.
    uninformative_bins = sapply(unique(node_levels),
                                function(x) (table(node_levels)[x] > (length(node_dist)*0.9)) && # bin has > 90% of values
                                  (sd(node_dist[node_levels==x]) > 0.05)) # and its content sd is > 0.05
    if(any(uninformative_bins)){
      uninformative_level = which(uninformative_bins)
      bin_levels = infotheo::discretize(node_dist[node_levels==uninformative_level],
                                        disc="equalwidth", nbins=log(length(node_dist))-2)[,1]
      
      # Merge new levels with previous node levels
      bin_levels = as.numeric(bin_levels) + uninformative_level - 1
      node_levels = as.numeric(node_levels)
      node_levels[node_levels > uninformative_level] = node_levels[node_levels > uninformative_level] +
        max(bin_levels) - 1
      node_levels[node_levels == uninformative_level] = bin_levels
      node_levels = as.factor(node_levels)
    }
    node_levels = droplevels(node_levels) # Drop unused levels
    levels(node_levels) = 1:nlevels(node_levels) # Remap levels
  }
  else{ # If there are no valleys, perform equalwidth discretization
    node_levels = infotheo::discretize(node_dist, disc = "equalwidth", nbins = log(length(node_dist)))[,1]
  }
  if(median(table(node_levels)) < (length(node_dist)/100)){ # If peak and valleys result in too many almost empty bins, do equal width
    node_levels = infotheo::discretize(node_dist, disc = "equalwidth", nbins = log(length(node_dist)))[,1]
  }
  return(as.factor(node_levels))
}


gaussian_multivariate = function(parent_nodes_dist_df){
  # Generates a node distribution as the sum of its parents with gaussian noise.
  #
  # Arguments :
  #    node_dist    : The continuous distribution of a given node.
  #
  # Returns the child distribution.
  
  n_parents = dim(parent_nodes_dist_df)[2]
  n_sample = dim(parent_nodes_dist_df)[1]
  
  coeffs = runif(n_parents, min = 0.5, max=1)
  coeffs = t(matrix(rep(coeffs,n_sample), nrow=2))
  noise = matrix(rnorm(n_sample*n_parents), ncol=n_parents)
  
  child_dist = rowSums((coeffs*parent_nodes_dist_df) + 0.1*noise)
  return(rescale(child_dist))
  
}

linear_SEM = function(parent_nodes_dist_df){
  
  n_parents = dim(parent_nodes_dist_df)[2]
  n_sample = dim(parent_nodes_dist_df)[1]
  
  coeffs = sapply(1:n_parents, function(i) if(runif(1)>0.5){runif(1,-2,-0.1)} else{runif(1,0.1,2)})
  noise = matrix(rnorm(n_sample*n_parents, 0, 1), ncol=n_parents)
  K = matrix(rep(runif(n_parents, 0.1, 0.5), each=n_sample), ncol=n_parents)
  alpha = matrix(rep(runif(n_parents, 2, 4), each=n_sample), ncol=n_parents)
  noise = sign(noise) * abs(noise)**(alpha) * K
  
  child_dist = rowSums((coeffs*(parent_nodes_dist_df)) + noise)
  plot3d(X,Y,child_dist)
  
}

nonLinearSEM = function(node, parent_nodes_dist_df, discrete_parents){
  
  n_parents = dim(parent_nodes_dist_df)[2]
  n_sample = dim(parent_nodes_dist_df)[1]
  child_dist = numeric(n_sample)
  node_params[[node]] <<- list()
  continuous_parents = which(! 1:n_parents %in% discrete_parents)
  
  # build the full dataset with crossterms for computing resulting child distribution
  n_cross_terms = choose(length(continuous_parents), 2) # Add cross terms if enough parents, i.e. parent1*parent2
  coeffs = rep(1,n_parents+n_cross_terms)
  if(n_cross_terms>0){
    #coeffs[1:n_parents] = 0 # Use only cross terms
    coeffs[1:n_parents] = 1 # Use marginals and crossterms
    for(i in 1:(length(continuous_parents)-1)){
      for(j in (i+1):length(continuous_parents)){
        parent_nodes_dist_df = cbind(parent_nodes_dist_df, ((rescale(parent_nodes_dist_df[,continuous_parents[i]],-1,1)) *
                                                              (rescale(parent_nodes_dist_df[,continuous_parents[j]],-1,1))))
      }
    }
  }
  
  polynomial_parents = setdiff(1:(n_parents+n_cross_terms), discrete_parents) #Continuous parents and crossterms have exponents
  for(parent in polynomial_parents){ 
    parent_nodes_dist_df[,parent] = rescale(parent_nodes_dist_df[,parent],-1,1) #Rescale between -1 and 1
  }
  
  if(length(discrete_parents)==0){ # Continuous parents -> continuous child
    # Draw random exponents
    exponents = sample(1:3, size = length(polynomial_parents), replace = T)
    for(parent in polynomial_parents){ 
      parent_nodes_dist_df[,parent] = parent_nodes_dist_df[,parent]**exponents[parent]
    }
    noise = matrix(rnorm(n_sample*(n_parents+n_cross_terms)), ncol=(n_parents+n_cross_terms))
    child_dist = rowSums( t(t(rescale(parent_nodes_dist_df)) * coeffs) + t( t(noise)*(0.1/n_parents/exponents)) )
  }
  
  else{ # Mixed parents -> continuous child
    # Draw different exponents for each unique observed combinations of discrete parents
    discrete_parent_levels = as.matrix(unique(parent_nodes_dist_df[,discrete_parents]),ncol=length(discrete_parents))
    comb_rows = numeric(nrow(parent_nodes_dist_df))
    for(comb_id in 1:nrow(discrete_parent_levels)){
      comb = discrete_parent_levels[comb_id, ]
      comb_rows[apply(as.matrix(parent_nodes_dist_df[,discrete_parents], ncol=length(discrete_parents)),
                      1, function(row) all(row == comb))] = comb_id
    }
    max_unique_combs = 3**(length(continuous_parents)) #Number of possible combinations according to the number of continuous parents
    if(nrow(discrete_parent_levels) > max_unique_combs){ #Merge some parent combinations together so that we have max_unique_combs unique
      reduced_comb_ids = sample(1:max_unique_combs, max_unique_combs, FALSE)
      reduced_comb_ids = c(reduced_comb_ids, sample(1:max_unique_combs, nrow(discrete_parent_levels)-max_unique_combs, TRUE))
      for(reduced_comb_id in 1:max_unique_combs){
        comb_rows = reduced_comb_ids[comb_rows]
      }
    }
    comb_ids = unique(comb_rows)
    set_of_exponents = expand.grid(rep(list(1:3), length(continuous_parents)))# Set of all possible exponents given the parents combinations
    node_params[[node]]$comb_rows <<- comb_rows
    node_params[[node]]$comb_ids <<- comb_ids
    node_params[[node]]$exponents_comb <<- list()
    node_params[[node]]$continuous_parents <<- continuous_parents
    
    for(i in 1:length(comb_ids)){
      comb_id = comb_ids[i]
      which_rows = (comb_rows==comb_id)
      # Draw new exponents
      #exponents = sample(1, size = length(continuous_parents)+n_cross_terms, replace = T)
      exponents = rep(0, size = n_parents+n_cross_terms)
      exponents[continuous_parents] = as.numeric(set_of_exponents[sample(nrow(set_of_exponents),1),])
      node_params[[node]]$exponents_comb[[comb_id]] <<- exponents[continuous_parents]
      
      parents_mix = matrix(0, nrow=length(which(which_rows)), ncol=n_parents+n_cross_terms)
      
      for(parent in polynomial_parents){
        #parents_mix[,parent] = (rescale(parent_nodes_dist_df[which_rows,parent],-1,1))**exponents[parent]
        parents_mix[,parent] = parent_nodes_dist_df[which_rows,parent]**exponents[parent]
        parents_mix[,parent] = parents_mix[,parent] + rnorm(length(which(which_rows)), sd=0.1)
      }
      child_dist[which_rows] = rowSums(as.matrix(rescale(parents_mix[,continuous_parents])))
      #child_dist[which_rows] = rowSums(as.matrix(parents_mix[,continuous_parents]))
      set_of_exponents = set_of_exponents[apply(set_of_exponents, 1, function(row) !all(row==exponents[continuous_parents])),,drop=F]
    }
  }
  #return(rescale(child_dist))
  return(rescale(nonlin_transform(child_dist)))
}

nonlin_transform = function(dist){
  
  my_transform = sample(c('exp', 'sin', 'cos'), 1)
  return(eval(parse(text=my_transform))(dist))
}


distFromDiscrete <- function(parent_nodes_dist_df, nBins){
  
  library(data.table)
  
  parent_nodes_dist_df = data.table(parent_nodes_dist_df)
  n_parents = ncol(parent_nodes_dist_df)
  # Global probabilities of child's levels
  global_weights = runif(nBins)
  global_weights = global_weights / sum(global_weights)
  
  # List of unique combinations of the parents
  combinations = data.table(parent_nodes_dist_df[!duplicated(parent_nodes_dist_df),])
  
  probTable = data.table(matrix(nrow=nrow(combinations), ncol=nBins))
  probTableList=list()
  # For each level of the child, set the probabilities for each combination
  for(j in 1:nBins) {
    weights <- c(sort(runif(nrow(combinations)-1)), 1) * global_weights[j]
    weights <- weights - c(0, weights[1:length(weights)-1])
    probTable[,j] <- weights
  }
  
  # Make it so that the probas sum to 1 for each row
  probTable[,names(probTable) := .SD/rowSums(.SD)]
  # Make a list with the child's probabilities for each combination of the parents
  probTableList = setNames(transpose(as.list(probTable)), combinations[,do.call(paste, c(.SD,sep="-"))])
  
  # Paste the parent's values in a single string, save it in the column "new"
  parent_nodes_dist_df[, new:=do.call(paste, c(.SD,sep="-"))]
  # Draw probabilities with probTableList grouping by each combination
  parent_nodes_dist_df[, child:=sample(1:nBins,nrow(.SD), prob = probTableList[[.BY$new]], replace=T), by=new]
  
  return(as.factor(parent_nodes_dist_df$child))
}


draw_values_for_discrete = function(node_dist){
  # Draw real values between 0 and 1 for eachh level of a discrete distribution. The information
  # between levels is randomized, i.e. levels "1" and "2" are not guaranteed to have real values
  # that are closer than those of "1" and "3".
  #
  # Arguments :
  #    node_dist    : A vector of factors
  #
  # Returns a vector of numerical values between 0 and 1, where length(unique(output)) = nlevels(input)
  
  node_levels = levels(node_dist)
  step_size = 1/(nlevels(node_dist)+1)
  real_values = seq(step_size, 1-step_size, by = step_size) + rnorm(nlevels(node_dist), 0, step_size/5)
  real_values = sample(real_values) # Randomize
  node_dist = as.numeric(node_dist)
  for(i in 1:length(node_levels)){
    node_dist[node_dist == node_levels[i]] = real_values[i]
  }
  return(node_dist)
}


generate_child_dist = function(node, parents, parent_nodes_dist_df){
  # Generates a node's distribution from its parents' by calling various subfunctions.
  # Here is the general scheme :
  # - If all of the node's parents are discrete, it becomes discrete itself and its distribution
  #    is drawn with the fonction distFromDiscrete, with a number of bins between 2 and 5.
  # - else, if the node is discrete : discretize its parents if needed and draw values with distFromDiscrete for 
  #                                   a number of bins between 2 and 5.
  #         if the node is continuous : run non-linear structural equation models with crossterms if all parents
  #                                     are continuous, or in polynomial form where exponents depend on the state
  #                                     of the discrete parents if there are any, with function nonLinearSEM.
  #
  # Arguments :
  #    node                    : A string which is the label of the node.
  #    parents                 : A vector of strings for the node's parents.
  #    parent_nodes_dist_df    : A dataframe containing the parent nodes distribution.
  #
  # Returns the node distribution
  
  if(all(as.logical(is_node_discrete[parents]))){
    nBins = sample(2:4,1)
    node_dist = distFromDiscrete(data.frame(parent_nodes_dist_df), nBins=nBins)
    node_params[[node]] <<- list(discrete=TRUE, parents=parents, method="distFromDiscrete", nBins=nBins)
    is_node_discrete[node] <<- TRUE
  }
  else{
    discrete_parents = parents[as.logical(is_node_discrete[parents])]
    if(is_node_discrete[[node]]){
      for(continuous_parent in setdiff(parents, discrete_parents)){
        parent_nodes_dist_df[[continuous_parent]] = discretize_node(parent_nodes_dist_df[[continuous_parent]])
        #parent_nodes_dist_df[[continuous_parent]] = infotheo::discretize(parent_nodes_dist_df[[continuous_parent]], disc = "equalwidth", nbins = 3)[,1]
      }
      nBins = sample(2:4,1)
      node_dist = distFromDiscrete(data.frame(parent_nodes_dist_df), nBins=nBins)
      node_params[[node]] <<- list(discrete=TRUE, parents=parents, method="distFromDiscrete", method_parents="discretized", nBins=nBins)
    }
    else{
      node_dist = nonLinearSEM(node, data.frame(parent_nodes_dist_df), which(as.logical(is_node_discrete[parents])))
      node_params[[node]] <<- c(node_params[[node]], discrete=FALSE, parents=parents, method="nonLinearSEM", discrete_parents=is.null(discrete_parents))
    }
  }
  return(node_dist)
  
}
